# Supplementary material for: Identification of genetic networks that act in the somatic cells of the testis to mediate the developmental program of spermatogenesis
Source: PLoS Genet. 2017 Sep 28;13(9):e1007026. doi: 10.1371/journal.pgen.1007026 (PMC5634645; doi:10.1371/journal.pgen.1007026)
Supplement: S2 Table — This Excel file contains a number of individual sheets as follows: (RNAi) Is a list of all UAS-RNAi lines that were expressed in the cyst cells of the testis using tj-Gal4 in our screen as well as the raw data from the male fertility assays that were carried out subsequently. (Genes) Is a list of all genes targeted by RNAi knockdown in the cyst cells and a summary of the results of male fertility assays. Additional data includes gene classification, knockdown phenotype, and a comparison to prior gene annotations including the Gene Ontology (GO) term ‘spermatogenesis’, male sterile alleles listed in Flybase, phenotypes identified by other genetic screens in the somatic cells of the fly the gonad, and mouse homologs expressed in a stage specific manner in Sertoli cells. (Sterile genes) Is a list of candidate genes required in the somatic cyst cells of the testis for fertility (see also S1 Table). (GOterm enrichment) Is a list of enriched GO terms associated with candidate genes in each phenotypic class characterized using the DAVID algorithm [38]. (Screen comparison) Is a list comparing the results of our screen to prior screens in the somatic cells of the fly gonad including screens using tj-Gal4>UAS-RNAi in male fly cyst cells [31]; c587-Gal4>UAS-RNAi in male fly cyst cells [32]; and tj-Gal4>UAS-RNAi in female fly follicle cells [33]. (XLSX) [file pgen.1007026.s006.xlsx]

## Sheet: RNAi
RNAi summary - Single male fertility assays (tj-Gal4;UAS-Dcr2/UAS-RNAi)
Sterile males	Tested males	Independent parental crosses	Sterile/Fertile	Hit Ratio	>50% Sterile	Line ID	Library	Line ID	Vector	Annotated RNAi Target (Original)	Gene Target	Gene Name	Gene ID	Sterile lines/Gene	NOTES
8	171	52	8/171	0.0467836	-	w1118	CONTROL	w1118	-	-	-	-	-	-	Control (tj-Gal4;UAS-Dicer2 crossed to w1118;+;+)
0	19	1	0/19	0	-	UAS-Dicer2	CONTROL	UAS-Dcr2	-	-	-	-	-	-	Control (tj-Gal4;UAS-Dicer2 crossed to UAS-Dicer2;+;+)
2	9	3	2/9	0.222222	-	NIG.1403R-1	NIG	1403R-1	-	CG1403	Sep1	Septin 1	CG1403	0/3
0	6	2	0/6	0	-	TRiP.JF02789	TRiP	JF02789	VALIUM10	CG1403	Sep1	Septin 1	CG1403	0/3
0	3	1	0/3	0	-	VDRC.101445	VDRC	101445	KK	CG1403	Sep1	Septin 1	CG1403	0/3
0	3	1	0/3	0	-	NIG.4173R-1	NIG	4173R-1	-	CG4173	Sep2	Septin 2	CG4173	0/2
0	3	1	0/3	0	-	TRiP.JF02838	TRiP	JF02838	VALIUM10	CG4173	Sep2	Septin 2	CG4173	0/2
0	3	1	0/3	0	-	TRiP.JF01592	TRiP	JF01592	VALIUM1	CG9699	Sep4	Septin 4	CG9699	0/1
0	3	1	0/3	0	-	TRiP.JF01771	TRiP	JF01771	VALIUM1	CG2916	Sep5	Septin 5	CG2916	0/1
0	3	1	0/3	0	-	TRiP.HMS02361	TRiP	HMS02361	VALIUM20	CG17678,CG40005	-	-	CR40005	0/1	Duplicate line (2 gene targets)
0	3	1	0/3	0	-	TRiP.JF03387	TRiP	JF03387	VALIUM10	CR43468,CG3814	-	-	CR43468	0/1	Duplicate line (2 gene targets)
0	6	2	0/6	0	-	TRiP.HMS01229	TRiP	HMS01229	VALIUM20	CG31196	14-3-3epsilon	14-3-3epsilon	CG31196	0/1
0	3	1	0/3	0	-	TRiP.GL01310	TRiP	GL01310	VALIUM22	CG17870	14-3-3zeta	14-3-3zeta	CG17870	0/2
0	3	1	0/3	0	-	TRiP.JF02962	TRiP	JF02962	VALIUM10	CG17870	14-3-3zeta	14-3-3zeta	CG17870	0/2
0	3	1	0/3	0	-	TRiP.HM05039	TRiP	HM05039	VALIUM10	CG42573	2mit	2mit	CG42573	0/1
5	16	3	5/16	0.3125	-	TRiP.JF02157	TRiP	JF02157	VALIUM10	CG1056	5-HT2A	5-hydroxytryptamine (serotonin) receptor 2A	CG1056	0/1
0	6	2	0/6	0	-	TRiP.JF03299	TRiP	JF03299	VALIUM10	CG42283	5PtaseI	5PtaseI	CG42283	0/1
0	3	1	0/3	0	-	TRiP.JF02917	TRiP	JF02917	VALIUM10	CG1168	7B2	7B2	CG1168	0/1
1	3	1	1/3	0.333333	-	TRiP.HM05064	TRiP	HM05064	VALIUM10	CG3705	aay	astray	CG3705	0/2
0	3	1	0/3	0	-	TRiP.HMS01805	TRiP	HMS01805	VALIUM20	CG3705	aay	astray	CG3705	0/2
0	3	1	0/3	0	-	TRiP.JF03343	TRiP	JF03343	VALIUM10	CG43860	ab	abrupt	CG43860	0/2
1	3	1	1/3	0.333333	-	VDRC.104582	VDRC	104582	KK	CG4807	ab	abrupt	CG43860	0/2	Gene target updated
0	3	1	0/3	0	-	NIG.4807R-1	NIG	4807R-1	-	CG4807	ab	abrupt	CG43860	0/1	Gene target updated
0	6	2	0/6	0	-	TRiP.JF03167	TRiP	JF03167	VALIUM10	CG10325	abd-A	abdominal A	CG10325	0/1
0	3	1	0/3	0	-	NIG.9749R-3	NIG	9749R-3	-	CG9749	Abi	Abelson interacting protein	CG9749	0/1
0	3	1	0/3	0	-	NIG.4032R-2	NIG	4032R-2	-	CG4032	Abl	Abl tyrosine kinase	CG4032	0/3
0	3	1	0/3	0	-	TRiP.JF02960	TRiP	JF02960	VALIUM10	CG4032	Abl	Abl tyrosine kinase	CG4032	0/3
0	9	3	0/9	0	-	VDRC.110186	VDRC	110186	KK	CG4032	Abl	Abl tyrosine kinase	CG4032	0/3
0	3	1	0/3	0	-	TRiP.HMS01735	TRiP	HMS01735	VALIUM20	CG10083	Abp1	Actin binding protein 1	CG10083	0/1
0	6	2	0/6	0	-	TRiP.JF03265	TRiP	JF03265	VALIUM10	CG3796	ac	achaete	CG3796	0/1
0	6	2	0/6	0	-	TRiP.JF03041	TRiP	JF03041	VALIUM10	CG1506	Ac3	Ac3	CG1506	0/1
0	3	1	0/3	0	-	TRiP.HMC03999	TRiP	HMC03999	VALIUM20	CG10564	Ac78C	Adenylyl cyclase 78C	CG10564	0/1
1	3	1	1/3	0.333333	-	TRiP.HMS01230	TRiP	HMS01230	VALIUM20	CG11198	ACC	Acetyl-CoA carboxylase	CG11198	0/1
1	3	1	1/3	0.333333	-	TRiP.JF01978	TRiP	JF01978	VALIUM10	CG17907	Ace	Acetylcholine esterase	CG17907	0/1
0	3	1	0/3	0	-	TRiP.HMS01127	TRiP	HMS01127	VALIUM20	CG8819	achi	achintya	CG8819	0/1
0	3	1	0/3	0	-	TRiP.JF02729	TRiP	JF02729	VALIUM10	CG14992	Ack	Activated Cdc42 kinase	CG14992	0/2
0	3	1	0/3	0	-	VDRC.39857	VDRC	39857	GD	CG14992	Ack	Activated Cdc42 kinase	CG14992	0/2
0	6	2	0/6	0	-	TRiP.JF02811	TRiP	JF02811	VALIUM10	CG8732	Acsl	Acyl-CoA synthetase long-chain	CG8732	0/1
3	3	1	3/3	1	X	VDRC.104731	VDRC	104731	KK	CG12051	Act42A	Actin 42A	CG12051	1/2
0	6	2	0/6	0	-	TRiP.HMC02992	TRiP	HMC02992	VALIUM20	CG12051	Act42A	Actin 42A	CG12051	1/2
0	3	1	0/3	0	-	NIG.10067R-2	NIG	10067R-2	-	CG10067	Act57B	Actin 57B	CG10067	0/2
0	3	1	0/3	0	-	TRiP.JF01113	TRiP	JF01113	VALIUM1	CG10067	Act57B	Actin 57B	CG10067	0/2
10	10	3	10/10	1	X	TRiP.HMS02487	TRiP	HMS02487	VALIUM20	CG4027	Act5C	Actin 5C	CG4027	2/3
7	10	3	7/10	0.7	X	VDRC.101438	VDRC	101438	KK	CG4027	Act5C	Actin 5C	CG4027	2/3
1	3	1	1/3	0.333333	-	VDRC.7140	VDRC	7140	GD	CG4027	Act5C	Actin 5C	CG4027	2/3
4	10	2	4/10	0.4	-	NIG.7478R-2	NIG	7478R-2	-	CG7478	Act79B	Actin 79B	CG7478	0/3
0	3	1	0/3	0	-	TRiP.HMS00303	TRiP	HMS00303	VALIUM20	CG7478	Act79B	Actin 79B	CG7478	0/3
0	3	1	0/3	0	-	VDRC.102588	VDRC	102588	KK	CG7478	Act79B	Actin 79B	CG7478	0/3
1	12	1	1/12	0.0833333	-	TRiP.HMS02488	TRiP	HMS02488	VALIUM20	CG18290	Act87E	Actin 87E	CG18290	0/2
0	3	2	0/3	0	-	VDRC.102480	VDRC	102480	KK	CG18290	Act87E	Actin 87E	CG18290	0/2
3	3	1	3/3	1	X	NIG.5178R-1	NIG	5178R-1	-	CG5178	Act88F	Actin 88F	CG5178	2/2
7	7	2	7/7	1	X	VDRC.9780	VDRC	9780	GD	CG5178	Act88F	Actin 88F	CG5178	2/2
0	3	1	0/3	0	-	TRiP.JF03276	TRiP	JF03276	VALIUM10	CG11062	Actbeta	Activin-beta	CG11062	0/2
0	3	1	0/3	0	-	VDRC.108663	VDRC	108663	KK	CG11062	Actbeta	Activin-beta	CG11062	0/2
0	3	1	0/3	0	-	NIG.4376R-1	NIG	4376R-1	-	CG4376	Actn	alpha actinin	CG4376	0/1
0	3	1	0/3	0	-	TRiP.GL00425	TRiP	GL00425	VALIUM22	CG5712	ACXD	ACXD	CG5712	0/1
1	9	3	1/9	0.111111	-	TRiP.JF02040	TRiP	JF02040	VALIUM10	CG11994	Ada	Adenosine deaminase	CG11994	0/1
0	3	1	0/3	0	-	TRiP.JF02942	TRiP	JF02942	VALIUM10	CG12598	Adar	Adenosine deaminase acting on RNA	CG12598	0/1
0	3	1	0/3	0	-	VDRC.106695	VDRC	106695	KK	CG3608	Adck	aarF domain containing kinase	CG3608	0/1
0	3	1	0/3	0	-	TRiP.HMS01574	TRiP	HMS01574	VALIUM20	CG9127	ade2	adenosine 2	CG9127	0/1
1	9	3	1/9	0.111111	-	TRiP.JF03042	TRiP	JF03042	VALIUM10	CG3481,CG3484	Adh	Alcohol dehydrogenase	CG3481	0/1	Duplicate line (2 gene targets)
1	9	3	1/9	0.111111	-	TRiP.JF03042	TRiP	JF03042	VALIUM10	CG3481,CG3484	Adhr	Adh-related	CG3484	0/1	Duplicate line (2 gene targets)
0	3	1	0/3	0	-	TRiP.JF02687	TRiP	JF02687	VALIUM10	CG9753	AdoR	Adenosine receptor	CG9753	0/1
1	3	1	1/3	0.333333	-	TRiP.HMS02027	TRiP	HMS02027	VALIUM20	CG33138	AGBE	1,4-Alpha-Glucan Branching Enzyme	CG33138	0/1
0	3	1	0/3	0	-	TRiP.HMS00111	TRiP	HMS00111	VALIUM20	CG15010	ago	archipelago	CG15010	0/1
0	3	1	0/3	0	-	TRiP.HM05009	TRiP	HM05009	VALIUM10	CG9977	AhcyL1	Adenosylhomocysteinase like 1	CG9977	0/1
0	3	1	0/3	0	-	TRiP.JF03256	TRiP	JF03256	VALIUM10	CG11325	AkhR	Adipokinetic hormone receptor	CG11325	0/1
10	10	3	10/10	1	X	TRiP.HMS00007	TRiP	HMS00007	VALIUM20	CG4006	Akt1	Akt1	CG4006	1/2
0	3	1	0/3	0	-	VDRC.2902	VDRC	2902	GD	CG4006	Akt1	Akt1	CG4006	1/2
0	6	2	0/6	0	-	TRiP.JF02310	TRiP	JF02310	VALIUM10	CG3935	al	aristaless	CG3935	0/1
0	3	1	0/3	0	-	TRiP.GL00029	TRiP	GL00029	VALIUM22	CG8057	alc	alicorn	CG8057	0/1
1	6	2	1/6	0.166667	-	TRiP.JF02071	TRiP	JF02071	VALIUM10	CG6058	Ald	Aldolase	CG6058	0/1
7	7	2	7/7	1	X	TRiP.HM05119	TRiP	HM05119	VALIUM10	CG9556	alien	alien	CG9556	1/1
3	19	4	3/19	0.157895	-	TRiP.HMS00298	TRiP	HMS00298	VALIUM20	CG12876	ALiX	ALG-2 interacting protein X	CG12876	0/1
0	3	1	0/3	0	-	TRiP.JF02668	TRiP	JF02668	VALIUM10	CG8250	Alk	Anaplastic lymphoma kinase	CG8250	0/2
0	3	1	0/3	0	-	VDRC.107083	VDRC	107083	KK	CG8250	Alk	Anaplastic lymphoma kinase	CG8250	0/2
0	3	1	0/3	0	-	TRiP.HM05050	TRiP	HM05050	VALIUM10	CG5656	Alp1	Alkaline phosphatase 1	CG5656	0/1
1	6	2	1/6	0.166667	-	TRiP.JF03168	TRiP	JF03168	VALIUM10	CG1462	Alp4	Alkaline phosphatase 4	CG1462	0/1
12	13	3	12/13	0.923077	X	TRiP.HMS02040	TRiP	HMS02040	VALIUM20	CG1906	alph	alphabet	CG1906	1/1
0	3	1	0/3	0	-	TRiP.HMS00317	TRiP	HMS00317	VALIUM20	CG17947	alpha-Cat	alpha Catenin	CG17947	0/4
0	3	1	0/3	0	-	VDRC.107298	VDRC	107298	KK	CG17947	alpha-Cat	alpha Catenin	CG17947	0/4
0	3	1	0/3	0	-	VDRC.19182	VDRC	19182	GD	CG17947	alpha-Cat	alpha Catenin	CG17947	0/4
0	3	1	0/3	0	-	VDRC.20123	VDRC	20123	GD	CG17947	alpha-Cat	alpha Catenin	CG17947	0/4
1	3	2	1/3	0.333333	-	VDRC.25387	VDRC	25387	GD	CG1977	alpha-Spec	alpha Spectrin	CG1977	0/1
3	3	1	3/3	1	X	TRiP.JF03266	TRiP	JF03266	VALIUM10	CG6625	alphaSnap	alpha Soluble NSF attachment protein	CG6625	1/2
0	6	2	0/6	0	-	TRiP.HMS00872	TRiP	HMS00872	VALIUM20	CG6625	alphaSnap	alpha Soluble NSF attachment protein	CG6625	1/2
1	3	1	1/3	0.333333	-	NIG.8308R-3	NIG	8308R-3	-	CG8308	alphaTub67C	alpha-Tubulin at 67C	CG8308	0/2
1	6	2	1/6	0.166667	-	VDRC.108044	VDRC	108044	KK	CG8308	alphaTub67C	alpha-Tubulin at 67C	CG8308	0/2
3	3	1	3/3	1	X	VDRC.103202	VDRC	103202	KK	CG9476	alphaTub85E	alpha-Tubulin at 85E	CG9476	1/3
2	9	3	2/9	0.222222	-	TRiP.HM04009	TRiP	HM04009	VALIUM1	CG9476	alphaTub85E	alpha-Tubulin at 85E	CG9476	1/3
0	3	1	0/3	0	-	TRiP.HMS02598	TRiP	HMS02598	VALIUM20	CG9476	alphaTub85E	alpha-Tubulin at 85E	CG9476	1/3
0	3	1	0/3	0	-	TRiP.JF03039	TRiP	JF03039	VALIUM10	CG11910	alrm	astrocytic leucine-rich repeat molecule	CG11910	0/1
0	9	3	0/9	0	-	TRiP.HM05019	TRiP	HM05019	VALIUM10	CG7158	Als2	Amyotrophic lateral sclerosis 2	CG7158	0/1
0	3	1	0/3	0	-	TRiP.HMS01614	TRiP	HMS01614	VALIUM20	CG2075	aly	always early	CG2075	0/1
11	12	3	11/12	0.916667	X	TRiP.HMS00297	TRiP	HMS00297	VALIUM20	CG2198	Ama	Amalgam	CG2198	1/2
0	3	1	0/3	0	-	VDRC.22945	VDRC	22945	GD	CG2198	Ama	Amalgam	CG2198	1/2
1	6	2	1/6	0.166667	-	TRiP.HMS02353	TRiP	HMS02353	VALIUM20	CG11592	Amnionless	Amnionless	CG11592	0/1
4	23	3	4/23	0.173913	-	TRiP.HM05071	TRiP	HM05071	VALIUM10	CG6438	amon	amontillado	CG6438	0/1
2	8	2	2/8	0.25	-	TRiP.HMS01867	TRiP	HMS01867	VALIUM20	CG32626	AMPdeam	AMP deaminase	CG32626	0/2
0	3	1	0/3	0	-	TRiP.JF01982	TRiP	JF01982	VALIUM10	CG32626	AMPdeam	AMP deaminase	CG32626	0/2
0	3	1	0/3	0	-	TRiP.HMS01933	TRiP	HMS01933	VALIUM20	CG8604	Amph	Amphiphysin	CG8604	0/3
0	9	3	0/9	0	-	TRiP.JF02883	TRiP	JF02883	VALIUM10	CG8604	Amph	Amphiphysin	CG8604	0/3
0	3	1	0/3	0	-	VDRC.9264	VDRC	9264	GD	CG8604	Amph	Amphiphysin	CG8604	0/3
0	3	1	0/3	0	-	TRiP.GL00004	TRiP	GL00004	VALIUM22	CG3051	AMPKalpha	AMP-activated protein kinase alpha subunit	CG3051	0/3
0	6	2	0/6	0	-	TRiP.HMS00362	TRiP	HMS00362	VALIUM20	CG3051	AMPKalpha	AMP-activated protein kinase alpha subunit	CG3051	0/3
1	6	2	1/6	0.166667	-	TRiP.JF01951	TRiP	JF01951	VALIUM10	CG3051	AMPKalpha	AMP-activated protein kinase alpha subunit	CG3051	0/3
8	9	2	8/9	0.888889	X	TRiP.HMS03009	TRiP	HMS03009	VALIUM20	CG8827	Ance	Angiotensin converting enzyme	CG8827	1/1
0	3	1	0/3	0	-	TRiP.GL01575	TRiP	GL01575	VALIUM22	CG1651	Ank	Ankyrin	CG1651	0/2
1	3	2	1/3	0.333333	-	TRiP.JF01588	TRiP	JF01588	VALIUM1	CG1651	Ank	Ankyrin	CG1651	0/2
0	3	1	0/3	0	-	NIG.7462R-1	NIG	7462R-1	-	CG34416	Ank2	Ankyrin 2	CG34416	0/1
0	3	1	0/3	0	-	TRiP.HMS00295	TRiP	HMS00295	VALIUM20	CG42734	Ank2	Ankyrin 2	CG42734	0/2
0	3	1	0/3	0	-	TRiP.JF03374	TRiP	JF03374	VALIUM10	CG42734	Ank2	Ankyrin 2	CG42734	0/2
0	3	1	0/3	0	-	TRiP.JF02754	TRiP	JF02754	VALIUM10	CG1028	Antp	Antennapedia	CG1028	0/1
14	21	5	14/21	0.666667	X	NIG.9579R-3	NIG	9579R-3	-	CG9579	AnxB10	Annexin B10	CG9579	1/3
0	1	1	0/1	0	-	TRiP.HMS01720	TRiP	HMS01720	VALIUM20	CG9579	AnxB10	Annexin B10	CG9579	1/3
0	5	3	0/5	0	-	VDRC.36107	VDRC	36107	GD	CG9579	AnxB10	Annexin B10	CG9579	1/3
0	3	1	0/3	0	-	NIG.9968R-1	NIG	9968R-1	-	CG9968	AnxB11	Annexin B11	CG9968	0/2
1	3	1	1/3	0.333333	-	TRiP.HMS01775	TRiP	HMS01775	VALIUM20	CG9968	AnxB11	Annexin B11	CG9968	0/2
1	3	1	1/3	0.333333	-	NIG.3166R-3	NIG	3166R-3	-	CG3166	aop	anterior open	CG3166	0/3
0	3	1	0/3	0	-	TRiP.HMS01256	TRiP	HMS01256	VALIUM20	CG3166	aop	anterior open	CG3166	0/3
0	3	1	0/3	0	-	TRiP.JF02323	TRiP	JF02323	VALIUM10	CG3166	aop	anterior open	CG3166	0/3
12	14	3	12/14	0.857143	X	TRiP.HM05183	TRiP	HM05183	VALIUM10	CG12276	Aos1	Activator of SUMO 1	CG12276	1/1
0	3	1	0/3	0	-	TRiP.JF02311	TRiP	JF02311	VALIUM10	CG8376	ap	apterous	CG8376	0/1
19	19	4	19/19	1	X	TRiP.JF02963	TRiP	JF02963	VALIUM10	CG12532	AP-1-2beta	Adaptor Protein complex 1/2, beta subunit	CG12532	1/1
16	16	3	16/16	1	X	TRiP.JF02875	TRiP	JF02875	VALIUM10	CG7057	AP-2mu	Adaptor Protein complex 2, mu subunit	CG7057	2/2
3	3	1	3/3	1	X	VDRC.103390	VDRC	103390	KK	CG7057	AP-2mu	Adaptor Protein complex 2, mu subunit	CG7057	2/2
1	9	4	1/9	0.111111	-	TRiP.HM05070	TRiP	HM05070	VALIUM10	CG1451	Apc	APC-like	CG1451	0/2
0	3	1	0/3	0	-	TRiP.HMS00188	TRiP	HMS00188	VALIUM20	CG1451	Apc	APC-like	CG1451	0/2
0	3	1	0/3	0	-	TRiP.HMS00176	TRiP	HMS00176	VALIUM20	CG11419	APC10	Anaphase Promoting Complex subunit 10	CG11419	0/1
0	3	1	0/3	0	-	TRiP.HM05073	TRiP	HM05073	VALIUM10	CG6193	Apc2	Adenomatous polyposis coli 2	CG6193	0/2
0	3	1	0/3	0	-	VDRC.100104	VDRC	100104	KK	CG6193	Apc2	Adenomatous polyposis coli 2	CG6193	0/2
3	3	1	3/3	1	X	TRiP.JF01966	TRiP	JF01966	VALIUM10	CG42783	aPKC	atypical protein kinase C	CG42783	2/4
6	9	3	6/9	0.666667	X	VDRC.2907	VDRC	2907	GD	CG42783	aPKC	atypical protein kinase C	CG42783	2/4
0	3	1	0/3	0	-	TRiP.GL00007	TRiP	GL00007	VALIUM22	CG42783	aPKC	atypical protein kinase C	CG42783	2/4
4	9	3	4/9	0.444444	-	TRiP.HMS01411	TRiP	HMS01411	VALIUM20	CG42783	aPKC	atypical protein kinase C	CG42783	2/4
2	9	3	2/9	0.222222	-	TRiP.JF02049	TRiP	JF02049	VALIUM10	CG1200	Aplip1	APP-like protein interacting protein 1	CG1200	0/1
0	6	2	0/6	0	-	TRiP.HM05157	TRiP	HM05157	VALIUM10	CG11064	apolpp	apolipophorin	CG11064	0/2
0	3	1	0/3	0	-	TRiP.HMS00265	TRiP	HMS00265	VALIUM20	CG11064	apolpp	apolipophorin	CG11064	0/2
0	6	2	0/6	0	-	TRiP.JF02878	TRiP	JF02878	VALIUM10	CG7727	Appl	beta amyloid protein precursor-like	CG7727	0/4
0	3	1	0/3	0	-	VDRC.108312	VDRC	108312	KK	CG7727	Appl	beta amyloid protein precursor-like	CG7727	0/4
0	3	1	0/3	0	-	VDRC.42673	VDRC	42673	GD	CG7727	Appl	beta amyloid protein precursor-like	CG7727	0/4
0	3	1	0/3	0	-	VDRC.42675	VDRC	42675	GD	CG7727	Appl	beta amyloid protein precursor-like	CG7727	0/4
0	3	1	0/3	0	-	TRiP.HMC03266	TRiP	HMC03266	VALIUM20	CG12251	AQP	aquaporin	CG12251	0/1
10	10	3	10/10	1	X	TRiP.JF02581	TRiP	JF02581	VALIUM10	CG11027	Arf102F	ADP ribosylation factor at 102F	CG11027	1/1
0	9	2	0/9	0	-	TRiP.HMS02262	TRiP	HMS02262	VALIUM20	CG32031	Argk	Arginine kinase	CG32031	0/1
0	3	1	0/3	0	-	TRiP.JF02378	TRiP	JF02378	VALIUM10	CG6025	Arl1	ADP ribosylation factor-like 1	CG6025	0/1
1	8	4	1/8	0.125	-	NIG.11579R-1	NIG	11579R-1	-	CG11579	arm	armadillo	CG11579	0/6
0	3	1	0/3	0	-	TRiP.HMS01414	TRiP	HMS01414	VALIUM20	CG11579	arm	armadillo	CG11579	0/6
1	3	1	1/3	0.333333	-	TRiP.JF01251	TRiP	JF01251	VALIUM1	CG11579	arm	armadillo	CG11579	0/6
0	3	1	0/3	0	-	TRiP.JF01252	TRiP	JF01252	VALIUM1	CG11579	arm	armadillo	CG11579	0/6
0	3	1	0/3	0	-	VDRC.107344	VDRC	107344	KK	CG11579	arm	armadillo	CG11579	0/6
1	3	1	1/3	0.333333	-	VDRC.7767	VDRC	7767	GD	CG11579	arm	armadillo	CG11579	0/6
0	3	1	0/3	0	-	TRiP.GL00254	TRiP	GL00254	VALIUM22	CG11513	armi	armitage	CG11513	0/2
1	3	1	1/3	0.333333	-	TRiP.HMS00098	TRiP	HMS00098	VALIUM20	CG11513	armi	armitage	CG11513	0/2
3	3	1	3/3	1	X	NIG.6174R-2	NIG	6174R-2	-	CG6174	Arp1	Actin-related protein 1	CG6174	2/2
10	10	2	10/10	1	X	TRiP.HM05259	TRiP	HM05259	VALIUM10	CG6174	Arp1	Actin-related protein 1	CG6174	2/2
0	3	1	0/3	0	-	VDRC.104010	VDRC	104010	KK	CG12235	Arp10	Actin-related protein 10	CG12235	0/1
6	9	3	6/9	0.666667	X	TRiP.JF02785	TRiP	JF02785	VALIUM10	CG9901	Arp2	Actin-related protein 2	CG9901	2/2
18	18	4	18/18	1	X	VDRC.101999	VDRC	101999	KK	CG9901	Arp2	Actin-related protein 2	CG9901	2/2
9	9	4	9/9	1	X	NIG.7558R-1	NIG	7558R-1	-	CG7558	Arp3	Actin-related protein 3	CG7558	2/3
3	3	1	3/3	1	X	VDRC.108951	VDRC	108951	KK	CG7558	Arp3	Actin-related protein 3	CG7558	2/3
2	9	3	2/9	0.222222	-	TRiP.HMS00711	TRiP	HMS00711	VALIUM20	CG7558	Arp3	Actin-related protein 3	CG7558	2/3
0	3	1	0/3	0	-	NIG.7940R-2	NIG	7940R-2	-	CG7940	Arp5	Actin-related protein 5	CG7940	0/2
0	3	1	0/3	0	-	TRiP.HMS00809	TRiP	HMS00809	VALIUM20	CG7940	Arp5	Actin-related protein 5	CG7940	0/2
0	3	1	0/3	0	-	VDRC.22117	VDRC	22117	GD	CG5409	Arp53D	Actin-related protein 53D	CG5409	0/1
0	3	1	0/3	0	-	NIG.11678R-1	NIG	11678R-1	-	CG11678	Arp6	Actin-related protein 6	CG11678	0/2
0	3	1	0/3	0	-	VDRC.108081	VDRC	108081	KK	CG11678	Arp6	Actin-related protein 6	CG11678	0/2
11	13	2	11/13	0.846154	X	VDRC.100573	VDRC	100573	KK	CG8978	Arpc1	Actin-related protein 2/3 complex, subunit 1	CG8978	1/2
1	6	2	1/6	0.166667	-	TRiP.JF01763	TRiP	JF01763	VALIUM1	CG8978	Arpc1	Actin-related protein 2/3 complex, subunit 1	CG8978	1/2
6	6	2	6/6	1	X	NIG.10954R-1	NIG	10954R-1	-	CG10954	Arpc2	Actin-related protein 2/3 complex, subunit 2	CG10954	1/2
0	9	3	0/9	0	-	TRiP.JF02845	TRiP	JF02845	VALIUM10	CG10954	Arpc2	Actin-related protein 2/3 complex, subunit 2	CG10954	1/2
0	3	1	0/3	0	-	NIG.4560R-2	NIG	4560R-2	-	CG4560	Arpc3A	Actin-related protein 2/3 complex, subunit 3A	CG4560	0/2
0	6	2	0/6	0	-	TRiP.JF02370	TRiP	JF02370	VALIUM10	CG4560	Arpc3A	Actin-related protein 2/3 complex, subunit 3A	CG4560	0/2
0	3	1	0/3	0	-	TRiP.JF02679	TRiP	JF02679	VALIUM10	CG8936	Arpc3B	Actin-related protein 2/3 complex, subunit 3B	CG8936	0/2
0	3	1	0/3	0	-	VDRC.47207	VDRC	47207	GD	CG8936	Arpc3B	Actin-related protein 2/3 complex, subunit 3B	CG8936	0/2
0	3	1	0/3	0	-	TRiP.JF01683	TRiP	JF01683	VALIUM1	CG5972	Arpc4	Actin-related protein 2/3 complex, subunit 4	CG5972	0/1
8	9	3	8/9	0.888889	X	TRiP.JF03147	TRiP	JF03147	VALIUM10	CG9881	Arpc5	Actin-related protein 2/3 complex, subunit 5	CG9881	2/2
2	3	1	2/3	0.666667	X	VDRC.102012	VDRC	102012	KK	CG9881	Arpc5	Actin-related protein 2/3 complex, subunit 5	CG9881	2/2
0	3	1	0/3	0	-	TRiP.JF02183	TRiP	JF02183	VALIUM10	CG3258	ase	asense	CG3258	0/1
0	3	1	0/3	0	-	TRiP.HMS01453	TRiP	HMS01453	VALIUM20	CG2919	asl	asterless	CG2919	0/1
8	9	3	8/9	0.888889	X	TRiP.JF02948	TRiP	JF02948	VALIUM10	CG10687	AsnRS	Asparaginyl-tRNA synthetase	CG10687	1/1
0	3	1	0/3	0	-	TRiP.HMS01481	TRiP	HMS01481	VALIUM20	CG33486	AsnS	Asparagine synthetase	CG33486	0/1
0	3	1	0/3	0	-	TRiP.JF03169	TRiP	JF03169	VALIUM10	CG6875	asp	abnormal spindle	CG6875	0/2
0	3	1	0/3	0	-	VDRC.2911	VDRC	2911	GD	CG6875	asp	abnormal spindle	CG6875	0/2
0	6	2	0/6	0	-	TRiP.JF02578	TRiP	JF02578	VALIUM10	CG2872	AstA-R1	Allatostatin A receptor 1	CG2872	0/1
0	3	1	0/3	0	-	TRiP.JF01955	TRiP	JF01955	VALIUM10	CG10001	AstA-R2	Allatostatin A receptor 2	CG10001	0/1
0	3	1	0/3	0	-	TRiP.JF01960	TRiP	JF01960	VALIUM10	CG13702	AstC-R2	Allatostatin C receptor 2	CG13702	0/1
7	12	5	7/12	0.583333	X	VDRC.47391	VDRC	47391	GD	CG10414	Atac2	Ada2a-containing complex component 2	CG10414	1/2
0	9	3	0/9	0	-	TRiP.HMS00678	TRiP	HMS00678	VALIUM20	CG10414	Atac2	Ada2a-containing complex component 2	CG10414	1/2
0	3	1	0/3	0	-	TRiP.JF02303	TRiP	JF02303	VALIUM10	CG11405	Atf3	Activating transcription factor 3	CG11405	0/1
0	3	1	0/3	0	-	TRiP.JF02109	TRiP	JF02109	VALIUM10	CG3136	Atf6	Atf6	CG3136	0/1
0	3	1	0/3	0	-	TRiP.JF02273	TRiP	JF02273	VALIUM10	CG10967	Atg1	Autophagy-related 1	CG10967	0/1
0	3	1	0/3	0	-	TRiP.HMS02026	TRiP	HMS02026	VALIUM20	CG12821	Atg10	Autophagy-related 10	CG12821	0/1
0	3	1	0/3	0	-	TRiP.HMS01153	TRiP	HMS01153	VALIUM20	CG10861	Atg12	Autophagy-related 12	CG10861	0/2
0	3	1	0/3	0	-	TRiP.JF02704	TRiP	JF02704	VALIUM10	CG10861	Atg12	Autophagy-related 12	CG10861	0/2
0	3	1	0/3	0	-	TRiP.HMS02028	TRiP	HMS02028	VALIUM20	CG7331	Atg13	Autophagy-related 13	CG7331	0/1
1	3	1	1/3	0.333333	-	TRiP.HMS02025	TRiP	HMS02025	VALIUM20	CG11877	Atg14	Autophagy-related 14	CG11877	0/1
0	16	3	0/16	0	-	TRiP.HMS01611	TRiP	HMS01611	VALIUM20	CG1347	Atg17	Autophagy-related 17	CG1347	0/1
0	3	1	0/3	0	-	TRiP.HMS01193	TRiP	HMS01193	VALIUM20	CG7986	Atg18a	Autophagy-related 18a	CG7986	0/2
0	3	1	0/3	0	-	TRiP.JF02898	TRiP	JF02898	VALIUM10	CG7986	Atg18a	Autophagy-related 18a	CG7986	0/2
1	3	1	1/3	0.333333	-	TRiP.HMS01198	TRiP	HMS01198	VALIUM20	CG1241	Atg2	Autophagy-related 2	CG1241	0/2
0	3	1	0/3	0	-	TRiP.JF02786	TRiP	JF02786	VALIUM10	CG1241	Atg2	Autophagy-related 2	CG1241	0/2
1	3	1	1/3	0.333333	-	TRiP.HMS01482	TRiP	HMS01482	VALIUM20	CG4428	Atg4a	Autophagy-related 4a	CG4428	0/2
1	6	2	1/6	0.166667	-	TRiP.JF03003	TRiP	JF03003	VALIUM10	CG4428	Atg4a	Autophagy-related 4a	CG4428	0/2
0	3	1	0/3	0	-	TRiP.HMS01244	TRiP	HMS01244	VALIUM20	CG1643	Atg5	Autophagy-related 5	CG1643	0/2
0	3	1	0/3	0	-	TRiP.JF02703	TRiP	JF02703	VALIUM10	CG1643	Atg5	Autophagy-related 5	CG1643	0/2
0	3	1	0/3	0	-	TRiP.HMS01483	TRiP	HMS01483	VALIUM20	CG5429	Atg6	Autophagy-related 6	CG5429	0/2
0	3	1	0/3	0	-	TRiP.JF02897	TRiP	JF02897	VALIUM10	CG5429	Atg6	Autophagy-related 6	CG5429	0/2
0	3	1	0/3	0	-	TRiP.HMS01358	TRiP	HMS01358	VALIUM20	CG5489	Atg7	Autophagy-related 7	CG5489	0/2
0	3	1	0/3	0	-	TRiP.JF02787	TRiP	JF02787	VALIUM10	CG5489	Atg7	Autophagy-related 7	CG5489	0/2
0	3	1	0/3	0	-	TRiP.JF02895	TRiP	JF02895	VALIUM10	CG32672	Atg8a	Autophagy-related 8a	CG32672	0/1
0	3	1	0/3	0	-	TRiP.JF02706	TRiP	JF02706	VALIUM10	CG12334	Atg8b	Autophagy-related 8b	CG12334	0/1
1	3	1	1/3	0.333333	-	TRiP.HMS01246	TRiP	HMS01246	VALIUM20	CG3615	Atg9	Autophagy-related 9	CG3615	0/2
1	3	1	1/3	0.333333	-	TRiP.JF02891	TRiP	JF02891	VALIUM10	CG3615	Atg9	Autophagy-related 9	CG3615	0/2
0	3	1	0/3	0	-	TRiP.HMS01627	TRiP	HMS01627	VALIUM20	CG6668	atl	atlastin	CG6668	0/1
0	3	1	0/3	0	-	TRiP.HMS01430	TRiP	HMS01430	VALIUM20	CG7508	ato	atonal	CG7508	0/2
0	3	1	0/3	0	-	TRiP.JF02089	TRiP	JF02089	VALIUM10	CG7508	ato	atonal	CG7508	0/2
7	8	2	7/8	0.875	X	TRiP.HMS00047	TRiP	HMS00047	VALIUM20	CG5670	Atpalpha	Na pump alpha subunit	CG5670	3/4
3	3	1	3/3	1	X	TRiP.JF02910	TRiP	JF02910	VALIUM10	CG5670	Atpalpha	Na pump alpha subunit	CG5670	3/4
2	3	1	2/3	0.666667	X	VDRC.100619	VDRC	100619	KK	CG5670	Atpalpha	Na pump alpha subunit	CG5670	3/4
0	16	3	0/16	0	-	TRiP.HMS00703	TRiP	HMS00703	VALIUM20	CG5670	Atpalpha	Na pump alpha subunit	CG5670	3/4
9	10	3	9/10	0.9	X	TRiP.JF02899	TRiP	JF02899	VALIUM10	CG8189	ATPsynB	ATP synthase, subunit B	CG8189	1/1
5	6	2	5/6	0.833333	X	TRiP.HMC03238	TRiP	HMC03238	VALIUM20	CG4412	ATPsynCF6	ATP synthase, coupling factor 6	CG4412	1/1
0	3	1	0/3	0	-	TRiP.HMS01078	TRiP	HMS01078	VALIUM20	CG6030	ATPsynD	ATP synthase, subunit D	CG6030	0/1
3	3	1	3/3	1	X	TRiP.GLC01662	TRiP	GLC01662	VALIUM22	CG7610	ATPsyngamma	ATP synthase, gamma subunit	CG7610	2/2
10	10	3	10/10	1	X	TRiP.JF03150	TRiP	JF03150	VALIUM10	CG7610	ATPsyngamma	ATP synthase, gamma subunit	CG7610	2/2
6	6	2	6/6	1	X	TRiP.GLC01454	TRiP	GLC01454	VALIUM22	CG4307	ATPsynO	ATP synthase, oligomycin sensitivity conferring protein	CG4307	1/1
21	22	5	21/22	0.954545	X	TRiP.JF02892	TRiP	JF02892	VALIUM10	CG11154	ATPsynβ	ATP synthase, β subunit	CG11154	1/1
22	27	5	22/27	0.814815	X	TRiP.HMS01392	TRiP	HMS01392	VALIUM20	CG5166	Atx2	Ataxin-2	CG5166	1/1
0	9	2	0/9	0	-	TRiP.GL00076	TRiP	GL00076	VALIUM22	CG6137	aub	aubergine	CG6137	0/2
0	3	1	0/3	0	-	TRiP.HMS01945	TRiP	HMS01945	VALIUM20	CG6137	aub	aubergine	CG6137	0/2
0	6	2	0/6	0	-	TRiP.HMS01511	TRiP	HMS01511	VALIUM20	CG3068	aurA	aurora A	CG3068	0/2
0	3	1	0/3	0	-	TRiP.HMS02205	TRiP	HMS02205	VALIUM20	CG3068	aurA	aurora A	CG3068	0/2
6	6	2	6/6	1	X	TRiP.JF03107	TRiP	JF03107	VALIUM10	CG6620	aurB	aurora B	CG6620	1/1
0	2	1	0/2	0	-	TRiP.HMS01935	TRiP	HMS01935	VALIUM20	CG1107	aux	auxilin	CG1107	0/2
0	3	1	0/3	0	-	TRiP.JF03129	TRiP	JF03129	VALIUM10	CG1107	aux	auxilin	CG1107	0/2
0	5	2	0/5	0	-	TRiP.JF02403	TRiP	JF02403	VALIUM10	CG1072	Awh	Arrowhead	CG1072	0/1
0	9	2	0/9	0	-	TRiP.HMS00048	TRiP	HMS00048	VALIUM20	CG5488	B-H2	BarH2	CG5488	0/1
0	15	3	0/15	0	-	TRiP.HMS01661	TRiP	HMS01661	VALIUM20	CG10851	B52	B52	CG10851	0/1
1	3	1	1/3	0.333333	-	TRiP.HMS02033	TRiP	HMS02033	VALIUM20	CG8224	babo	baboon	CG8224	0/2
2	8	3	2/8	0.25	-	TRiP.JF01953	TRiP	JF01953	VALIUM10	CG8224	babo	baboon	CG8224	0/2
0	3	1	0/3	0	-	TRiP.HMS00195	TRiP	HMS00195	VALIUM20	CG7380	baf	barrier to autointegration factor	CG7380	0/1
0	3	1	0/3	0	-	TRiP.GL00068	TRiP	GL00068	VALIUM22	CG6386	ball	ballchen	CG6386	0/2
5	19	4	5/19	0.263158	-	VDRC.108630	VDRC	108630	KK	CG6386	ball	ballchen	CG6386	0/2
0	3	1	0/3	0	-	TRiP.HMS00029	TRiP	HMS00029	VALIUM20	CG10422	bam	bag of marbles	CG10422	0/1
1	3	1	1/3	0.333333	-	TRiP.JF02404	TRiP	JF02404	VALIUM10	CG7902	bap	bagpipe	CG7902	0/2
1	3	2	1/3	0.333333	-	VDRC.101354	VDRC	101354	KK	CG7902	bap	bagpipe	CG7902	0/2
0	3	1	0/3	0	-	TRiP.GL00129	TRiP	GL00129	VALIUM22	CG7055	Bap111	Brahma associated protein 111kD	CG7055	0/2
2	6	2	2/6	0.333333	-	TRiP.JF02116	TRiP	JF02116	VALIUM10	CG7055	Bap111	Brahma associated protein 111kD	CG7055	0/2
0	3	1	0/3	0	-	TRiP.JF02080	TRiP	JF02080	VALIUM10	CG3274	Bap170	Brahma associated protein 170kD	CG3274	0/1
3	3	1	3/3	1	X	NIG.6546R-1	NIG	6546R-1	-	CG6546	Bap55	Brahma associated protein 55kD	CG6546	1/2
0	9	3	0/9	0	-	TRiP.HM04015	TRiP	HM04015	VALIUM1	CG6546	Bap55	Brahma associated protein 55kD	CG6546	1/2
0	3	1	0/3	0	-	TRiP.HMJ02069	TRiP	HMJ02069	VALIUM20	CG6049	barc	barricade	CG6049	0/1
0	3	1	0/3	0	-	TRiP.HMS00049	TRiP	HMS00049	VALIUM20	CG10726	barr	barren	CG10726	0/1
9	16	3	9/16	0.5625	X	TRiP.HMS01412	TRiP	HMS01412	VALIUM20	CG5055	baz	bazooka	CG5055	2/5
13	13	2	13/13	1	X	VDRC.2914	VDRC	2914	GD	CG5055	baz	bazooka	CG5055	2/5
0	3	1	0/3	0	-	TRiP.HMS01992	TRiP	HMS01992	VALIUM20	CG5055	baz	bazooka	CG5055	2/5
1	3	1	1/3	0.333333	-	VDRC.2915	VDRC	2915	GD	CG5055	baz	bazooka	CG5055	2/5
0	3	1	0/3	0	-	TRiP.GL00654	TRiP	GL00654	VALIUM22	CG5055	baz	bazooka	CG5055	2/5
1	3	1	1/3	0.333333	-	TRiP.JF02113	TRiP	JF02113	VALIUM10	CG1414,CG1410	bbx	bobby sox	CG1414	0/1	Duplicate line (2 gene targets)
1	3	1	1/3	0.333333	-	TRiP.HMS00824	TRiP	HMS00824	VALIUM20	CG1034	bcd	bicoid	CG1034	0/1
0	3	1	0/3	0	-	TRiP.JF02909	TRiP	JF02909	VALIUM10	CG14334	beat-IIa	beaten path IIa	CG14334	0/1
0	3	1	0/3	0	-	TRiP.JF02884	TRiP	JF02884	VALIUM10	CG9748	bel	belle	CG9748	0/1
0	3	1	0/3	0	-	VDRC.5963	VDRC	5963	GD	CG6264	Best1	Bestrophin 1	CG6264	0/1
11	14	4	11/14	0.785714	X	TRiP.HMS02490	TRiP	HMS02490	VALIUM20	CG10173	Best2	Bestrophin 2	CG10173	1/1
3	12	3	3/12	0.25	-	TRiP.HMS01960	TRiP	HMS01960	VALIUM20	CG12327	Best3	Bestrophin 3	CG12327	0/1
0	4	2	0/4	0	-	TRiP.HMS02145	TRiP	HMS02145	VALIUM20	CG7259	Best4	Bestrophin 4	CG7259	0/1
0	3	1	0/3	0	-	TRiP.HMS02324	TRiP	HMS02324	VALIUM20	CG14084	Bet1	Blocked early in transport 1	CG14084	0/1
12	18	4	12/18	0.666667	X	TRiP.HMS01764	TRiP	HMS01764	VALIUM20	CG3911	Bet3	Blocked early in transport 3	CG3911	1/1
0	2	1	0/2	0	-	TRiP.HMS01909	TRiP	HMS01909	VALIUM20	CG1359	Bet5	Blocked early in transport 5	CG1359	0/1
0	3	1	0/3	0	-	NIG.5870R-3	NIG	5870R-3	-	CG5870	beta-Spec	beta Spectrin	CG5870	0/4
0	3	1	0/3	0	-	TRiP.HMS01746	TRiP	HMS01746	VALIUM20	CG5870	beta-Spec	beta Spectrin	CG5870	0/4
1	3	1	1/3	0.333333	-	VDRC.42053	VDRC	42053	GD	CG5870	beta-Spec	beta Spectrin	CG5870	0/4
2	6	2	2/6	0.333333	-	VDRC.42054	VDRC	42054	GD	CG5870	beta-Spec	beta Spectrin	CG5870	0/4
3	3	1	3/3	1	X	TRiP.HMS01038	TRiP	HMS01038	VALIUM20	CG6699	beta'COP	Coat Protein (coatomer) beta'	CG6699	1/1
6	6	2	6/6	1	X	TRiP.HMS01079	TRiP	HMS01079	VALIUM20	CG6223	betaCOP	Coat Protein (coatomer) beta	CG6223	1/1
1	3	1	1/3	0.333333	-	TRiP.HMS01165	TRiP	HMS01165	VALIUM20	CG3469	betaggt-I	beta subunit of type I geranylgeranyl transferase	CG3469	0/1
1	9	2	1/9	0.111111	-	TRiP.HMS01247	TRiP	HMS01247	VALIUM20	CG18627	betaggt-II	beta subunit of type II geranylgeranyl transferase	CG18627	0/1
3	3	1	3/3	1	X	VDRC.24138	VDRC	24138	GD	CG9277	betaTub56D	beta-Tubulin at 56D	CG9277	1/3
0	3	1	0/3	0	-	TRiP.GL00380	TRiP	GL00380	VALIUM22	CG9277	betaTub56D	beta-Tubulin at 56D	CG9277	1/3
0	3	1	0/3	0	-	VDRC.109736	VDRC	109736	KK	CG9277	betaTub56D	beta-Tubulin at 56D	CG9277	1/3
12	12	3	12/12	1	X	NIG.3401R-1	NIG	3401R-1	-	CG3401	betaTub60D	beta-Tubulin at 60D	CG3401	2/4
12	17	4	12/17	0.705882	X	VDRC.34607	VDRC	34607	GD	CG3401	betaTub60D	beta-Tubulin at 60D	CG3401	2/4
0	3	1	0/3	0	-	VDRC.102052	VDRC	102052	KK	CG3401	betaTub60D	beta-Tubulin at 60D	CG3401	2/4
0	3	1	0/3	0	-	VDRC.104937	VDRC	104937	KK	CG3401	betaTub60D	beta-Tubulin at 60D	CG3401	2/4
0	6	2	0/6	0	-	VDRC.109590	VDRC	109590	KK	CG9359	betaTub85D	beta-Tubulin at 85D	CG9359	0/1
3	3	1	3/3	1	X	NIG.4869R-4	NIG	4869R-4	-	CG4869	betaTub97EF	beta-Tubulin at 97EF	CG4869	1/2
0	6	2	0/6	0	-	VDRC.105075	VDRC	105075	KK	CG4869	betaTub97EF	beta-Tubulin at 97EF	CG4869	1/2
0	3	1	0/3	0	-	TRiP.JF02111	TRiP	JF02111	VALIUM10	CG7959	Bgb	Big brother	CG7959	0/1
0	3	1	0/3	0	-	VDRC.100598	VDRC	100598	KK	CG3578	bi	bifid	CG3578	0/1
1	3	1	1/3	0.333333	-	TRiP.JF02771	TRiP	JF02771	VALIUM10	CG4722	bib	big brain	CG4722	0/1
0	3	1	0/3	0	-	TRiP.HMS00099	TRiP	HMS00099	VALIUM20	CG3644	bic	bicaudal	CG3644	0/1
0	6	1	0/6	0	-	TRiP.GL00478	TRiP	GL00478	VALIUM22	CG4824	BicC	Bicaudal C	CG4824	0/2
1	3	1	1/3	0.333333	-	TRiP.HMS01407	TRiP	HMS01407	VALIUM20	CG4824	BicC	Bicaudal C	CG4824	0/2
1	3	1	1/3	0.333333	-	TRiP.HM05057	TRiP	HM05057	VALIUM10	CG6605	BicD	Bicaudal D	CG6605	0/1
0	3	1	0/3	0	-	TRiP.HMS01020	TRiP	HMS01020	VALIUM20	CG3509	BigH1	Histone H1 variant BigH1	CG3509	0/2
0	3	1	0/3	0	-	VDRC.100451	VDRC	100451	KK	CG3509	BigH1	Histone H1 variant BigH1	CG3509	0/2
2	9	2	2/9	0.222222	-	TRiP.HMS01197	TRiP	HMS01197	VALIUM20	CG18647	bin	biniou	CG18647	0/1
0	3	1	0/3	0	-	VDRC.102163	VDRC	102163	KK	CG1363	blow	blown fuse	CG1363	0/1
9	9	2	9/9	1	X	TRiP.JF02896	TRiP	JF02896	VALIUM10	CG3612	blw	bellwether	CG3612	1/1
1	3	1	1/3	0.333333	-	VDRC.109790	VDRC	109790	KK	CG34356	bma	black match	CG34356	0/2
0	3	1	0/3	0	-	VDRC.28745	VDRC	28745	GD	CG34356	bma	black match	CG34356	0/2
0	3	1	0/3	0	-	TRiP.HMS01640	TRiP	HMS01640	VALIUM20	CG7314	Bmcp	Bmcp	CG7314	0/1
1	3	1	1/3	0.333333	-	NIG.1480R-1	NIG	1480R-1	-	CG1480	bnk	bottleneck	CG1480	0/1
1	3	1	1/3	0.333333	-	TRiP.JF02863	TRiP	JF02863	VALIUM10	CG30498	boca	boca	CG30498	0/1
0	6	2	0/6	0	-	TRiP.JF02373	TRiP	JF02373	VALIUM10	CG5206	bon	bonus	CG5206	0/1
1	3	1	1/3	0.333333	-	TRiP.HMS01154	TRiP	HMS01154	VALIUM20	CG6921	bond	james bond	CG6921	0/1
1	13	2	1/13	0.0769231	-	VDRC.107102	VDRC	107102	KK	CG14430	bou	boudin	CG14430	0/1
0	3	1	0/3	0	-	TRiP.JF02419	TRiP	JF02419	VALIUM10	CG10021	bowl	brother of odd with entrails limited	CG10021	0/1
0	3	1	0/3	0	-	VDRC.104648	VDRC	104648	KK	CG11491	br	broad	CG11491	0/1
0	1	1	0/1	0	-	TRiP.JF02427	TRiP	JF02427	VALIUM10	CG1845	Br140	Bromodomain-containing protein, 140kD	CG1845	0/1
0	3	1	0/3	0	-	TRiP.HMS01121	TRiP	HMS01121	VALIUM20	CG10719	brat	brain tumor	CG10719	0/1
1	3	1	1/3	0.333333	-	TRiP.JF02853	TRiP	JF02853	VALIUM10	CG10542	Bre1	Bre1	CG10542	0/1
0	3	1	0/3	0	-	VDRC.101887	VDRC	101887	KK	CG9653	brk	brinker	CG9653	0/1
0	3	1	0/3	0	-	TRiP.JF01932	TRiP	JF01932	VALIUM10	CG42344	brp	bruchpilot	CG42344	0/1
2	12	3	2/12	0.166667	-	TRiP.GL00314	TRiP	GL00314	VALIUM22	CG31762	bru1	bruno 1	CG31762	0/2
0	3	1	0/3	0	-	TRiP.HMS01899	TRiP	HMS01899	VALIUM20	CG31762	bru1	bruno 1	CG31762	0/2
0	3	1	0/3	0	-	TRiP.JF01352	TRiP	JF01352	VALIUM1	CG2478	brun	brunelleschi	CG2478	0/1
0	3	1	0/3	0	-	TRiP.JF02389	TRiP	JF02389	VALIUM20	CG13762	brv3	brivido-3	CG13762	0/1
8	9	2	8/9	0.888889	X	TRiP.HMS00304	TRiP	HMS00304	VALIUM20	CG31132	BRWD3	BRWD3	CG31132	1/1
0	6	2	0/6	0	-	TRiP.JF02319	TRiP	JF02319	VALIUM10	CG3411	bs	blistered	CG3411	0/1
0	3	1	0/3	0	-	VDRC.106634	VDRC	106634	KK	CG10604	bsh	brain-specific homeobox	CG10604	0/1
0	3	1	0/3	0	-	NIG.5680R-1	NIG	5680R-1	-	CG5680	bsk	basket	CG5680	0/2
1	3	1	1/3	0.333333	-	TRiP.HMS00777	TRiP	HMS00777	VALIUM20	CG5680	bsk	basket	CG5680	0/2
0	3	1	0/3	0	-	NIG.1479R-2	NIG	1479R-2	-	CG32019	bt	bent	CG32019	0/2
0	3	1	0/3	0	-	VDRC.46253	VDRC	46253	GD	CG32019	bt	bent	CG32019	0/2
3	16	3	3/16	0.1875	-	TRiP.HMS01788	TRiP	HMS01788	VALIUM20	CG1826	BTBD9	BTB (POZ) domain containing 9	CG1826	0/1
1	3	1	1/3	0.333333	-	NIG.18355R-2	NIG	18355R-2	-	CG8049	Btk29A	Btk family kinase at 29A	CG8049	0/2
0	3	1	0/3	0	-	VDRC.106962	VDRC	106962	KK	CG8049	Btk29A	Btk family kinase at 29A	CG8049	0/2
0	9	2	0/9	0	-	TRiP.HMS02038	TRiP	HMS02038	VALIUM20	CG32134	btl	breathless	CG32134	0/2
0	3	1	0/3	0	-	VDRC.27106	VDRC	27106	GD	CG32134	btl	breathless	CG32134	0/2
0	3	1	0/3	0	-	TRiP.HMS02146	TRiP	HMS02146	VALIUM20	CG44012	btsz	bitesize	CG44012	0/1
1	3	1	1/3	0.333333	-	TRiP.JF03010	TRiP	JF03010	VALIUM10	CG15148	btv	beethoven	CG15148	0/1
0	3	1	0/3	0	-	TRiP.HMS00789	TRiP	HMS00789	VALIUM20	CG7581	Bub3	Bub3	CG7581	0/1
0	3	1	0/3	0	-	TRiP.HMS01484	TRiP	HMS01484	VALIUM20	CG8238	Buffy	Buffy	CG8238	0/2
1	6	2	1/6	0.166667	-	TRiP.JF03287	TRiP	JF03287	VALIUM10	CG8238	Buffy	Buffy	CG8238	0/2
8	10	3	8/10	0.8	X	TRiP.JF02954	TRiP	JF02954	VALIUM10	CG42281	bun	bunched	CG42281	1/1
2	16	3	2/16	0.125	-	TRiP.HMS01234	TRiP	HMS01234	VALIUM20	CG9242	bur	burgundy	CG9242	0/1
8	9	2	8/9	0.888889	X	TRiP.HMS00086	TRiP	HMS00086	VALIUM20	CG8264	Bx42	Bx42	CG8264	1/1
0	3	2	0/3	0	-	NIG.9379R-3	NIG	9379R-3	-	CG9379	by	blistery	CG9379	0/2
0	3	1	0/3	0	-	VDRC.22823	VDRC	22823	GD	CG9379	by	blistery	CG9379	0/2
14	18	4	14/18	0.777778	X	TRiP.HMS00196	TRiP	HMS00196	VALIUM20	CG1430	bys	by S6	CG1430	1/1
0	3	1	0/3	0	-	TRiP.HMS00382	TRiP	HMS00382	VALIUM20	CG12135	c12.1	c12.1	CG12135	0/1
0	3	1	0/3	0	-	TRiP.HMS01431	TRiP	HMS01431	VALIUM20	CG7937	C15	C15	CG7937	0/2
0	3	1	0/3	0	-	TRiP.JF02824	TRiP	JF02824	VALIUM10	CG7937	C15	C15	CG7937	0/2
0	3	1	0/3	0	-	TRiP.HMS00294	TRiP	HMS00294	VALIUM20	CG4894	Ca-alpha1D	Ca[2+]-channel protein alpha[[1]] subunit D	CG4894	0/2
0	10	4	0/10	0	-	TRiP.JF01848	TRiP	JF01848	VALIUM10	CG4894	Ca-alpha1D	Ca[2+]-channel protein alpha[[1]] subunit D	CG4894	0/2
0	3	1	0/3	0	-	TRiP.HMS01948	TRiP	HMS01948	VALIUM20	CG15899	Ca-alpha1T	Ca[2+]-channel protein alpha[[1]] subunit T	CG15899	0/1
0	10	3	0/10	0	-	TRiP.JF03254	TRiP	JF03254	VALIUM10	CG42403	Ca-beta	Ca2+-channel-protein-beta-subunit	CG42403	0/1
4	19	4	4/19	0.210526	-	TRiP.JF02572	TRiP	JF02572	VALIUM10	CG43368	cac	cacophony	CG43368	0/1
1	3	1	1/3	0.333333	-	TRiP.JF02635	TRiP	JF02635	VALIUM10	CG6445	Cad74A	Cadherin 74A	CG6445	0/1
1	3	1	1/3	0.333333	-	TRiP.JF02597	TRiP	JF02597	VALIUM10	CG42601	Cad86C	Cadherin 86C	CG42601	0/1
0	3	1	0/3	0	-	TRiP.JF03143	TRiP	JF03143	VALIUM10	CG6977	Cad87A	Cadherin 87A	CG6977	0/1
0	3	1	0/3	0	-	TRiP.JF02443	TRiP	JF02443	VALIUM10	CG3389	Cad88C	Cadherin 88C	CG3389	0/1
0	3	1	0/3	0	-	TRiP.JF02056	TRiP	JF02056	VALIUM10	CG14900	Cad89D	Cadherin 89D	CG14900	0/1
0	3	1	0/3	0	-	TRiP.JF02579	TRiP	JF02579	VALIUM10	CG10244	Cad96Ca	Cadherin 96Ca	CG10244	0/2
1	3	1	1/3	0.333333	-	VDRC.1091	VDRC	1091	GD	CG10244	Cad96Ca	Cadherin 96Ca	CG10244	0/2
0	3	1	0/3	0	-	TRiP.JF01881	TRiP	JF01881	VALIUM10	CG13664	Cad96Cb	Cadherin 96Cb	CG13664	0/1
0	3	1	0/3	0	-	TRiP.JF02761	TRiP	JF02761	VALIUM10	CG31009	Cad99C	Cadherin 99C	CG31009	0/1
1	8	3	1/8	0.125	-	TRiP.HMS02380	TRiP	HMS02380	VALIUM20	CG7100	CadN	Cadherin-N	CG7100	0/2
0	3	1	0/3	0	-	TRiP.JF02653	TRiP	JF02653	VALIUM10	CG7100	CadN	Cadherin-N	CG7100	0/2
0	3	1	0/3	0	-	TRiP.HMS02137	TRiP	HMS02137	VALIUM20	CG42829	CadN2	Cadherin-N2	CG42829	0/2
0	3	1	0/3	0	-	TRiP.JF02658	TRiP	JF02658	VALIUM10	CG42829	CadN2	Cadherin-N2	CG42829	0/2
0	3	1	0/3	0	-	TRiP.HM05129	TRiP	HM05129	VALIUM10	CG12109	Caf1-180	Chromatin assembly factor 1, p180 subunit	CG12109	0/1
9	9	3	9/9	1	X	TRiP.HMS00051	TRiP	HMS00051	VALIUM20	CG4236	Caf1-55	Chromatin assembly factor 1, p55 subunit	CG4236	1/1
0	3	1	0/3	0	-	TRiP.JF03391	TRiP	JF03391	VALIUM10	CG7563	CalpA	Calpain-A	CG7563	0/3
0	6	3	0/6	0	-	VDRC.35261	VDRC	35261	GD	CG7563	CalpA	Calpain-A	CG7563	0/3
0	3	1	0/3	0	-	VDRC.35262	VDRC	35262	GD	CG7563	CalpA	Calpain-A	CG7563	0/3
1	12	4	1/12	0.0833333	-	TRiP.JF01983	TRiP	JF01983	VALIUM10	CG8107	CalpB	Calpain-B	CG8107	0/1
0	3	1	0/3	0	-	TRiP.JF01857	TRiP	JF01857	VALIUM10	CG11059	Cals	Calsyntenin-1	CG11059	0/1
0	3	1	0/3	0	-	TRiP.JF02937	TRiP	JF02937	VALIUM10	CG5685	Calx	Na/Ca-exchange protein	CG5685	0/1
0	3	1	0/3	0	-	TRiP.HMS01318	TRiP	HMS01318	VALIUM20	CG8472	Cam	Calmodulin	CG8472	0/2
1	3	2	1/3	0.333333	-	VDRC.28242	VDRC	28242	GD	CG8472	Cam	Calmodulin	CG8472	0/2
0	3	1	0/3	0	-	TRiP.GL00274	TRiP	GL00274	VALIUM22	CG1495	CaMKI	Calcium/calmodulin-dependent protein kinase I	CG1495	0/4
1	3	1	1/3	0.333333	-	TRiP.GL01332	TRiP	GL01332	VALIUM22	CG1495	CaMKI	Calcium/calmodulin-dependent protein kinase I	CG1495	0/4
0	2	1	0/2	0	-	TRiP.JF02268	TRiP	JF02268	VALIUM10	CG1495	CaMKI	Calcium/calmodulin-dependent protein kinase I	CG1495	0/4
0	3	1	0/3	0	-	VDRC.101380	VDRC	101380	KK	CG1495	CaMKI	Calcium/calmodulin-dependent protein kinase I	CG1495	0/4
1	3	1	1/3	0.333333	-	TRiP.GL00237	TRiP	GL00237	VALIUM22	CG18069	CaMKII	Calcium/calmodulin-dependent protein kinase II	CG18069	0/2
0	3	1	0/3	0	-	TRiP.JF03336	TRiP	JF03336	VALIUM10	CG18069	CaMKII	Calcium/calmodulin-dependent protein kinase II	CG18069	0/2
0	3	1	0/3	0	-	TRiP.GLV21048	TRiP	GLV21048	VALIUM21	CG42332	Camta	Calmodulin-binding transcription activator	CG42332	0/3
0	3	1	0/3	0	-	TRiP.HMS02016	TRiP	HMS02016	VALIUM20	CG42332	Camta	Calmodulin-binding transcription activator	CG42332	0/3
1	3	1	1/3	0.333333	-	TRiP.JF02407	TRiP	JF02407	VALIUM10	CG42332	Camta	Calmodulin-binding transcription activator	CG42332	0/3
0	3	1	0/3	0	-	TRiP.HMS01880	TRiP	HMS01880	VALIUM20	CG9819	CanA-14F	Calcineurin A at 14F	CG9819	0/1
0	3	1	0/3	0	-	TRiP.HMS01886	TRiP	HMS01886	VALIUM20	CG11217	CanB2	Calcineurin B2	CG11217	0/2
0	3	1	0/3	0	-	TRiP.JF02583	TRiP	JF02583	VALIUM10	CG11217	CanB2	Calcineurin B2	CG11217	0/2
0	3	1	0/3	0	-	TRiP.GL00445	TRiP	GL00445	VALIUM22	CG5366	Cand1	Cullin-associated and neddylation-dissociated 1	CG5366	0/3
3	6	2	3/6	0.5	-	TRiP.HMS00864	TRiP	HMS00864	VALIUM20	CG5366	Cand1	Cullin-associated and neddylation-dissociated 1	CG5366	0/3
0	21	2	0/21	0	-	TRiP.HMS00950	TRiP	HMS00950	VALIUM20	CG5366	Cand1	Cullin-associated and neddylation-dissociated 1	CG5366	0/3
0	3	1	0/3	0	-	NIG.18408R-3	NIG	18408R-3	-	CG18408	CAP	CAP	CG18408	0/2
0	3	1	0/3	0	-	TRiP.HM05250	TRiP	HM05250	VALIUM10	CG18408	CAP	CAP	CG18408	0/2
0	3	1	0/3	0	-	TRiP.GL00523	TRiP	GL00523	VALIUM22	CG1911	Cap-D2	CAP-D2 condensin subunit	CG1911	0/1
0	3	1	0/3	0	-	TRiP.GL00575	TRiP	GL00575	VALIUM22	CG31989	Cap-D3	Chromosome associated protein D3	CG31989	0/1
0	3	1	0/3	0	-	TRiP.GL00643	TRiP	GL00643	VALIUM22	CG34438	Cap-G	Chromosome associated protein G	CG34438	0/2
0	3	1	0/3	0	-	VDRC.108841	VDRC	108841	KK	CG34438	Cap-G	Chromosome associated protein G	CG34438	0/2
0	3	1	0/3	0	-	TRiP.JF02981	TRiP	JF02981	VALIUM10	CG15520	Capa	Capability	CG15520	0/1
0	3	1	0/3	0	-	TRiP.JF02854	TRiP	JF02854	VALIUM10	CG11282	caps	capricious	CG11282	0/2
0	3	1	0/3	0	-	VDRC.3046	VDRC	3046	GD	CG11282	caps	capricious	CG11282	0/2
0	3	1	0/3	0	-	VDRC.101588	VDRC	101588	KK	CG33979	capt	capulet	CG33979	0/1
0	3	1	0/3	0	-	VDRC.34278	VDRC	34278	GD	CG3399	capu	cappuccino	CG3399	0/1
7	7	2	7/7	1	X	TRiP.JF02972	TRiP	JF02972	VALIUM10	CG13281	Cas	CAS/CSE1 segregation protein	CG13281	1/1
0	3	1	0/3	0	-	TRiP.HMS01180	TRiP	HMS01180	VALIUM20	CG2102	cas	castor	CG2102	0/2
0	3	1	0/3	0	-	TRiP.JF02083	TRiP	JF02083	VALIUM10	CG2102	cas	castor	CG2102	0/2
0	3	1	0/3	0	-	TRiP.GL00212	TRiP	GL00212	VALIUM22	CG6703	CASK	CASK	CG6703	0/3
0	3	1	0/3	0	-	TRiP.JF02710	TRiP	JF02710	VALIUM10	CG6703	CASK	CASK	CG6703	0/3
0	3	1	0/3	0	-	VDRC.34184	VDRC	34184	GD	CG6703	CASK	CASK	CG6703	0/3
1	3	1	1/3	0.333333	-	TRiP.HMS00990	TRiP	HMS00990	VALIUM20	CG6871	Cat	Catalase	CG6871	0/2
3	6	2	3/6	0.5	-	TRiP.JF02173	TRiP	JF02173	VALIUM10	CG6871	Cat	Catalase	CG6871	0/2
0	3	1	0/3	0	-	VDRC.105705	VDRC	105705	KK	CG10605	caup	caupolican	CG10605	0/1
9	15	3	9/15	0.6	X	TRiP.HMS02428	TRiP	HMS02428	VALIUM20	CG12357	Cbp20	cap binding protein 20	CG12357	1/2
0	3	1	0/3	0	-	TRiP.HMS00106	TRiP	HMS00106	VALIUM20	CG12357	Cbp20	cap binding protein 20	CG12357	1/2
1	3	1	1/3	0.333333	-	TRiP.JF02933	TRiP	JF02933	VALIUM10	CG6702	Cbp53E	Calbindin 53E	CG6702	0/1
6	9	2	6/9	0.666667	X	TRiP.HMS00052	TRiP	HMS00052	VALIUM20	CG7035	Cbp80	cap binding protein 80	CG7035	1/1
0	3	1	0/3	0	-	TRiP.HMS03028	TRiP	HMS03028	VALIUM20	CG1753	Cbs	Cystathionine beta-synthase	CG1753	0/1
0	3	1	0/3	0	-	NIG.4427R-2	NIG	4427R-2	-	CG4427	cbt	cabut	CG4427	0/2
0	3	1	0/3	0	-	TRiP.HMS01726	TRiP	HMS01726	VALIUM20	CG4427	cbt	cabut	CG4427	0/2
0	3	1	0/3	0	-	TRiP.JF02644	TRiP	JF02644	VALIUM10	CG42301	CCKLR-17D1	Cholecystokinin-like receptor at 17D1	CG42301	0/1
2	13	2	2/13	0.153846	-	TRiP.JF02968	TRiP	JF02968	VALIUM10	CG32540	CCKLR-17D3	Cholecystokinin-like receptor at 17D3	CG32540	0/1
0	3	1	0/3	0	-	VDRC.109972	VDRC	109972	KK	CG2341	Ccp84Ad	Ccp84Ad	CG2341	0/1
9	12	3	9/12	0.75	X	TRiP.GL01246	TRiP	GL01246	VALIUM22	CG8439	Cct5	T-complex Chaperonin 5	CG8439	1/1
0	3	1	0/3	0	-	TRiP.HMS00884	TRiP	HMS00884	VALIUM20	CG8977	Cctgamma	Cctgamma	CG8977	0/1
0	3	1	0/3	0	-	TRiP.HMS03025	TRiP	HMS03025	VALIUM20	CG1471	CDase	Ceramidase	CG1471	0/1
7	9	3	7/9	0.777778	X	TRiP.JF03184	TRiP	JF03184	VALIUM10	CG12019	Cdc37	Cdc37	CG12019	1/2
0	3	1	0/3	0	-	TRiP.HMS01401	TRiP	HMS01401	VALIUM20	CG12019	Cdc37	Cdc37	CG12019	1/2
3	3	1	3/3	1	X	TRiP.HMS01502	TRiP	HMS01502	VALIUM20	CG12530	Cdc42	Cdc42	CG12530	2/4
16	16	3	16/16	1	X	TRiP.JF02855	TRiP	JF02855	VALIUM10	CG12530	Cdc42	Cdc42	CG12530	2/4
0	3	1	0/3	0	-	NIG.12530R-3	NIG	12530R-3	-	CG12530	Cdc42	Cdc42	CG12530	2/4
0	3	1	0/3	0	-	TRiP.GL00620	TRiP	GL00620	VALIUM22	CG12530	Cdc42	Cdc42	CG12530	2/4
0	3	1	0/3	0	-	NIG.2008R-2	NIG	2008R-2	-	CG31536	Cdep	Chondrocyte-derived ezrin-like domain containing protein	CG31536	0/1
0	3	1	0/3	0	-	TRiP.HMS01730	TRiP	HMS01730	VALIUM20	CG10538	CdGAPr	Cd GTPase activating protein-related	CG10538	0/1
0	6	2	0/6	0	-	VDRC.109409	VDRC	109409	KK	CG6027	cdi	center divider	CG6027	0/1
12	13	2	12/13	0.923077	X	TRiP.JF03004	TRiP	JF03004	VALIUM10	CG5363	Cdk1	Cyclin-dependent kinase 1	CG5363	1/4
0	3	1	0/3	0	-	TRiP.GL00262	TRiP	GL00262	VALIUM22	CG5363	Cdk1	Cyclin-dependent kinase 1	CG5363	1/4
0	3	1	0/3	0	-	TRiP.HMS01531	TRiP	HMS01531	VALIUM20	CG5363	Cdk1	Cyclin-dependent kinase 1	CG5363	1/4
1	3	1	1/3	0.333333	-	TRiP.HMS02212	TRiP	HMS02212	VALIUM20	CG5363	Cdk1	Cyclin-dependent kinase 1	CG5363	1/4
0	3	1	0/3	0	-	TRiP.HMS00155	TRiP	HMS00155	VALIUM20	CG7597	Cdk12	Cyclin-dependent kinase 12	CG7597	0/1
2	3	1	2/3	0.666667	X	TRiP.GL00611	TRiP	GL00611	VALIUM22	CG10498	Cdk2	Cyclin-dependent kinase 2	CG10498	2/6
2	3	1	2/3	0.666667	X	TRiP.HMS01543	TRiP	HMS01543	VALIUM20	CG10498	Cdk2	Cyclin-dependent kinase 2	CG10498	2/6
0	3	1	0/3	0	-	TRiP.GL00162	TRiP	GL00162	VALIUM22	CG10498	Cdk2	Cyclin-dependent kinase 2	CG10498	2/6
0	3	1	0/3	0	-	TRiP.GL01330	TRiP	GL01330	VALIUM22	CG10498	Cdk2	Cyclin-dependent kinase 2	CG10498	2/6
0	3	1	0/3	0	-	TRiP.HM05163	TRiP	HM05163	VALIUM10	CG10498	Cdk2	Cyclin-dependent kinase 2	CG10498	2/6
0	3	1	0/3	0	-	TRiP.HMS00174	TRiP	HMS00174	VALIUM20	CG10498	Cdk2	Cyclin-dependent kinase 2	CG10498	2/6
0	3	1	0/3	0	-	TRiP.GL00240	TRiP	GL00240	VALIUM22	CG5072	Cdk4	Cyclin-dependent kinase 4	CG5072	0/2
0	3	1	0/3	0	-	TRiP.JF02795	TRiP	JF02795	VALIUM10	CG5072	Cdk4	Cyclin-dependent kinase 4	CG5072	0/2
0	3	1	0/3	0	-	TRiP.GL00189	TRiP	GL00189	VALIUM22	CG8203	Cdk5	Cyclin-dependent kinase 5	CG8203	0/2
1	3	1	1/3	0.333333	-	TRiP.JF02667	TRiP	JF02667	VALIUM10	CG8203	Cdk5	Cyclin-dependent kinase 5	CG8203	0/2
0	4	2	0/4	0	-	VDRC.108656	VDRC	108656	KK	CG5387	Cdk5alpha	Cdk5 activator-like protein	CG5387	0/2
0	6	2	0/6	0	-	VDRC.34990	VDRC	34990	GD	CG5387	Cdk5alpha	Cdk5 activator-like protein	CG5387	0/2
4	16	3	4/16	0.25	-	TRiP.GL00073	TRiP	GL00073	VALIUM22	CG3319	Cdk7	Cyclin-dependent kinase 7	CG3319	0/1
1	16	3	1/16	0.0625	-	TRiP.GL00231	TRiP	GL00231	VALIUM22	CG10572	Cdk8	Cyclin-dependent kinase 8	CG10572	0/1
0	3	1	0/3	0	-	TRiP.GL00230	TRiP	GL00230	VALIUM22	CG5179	Cdk9	Cyclin-dependent kinase 9	CG5179	0/3
0	3	1	0/3	0	-	TRiP.HMS01391	TRiP	HMS01391	VALIUM20	CG5179	Cdk9	Cyclin-dependent kinase 9	CG5179	0/3
3	6	2	3/6	0.5	-	TRiP.HMS02329	TRiP	HMS02329	VALIUM20	CG5179	Cdk9	Cyclin-dependent kinase 9	CG5179	0/3
0	3	2	0/3	0	-	NIG.7212R-2	NIG	7212R-2	-	CG7212	cdm	cadmus	CG7212	0/2
2	6	2	2/6	0.333333	-	TRiP.JF01428	TRiP	JF01428	VALIUM1	CG7212	cdm	cadmus	CG7212	0/2
0	3	1	0/3	0	-	TRiP.JF02912	TRiP	JF02912	VALIUM10	CG7962	CdsA	CDP diglyceride synthetase	CG7962	0/1
0	3	1	0/3	0	-	TRiP.GL00516	TRiP	GL00516	VALIUM22	CG5336	Ced-12	Ced-12	CG5336	0/1
0	3	1	0/3	0	-	TRiP.JF01622	TRiP	JF01622	VALIUM1	CG6742	CenB1A	Centaurin beta 1A	CG6742	0/1
0	3	1	0/3	0	-	TRiP.JF01807	TRiP	JF01807	VALIUM1	CG31811	CenG1A	Centaurin gamma 1A	CG31811	0/1
7	7	2	7/7	1	X	TRiP.JF02084	TRiP	JF02084	VALIUM10	CG31258	Cenp-C	Centromeric protein-C	CG31258	1/1
0	3	1	0/3	0	-	TRiP.GL00273	TRiP	GL00273	VALIUM22	CG16708	Cerk	Ceramide kinase	CG16708	0/1
0	3	1	0/3	0	-	TRiP.GL00157	TRiP	GL00157	VALIUM22	CG7207	cert	ceramide transfer protein	CG7207	0/2
3	6	2	3/6	0.5	-	VDRC.103563	VDRC	103563	KK	CG7207	cert	ceramide transfer protein	CG7207	0/2
0	3	1	0/3	0	-	NIG.11924R-2	NIG	11924R-2	-	CG11924	Cf2	Chorion factor 2	CG11924	0/1
0	3	1	0/3	0	-	TRiP.HMS01145	TRiP	HMS01145	VALIUM20	CG8367	cg	combgap	CG8367	0/1
0	3	1	0/3	0	-	TRiP.HMS00781	TRiP	HMS00781	VALIUM20	CG10077	CG10077	-	CG10077	0/1
3	16	3	3/16	0.1875	-	TRiP.GL00245	TRiP	GL00245	VALIUM22	CG10082	CG10082	-	CG10082	0/1
0	3	1	0/3	0	-	TRiP.HMS01388	TRiP	HMS01388	VALIUM20	CG10103	CG10103	-	CG10103	0/1
0	3	1	0/3	0	-	TRiP.JF03157	TRiP	JF03157	VALIUM10	CG10137	CG10137	-	CG10137	0/1
0	1	1	0/1	0	-	TRiP.JF02935	TRiP	JF02935	VALIUM10	CG10151	CG10151	-	CG10151	0/1
0	9	3	0/9	0	-	TRiP.JF03014	TRiP	JF03014	VALIUM10	CG10164	CG10164	-	CG10164	0/1
0	1	1	0/1	0	-	TRiP.JF01965	TRiP	JF01965	VALIUM10	CG10177	CG10177	-	CG10177	0/1
2	13	2	2/13	0.153846	-	TRiP.HMS00713	TRiP	HMS00713	VALIUM20	CG10188	CG10188	-	CG10188	0/1
0	3	1	0/3	0	-	TRiP.JF03055	TRiP	JF03055	VALIUM10	CG10205	CG10205	-	CG10205	0/1
0	3	1	0/3	0	-	VDRC.31205	VDRC	31205	GD	CG10208	CG10208	-	CG10208	0/1
0	3	1	0/3	0	-	TRiP.GL00294	TRiP	GL00294	VALIUM22	CG10268	CG10268	-	CG10268	0/1
2	3	1	2/3	0.666667	X	TRiP.HMS01053	TRiP	HMS01053	VALIUM20	CG10289	CG10289	-	CG10289	1/2
0	3	1	0/3	0	-	TRiP.GL00434	TRiP	GL00434	VALIUM22	CG10289	CG10289	-	CG10289	1/2
0	3	1	0/3	0	-	TRiP.GL00423	TRiP	GL00423	VALIUM22	CG10326	CG10326	-	CG10326	0/1
1	3	1	1/3	0.333333	-	TRiP.HMS00175	TRiP	HMS00175	VALIUM20	CG10333	CG10333	-	CG10333	0/1
0	3	1	0/3	0	-	TRiP.GL01235	TRiP	GL01235	VALIUM22	CG10341	CG10341	-	CG10341	0/1
0	3	1	0/3	0	-	TRiP.HMS00197	TRiP	HMS00197	VALIUM20	CG10344	CG10344	-	CG10344	0/1
0	4	2	0/4	0	-	TRiP.JF02421	TRiP	JF02421	VALIUM10	CG10348	CG10348	-	CG10348	0/1
0	3	1	0/3	0	-	TRiP.HMS02300	TRiP	HMS02300	VALIUM20	CG10376	CG10376	-	CG10376	0/1
0	3	1	0/3	0	-	TRiP.HMS01833	TRiP	HMS01833	VALIUM20	CG10413	CG10413	-	CG10413	0/1
0	3	1	0/3	0	-	TRiP.HMS01971	TRiP	HMS01971	VALIUM20	CG10417	CG10417	-	CG10417	0/1
11	13	2	11/13	0.846154	X	TRiP.HM05232	TRiP	HM05232	VALIUM10	CG10418	CG10418	-	CG10418	1/1
8	13	3	8/13	0.615385	X	TRiP.HMS01023	TRiP	HMS01023	VALIUM20	CG10483	CG10483	-	CG10483	1/1
0	3	1	0/3	0	-	TRiP.HMS01781	TRiP	HMS01781	VALIUM20	CG10505	CG10505	-	CG10505	0/1
0	3	1	0/3	0	-	TRiP.GL00411	TRiP	GL00411	VALIUM22	CG10602	CG10602	-	CG10602	0/1
0	3	1	0/3	0	-	TRiP.HMS02412	TRiP	HMS02412	VALIUM20	CG10621	CG10621	-	CG10621	0/1
0	1	1	0/1	0	-	TRiP.JF02835	TRiP	JF02835	VALIUM10	CG10631	CG10631	-	CG10631	0/1
0	3	1	0/3	0	-	TRiP.HM05067	TRiP	HM05067	VALIUM10	CG10738	CG10738	-	CG10738	0/2
0	3	1	0/3	0	-	TRiP.HMS01814	TRiP	HMS01814	VALIUM20	CG10738	CG10738	-	CG10738	0/2
0	3	2	0/3	0	-	NIG.10802R-1	NIG	10802R-1	-	CG10802	CG10802	-	CG10802	0/1
0	9	3	0/9	0	-	TRiP.HM05043	TRiP	HM05043	VALIUM10	CG10814	CG10814	-	CG10814	0/1
0	3	1	0/3	0	-	TRiP.HMS00198	TRiP	HMS00198	VALIUM20	CG10863	CG10863	-	CG10863	0/1
0	3	1	0/3	0	-	TRiP.JF01917	TRiP	JF01917	VALIUM10	CG10864	CG10864	-	CG10864	0/1
0	3	1	0/3	0	-	TRiP.JF01824	TRiP	JF01824	VALIUM10	CG1090	CG1090	-	CG1090	0/1
0	15	3	0/15	0	-	TRiP.HMS00199	TRiP	HMS00199	VALIUM20	CG10915	CG10915	-	CG10915	0/1
0	9	2	0/9	0	-	TRiP.HMS01988	TRiP	HMS01988	VALIUM20	CG10920	CG10920	-	CG10920	0/1
0	3	1	0/3	0	-	TRiP.HMS00200	TRiP	HMS00200	VALIUM20	CG10924	CG10924	-	CG10924	0/1
0	3	1	0/3	0	-	TRiP.HMS01708	TRiP	HMS01708	VALIUM20	CG10933	CG10933	-	CG10933	0/1
5	16	3	5/16	0.3125	-	TRiP.JF02525	TRiP	JF02525	VALIUM10	CG10959	CG10959	-	CG10959	0/1
0	3	1	0/3	0	-	TRiP.HMS01072	TRiP	HMS01072	VALIUM20	CG10960	CG10960	-	CG10960	0/1
0	3	1	0/3	0	-	TRiP.JF03052	TRiP	JF03052	VALIUM10	CG11134	CG11134	-	CG11134	0/1
1	10	1	1/10	0.1	-	TRiP.JF03425	TRiP	JF03425	VALIUM10	CG11155	CG11155	-	CG11155	0/1
7	7	2	7/7	1	X	TRiP.JF03044	TRiP	JF03044	VALIUM10	CG11180	CG11180	-	CG11180	1/1
0	3	1	0/3	0	-	TRiP.JF03282	TRiP	JF03282	VALIUM10	CG11221	CG11221	-	CG11221	0/1
1	10	3	1/10	0.1	-	TRiP.HMS02167	TRiP	HMS02167	VALIUM20	CG11286	CG11286	-	CG11286	0/1
1	3	1	1/3	0.333333	-	TRiP.JF03030	TRiP	JF03030	VALIUM10	CG1129	CG1129	-	CG1129	0/1
0	3	1	0/3	0	-	TRiP.JF03056	TRiP	JF03056	VALIUM10	CG11294	CG11294	-	CG11294	0/1
0	1	1	0/1	0	-	TRiP.JF02028	TRiP	JF02028	VALIUM10	CG11340	CG11340	-	CG11340	0/1
1	10	2	1/10	0.1	-	TRiP.HMS01439	TRiP	HMS01439	VALIUM20	CG1135	CG11350	-	CG1135	0/1
0	6	2	0/6	0	-	TRiP.HMS00201	TRiP	HMS00201	VALIUM20	CG11398	CG11398	-	CG11398	0/1
0	1	1	0/1	0	-	TRiP.JF02940	TRiP	JF02940	VALIUM10	CG11448	CG11448	-	CG11448	0/1
0	3	1	0/3	0	-	VDRC.31545	VDRC	31545	GD	CG11656	CG11656	-	CG11656	0/2
0	3	1	0/3	0	-	VDRC.31546	VDRC	31546	GD	CG11656	CG11656	-	CG11656	0/2
1	3	1	1/3	0.333333	-	TRiP.HMC03642	TRiP	HMC03642	VALIUM20	CG11665	CG11665	-	CG11665	0/1
0	1	1	0/1	0	-	TRiP.JF02833	TRiP	JF02833	VALIUM10	CG11696	CG11696	-	CG11696	0/1
0	3	1	0/3	0	-	TRiP.HM05053	TRiP	HM05053	VALIUM10	CG11722	CG11722	-	CG11722	0/1
1	3	1	1/3	0.333333	-	TRiP.HMS01674	TRiP	HMS01674	VALIUM20	CG11739	CG11739	-	CG11739	0/1
0	3	1	0/3	0	-	TRiP.GL00163	TRiP	GL00163	VALIUM22	CG11811	CG11811	-	CG11811	0/1
0	9	2	0/9	0	-	TRiP.HMS02291	TRiP	HMS02291	VALIUM20	CG11835	CG11835	-	CG11835	0/1
0	3	1	0/3	0	-	TRiP.HMS01782	TRiP	HMS01782	VALIUM20	CG11897	CG11897	-	CG11897	0/1
0	3	1	0/3	0	-	TRiP.JF02331	TRiP	JF02331	VALIUM10	CG11906	CG11906	-	CG11906	0/1
7	11	3	7/11	0.636364	X	TRiP.HMS00178	TRiP	HMS00178	VALIUM20	CG11920	CG11920	-	CG11920	1/1
0	3	1	0/3	0	-	TRiP.HMS00511	TRiP	HMS00511	VALIUM20	CG11984	CG11984	-	CG11984	0/1
8	9	2	8/9	0.888889	X	TRiP.HMS00097	TRiP	HMS00097	VALIUM20	CG11985	CG11985	-	CG11985	1/1
0	9	2	0/9	0	-	TRiP.HMS01827	TRiP	HMS01827	VALIUM20	CG12006	CG12006	-	CG12006	0/1
0	3	1	0/3	0	-	TRiP.HMS02365	TRiP	HMS02365	VALIUM20	CG12009	CG12009	-	CG12009	0/1
0	3	1	0/3	0	-	TRiP.HMS03020	TRiP	HMS03020	VALIUM20	CG12034	CG12034	-	CG12034	0/1
0	3	1	0/3	0	-	TRiP.JF03019	TRiP	JF03019	VALIUM10	CG12038	CG12038	-	CG12038	0/1
0	1	1	0/1	0	-	TRiP.JF02147	TRiP	JF02147	VALIUM10	CG12061	CG12061	-	CG12061	0/1
0	3	1	0/3	0	-	TRiP.HMS01025	TRiP	HMS01025	VALIUM20	CG12084	CG12084	-	CG12084	0/1
1	3	1	1/3	0.333333	-	TRiP.HMS02184	TRiP	HMS02184	VALIUM20	CG12091	CG12091	-	CG12091	0/1
1	3	1	1/3	0.333333	-	TRiP.HMS00960	TRiP	HMS00960	VALIUM20	CG12128	CG12128	-	CG12128	0/1
0	1	1	0/1	0	-	TRiP.JF02130	TRiP	JF02130	VALIUM10	CG12155	CG12155	-	CG12155	0/1
1	9	2	1/9	0.111111	-	TRiP.HMS02034	TRiP	HMS02034	VALIUM20	CG12170	CG12170	-	CG12170	0/1
0	1	1	0/1	0	-	TRiP.JF02834	TRiP	JF02834	VALIUM10	CG12219	CG12219	-	CG12219	0/1
0	1	1	0/1	0	-	TRiP.JF01836	TRiP	JF01836	VALIUM10	CG12224,CG3397	CG12224	-	CG12224	0/1	Duplicate line (2 gene targets)
0	16	3	0/16	0	-	TRiP.HMS01810	TRiP	HMS01810	VALIUM20	CG12237	CG12237	-	CG12237	0/1
0	3	1	0/3	0	-	TRiP.JF03154	TRiP	JF03154	VALIUM10	CG12239	CG12239	-	CG12239	0/1
1	3	1	1/3	0.333333	-	TRiP.HMS00612	TRiP	HMS00612	VALIUM20	CG12241	CG12241	-	CG12241	0/1
6	6	2	6/6	1	X	TRiP.HMS00665	TRiP	HMS00665	VALIUM20	CG12264	CG12264	-	CG12264	1/1
8	21	4	8/21	0.380952	-	TRiP.HMS00912	TRiP	HMS00912	VALIUM20	CG12299	CG12299	-	CG12299	0/1
0	1	1	0/1	0	-	TRiP.JF02149	TRiP	JF02149	VALIUM10	CG12344	CG12344	-	CG12344	0/1
1	3	1	1/3	0.333333	-	TRiP.HMS02014	TRiP	HMS02014	VALIUM20	CG12391	CG12391	-	CG12391	0/1
0	3	1	0/3	0	-	TRiP.HMS02388	TRiP	HMS02388	VALIUM20	CG12404	CG12404	-	CG12404	0/1
1	3	1	1/3	0.333333	-	TRiP.JF02528	TRiP	JF02528	VALIUM10	CG12605	CG12605	-	CG12605	0/1
0	1	1	0/1	0	-	TRiP.JF02949	TRiP	JF02949	VALIUM10	CG12645	CG12645	-	CG12645	0/1
0	3	1	0/3	0	-	TRiP.HMS01269	TRiP	HMS01269	VALIUM20	CG12795	CG12795	-	CG12795	0/1
8	8	2	8/8	1	X	VDRC.32029	VDRC	32029	GD	CG12822	CG12822	-	CG12822	1/1
0	1	1	0/1	0	-	TRiP.JF02422	TRiP	JF02422	VALIUM10	CG12942	CG12942	-	CG12942	0/1
6	6	2	6/6	1	X	TRiP.HMS00206	TRiP	HMS00206	VALIUM20	CG13096	CG13096	-	CG13096	1/1
0	3	1	0/3	0	-	TRiP.JF03047	TRiP	JF03047	VALIUM10	CG13114	CG13114	-	CG13114	0/1
0	3	2	0/3	0	-	VDRC.39781	VDRC	39781	GD	CG13148	CG13148	-	CG13148	0/1
3	16	3	3/16	0.1875	-	TRiP.HMS01972	TRiP	HMS01972	VALIUM20	CG13197	CG13197	-	CG13197	0/1
1	3	1	1/3	0.333333	-	TRiP.HMS00179	TRiP	HMS00179	VALIUM20	CG13243	CG13243	-	CG13243	0/1
0	9	2	0/9	0	-	TRiP.HMS01849	TRiP	HMS01849	VALIUM20	CG13293	CG13293	-	CG13293	0/1
0	3	1	0/3	0	-	TRiP.HMS02566	TRiP	HMS02566	VALIUM20	CG13298	CG13298	-	CG13298	0/1
0	9	2	0/9	0	-	TRiP.HMS01133	TRiP	HMS01133	VALIUM20	CG13366	CG13366	-	CG13366	0/1
0	6	2	0/6	0	-	TRiP.HMS02268	TRiP	HMS02268	VALIUM20	CG13384	CG13384	-	CG13384	0/1
1	3	1	1/3	0.333333	-	VDRC.108838	VDRC	108838	KK	CG1344	CG1344	-	CG1344	0/1
0	3	1	0/3	0	-	TRiP.JF03058	TRiP	JF03058	VALIUM10	CG13532	CG13532	-	CG13532	0/1
2	9	2	2/9	0.222222	-	TRiP.HMS01026	TRiP	HMS01026	VALIUM20	CG13551	CG13551	-	CG13551	0/1
0	1	1	0/1	0	-	TRiP.JF01845	TRiP	JF01845	VALIUM10	CG13575	CG13575	-	CG13575	0/1
0	3	1	0/3	0	-	TRiP.JF03059	TRiP	JF03059	VALIUM10	CG13579	CG13579	-	CG13579	0/1
0	9	3	0/9	0	-	TRiP.HM05085	TRiP	HM05085	VALIUM10	CG13604	CG13604	-	CG13604	0/1
0	3	1	0/3	0	-	TRiP.HMS01845	TRiP	HMS01845	VALIUM20	CG13676	CG13676	-	CG13676	0/2
0	3	1	0/3	0	-	TRiP.HMS02037	TRiP	HMS02037	VALIUM20	CG13676	CG13676	-	CG13676	0/2
1	3	1	1/3	0.333333	-	TRiP.HMS00207	TRiP	HMS00207	VALIUM20	CG13692	CG13692	-	CG13692	0/1
0	1	1	0/1	0	-	TRiP.JF02547	TRiP	JF02547	VALIUM10	CG13894	CG13894	-	CG13894	0/1
0	3	1	0/3	0	-	VDRC.102734	VDRC	102734	KK	CG13921	CG13921	-	CG13921	0/1
0	3	1	0/3	0	-	TRiP.JF03061	TRiP	JF03061	VALIUM10	CG13928	CG13928	-	CG13928	0/1
0	1	1	0/1	0	-	TRiP.JF02275	TRiP	JF02275	VALIUM10	CG13995	CG13995	-	CG13995	0/1
0	3	1	0/3	0	-	TRiP.HMS02318	TRiP	HMS02318	VALIUM20	CG13996	CG13996	-	CG13996	0/1
0	6	2	0/6	0	-	TRiP.JF03232	TRiP	JF03232	VALIUM10	CG14041,CG14042	CG14042	-	CG14042	0/1	Duplicate line (2 gene targets)
0	1	1	0/1	0	-	TRiP.JF02418	TRiP	JF02418	VALIUM10	CG14050	CG14050	-	CG14050	0/1
0	3	1	0/3	0	-	NIG.1441R-2	NIG	1441R-2	-	CG1441	CG1441	-	CG1441	0/1
0	3	1	0/3	0	-	TRiP.JF03062	TRiP	JF03062	VALIUM10	CG14419	CG14419	-	CG14419	0/1
0	3	1	0/3	0	-	TRiP.HMC03285	TRiP	HMC03285	VALIUM20	CG14535	CG14535	-	CG14535	0/1
4	16	3	4/16	0.25	-	TRiP.HMS00643	TRiP	HMS00643	VALIUM20	CG14563	CG14563	-	CG14563	0/1
0	1	1	0/1	0	-	TRiP.JF02358	TRiP	JF02358	VALIUM10	CG14647	CG14647	-	CG14647	0/1
0	1	1	0/1	0	-	TRiP.JF02334	TRiP	JF02334	VALIUM10	CG14655	CG14655	-	CG14655	0/1
1	10	2	1/10	0.1	-	TRiP.HMS03010	TRiP	HMS03010	VALIUM20	CG14669	CG14669	-	CG14669	0/1
2	9	2	2/9	0.222222	-	TRiP.JF03420	TRiP	JF03420	VALIUM10	CG14691	CG14691	-	CG14691	0/1
0	3	1	0/3	0	-	TRiP.HMS01798	TRiP	HMS01798	VALIUM20	CG14718	CG14718	-	CG14718	0/2
1	7	2	1/7	0.142857	-	TRiP.HMS01936	TRiP	HMS01936	VALIUM20	CG14718	CG14718	-	CG14718	0/2
0	3	1	0/3	0	-	NIG.14763R-1	NIG	14763R-1	-	CG14763	CG14763	-	CG14763	0/1
1	3	1	1/3	0.333333	-	TRiP.HMS01157	TRiP	HMS01157	VALIUM20	CG14767	CG14767	-	CG14767	0/1
0	3	1	0/3	0	-	TRiP.HMS01515	TRiP	HMS01515	VALIUM20	CG14892	CG14892	-	CG14892	0/1
3	18	3	3/18	0.166667	-	TRiP.HMS01863	TRiP	HMS01863	VALIUM20	CG14903	CG14903	-	CG14903	0/1
2	23	3	2/23	0.0869565	-	TRiP.JF01319	TRiP	JF01319	VALIUM1	CG14937	CG14937	-	CG14937	0/1
0	3	2	0/3	0	-	NIG.14995R-3	NIG	14995R-3	-	CG14995	CG14995	-	CG14995	0/1
0	9	2	0/9	0	-	TRiP.HMS01722	TRiP	HMS01722	VALIUM20	CG15014	CG15014	-	CG15014	0/1
0	3	1	0/3	0	-	TRiP.HM05003	TRiP	HM05003	VALIUM10	CG1504	CG1504	-	CG1504	0/1
4	10	2	4/10	0.4	-	TRiP.HMS01790	TRiP	HMS01790	VALIUM20	CG15097	CG15097	-	CG15097	0/2
0	3	1	0/3	0	-	VDRC.25188	VDRC	25188	GD	CG15097	CG15097	-	CG15097	0/2
0	3	1	0/3	0	-	VDRC.102219	VDRC	102219	KK	CG15115	CG15115	-	CG15115	0/1
0	3	1	0/3	0	-	TRiP.JF03064	TRiP	JF03064	VALIUM10	CG15236	CG15236	-	CG15236	0/1
1	9	3	1/9	0.111111	-	TRiP.JF03065	TRiP	JF03065	VALIUM10	CG15270	CG15270	-	CG15270	0/1
0	3	1	0/3	0	-	TRiP.HMS00293	TRiP	HMS00293	VALIUM20	CG15365	CG15365	-	CG15365	0/1
0	3	1	0/3	0	-	NIG.15369R-2	NIG	15369R-2	-	CG15369	CG15369	-	CG15369	0/1
0	3	1	0/3	0	-	TRiP.JF03046	TRiP	JF03046	VALIUM10	CG15423	CG15423	-	CG15423	0/1
1	3	1	1/3	0.333333	-	TRiP.HMS01503	TRiP	HMS01503	VALIUM20	CG15459	CG15459	-	CG15459	0/1
1	3	1	1/3	0.333333	-	VDRC.107056	VDRC	107056	KK	CG6775	CG15465	-	CG15465	0/1	Gene target updated
0	3	1	0/3	0	-	TRiP.HMS03022	TRiP	HMS03022	VALIUM20	CG15533	CG15533	-	CG15533	0/1
0	3	1	0/3	0	-	VDRC.102098	VDRC	102098	KK	CG15696	CG15696	-	CG15696	0/1
0	1	1	0/1	0	-	TRiP.JF02337	TRiP	JF02337	VALIUM10	CG15710	CG15710	-	CG15710	0/1
0	3	1	0/3	0	-	TRiP.HMS01143	TRiP	HMS01143	VALIUM20	CG15735	CG15735	-	CG15735	0/1
0	3	1	0/3	0	-	TRiP.HM05002	TRiP	HM05002	VALIUM10	CG15744	CG15744	-	CG15744	0/1
0	9	2	0/9	0	-	TRiP.HMS00983	TRiP	HMS00983	VALIUM20	CG15784	CG15784	-	CG15784	0/1
2	13	2	2/13	0.153846	-	TRiP.JF03196	TRiP	JF03196	VALIUM10	CG15890	CG15890	-	CG15890	0/1
0	3	1	0/3	0	-	TRiP.HMS02409	TRiP	HMS02409	VALIUM20	CG15916	CG15916	-	CG15916	0/1
0	3	1	0/3	0	-	TRiP.JF02408	TRiP	JF02408	VALIUM10	CG1603	CG1603	-	CG1603	0/1
1	3	1	1/3	0.333333	-	TRiP.HMS00616	TRiP	HMS00616	VALIUM20	CG1637	CG1637	-	CG1637	0/1
0	1	1	0/1	0	-	TRiP.JF02424	TRiP	JF02424	VALIUM10	CG1663	CG1663	-	CG1663	0/1
0	3	1	0/3	0	-	TRiP.HMS01832	TRiP	HMS01832	VALIUM20	CG1673	CG1673	-	CG1673	0/1
0	1	1	0/1	0	-	TRiP.JF01827	TRiP	JF01827	VALIUM10	CG1688	CG1688	-	CG1688	0/1
0	9	3	0/9	0	-	TRiP.HMS01559	TRiP	HMS01559	VALIUM20	CG16935	CG16935	-	CG16935	0/1
5	17	3	5/17	0.294118	-	TRiP.HMS00157	TRiP	HMS00157	VALIUM20	CG16941	CG16941	-	CG16941	0/1
0	3	1	0/3	0	-	TRiP.HMS00213	TRiP	HMS00213	VALIUM20	CG17119	CG17119	-	CG17119	0/1
0	1	1	0/1	0	-	TRiP.JF02560	TRiP	JF02560	VALIUM10	CG17167	CG17167	-	CG17167	0/1
0	3	1	0/3	0	-	TRiP.HMS01796	TRiP	HMS01796	VALIUM20	CG1718	CG1718	-	CG1718	0/2
0	3	1	0/3	0	-	TRiP.HMS01821	TRiP	HMS01821	VALIUM20	CG1718	CG1718	-	CG1718	0/2
1	3	1	1/3	0.333333	-	TRiP.JF03197	TRiP	JF03197	VALIUM10	CG17219	CG17219	-	CG17219	0/1
0	3	1	0/3	0	-	NIG.17237R-3	NIG	17237R-3	-	CG17237	CG17237	-	CG17237	0/1
1	3	1	1/3	0.333333	-	TRiP.HMS01575	TRiP	HMS01575	VALIUM20	CG17265	CG17265	-	CG17265	0/1
1	3	1	1/3	0.333333	-	TRiP.HMS02371	TRiP	HMS02371	VALIUM20	CG17380	CG17380	-	CG17380	0/1
0	1	1	0/1	0	-	TRiP.JF02061	TRiP	JF02061	VALIUM10	CG17528	CG17528	-	CG17528	0/1
0	3	1	0/3	0	-	TRiP.JF02980	TRiP	JF02980	VALIUM10	CG17593	CG17593	-	CG17593	0/1
0	3	1	0/3	0	-	TRiP.HMS01812	TRiP	HMS01812	VALIUM20	CG17598	CG17598	-	CG17598	0/1
0	6	2	0/6	0	-	VDRC.105884	VDRC	105884	KK	CG17698	CG17698	-	CG17698	0/2
1	3	1	1/3	0.333333	-	VDRC.35634	VDRC	35634	GD	CG17698	CG17698	-	CG17698	0/2
2	9	2	2/9	0.222222	-	TRiP.HMS01830	TRiP	HMS01830	VALIUM20	CG17754	CG17754	-	CG17754	0/1
0	3	1	0/3	0	-	TRiP.HMS00305	TRiP	HMS00305	VALIUM20	CG17841	CG17841	-	CG17841	0/1
0	1	1	0/1	0	-	TRiP.JF02857	TRiP	JF02857	VALIUM10	CG17843	CG17843	-	CG17843	0/1
5	16	3	5/16	0.3125	-	TRiP.HMS01705	TRiP	HMS01705	VALIUM20	CG18095	CG18095	-	CG18095	0/1
1	3	1	1/3	0.333333	-	TRiP.HMS01890	TRiP	HMS01890	VALIUM20	CG1812	CG1812	-	CG1812	0/1
0	3	1	0/3	0	-	TRiP.HM05007	TRiP	HM05007	VALIUM10	CG18249	CG18249	-	CG18249	0/1
0	3	1	0/3	0	-	TRiP.HM05046	TRiP	HM05046	VALIUM10	CG18265	CG18265	-	CG18265	0/1
0	3	1	0/3	0	-	TRiP.HM05095	TRiP	HM05095	VALIUM10	CG18278,CG30059	CG18278	-	CG18278	0/2	Duplicate line (2 gene targets)
0	3	1	0/3	0	-	TRiP.HM05006	TRiP	HM05006	VALIUM10	CG18278,CG30059	CG18278	-	CG18278	0/2	Duplicate line (2 gene targets)
0	3	1	0/3	0	-	TRiP.HMS01199	TRiP	HMS01199	VALIUM20	CG18324	CG18324	-	CG18324	0/1
0	1	1	0/1	0	-	TRiP.JF02250	TRiP	JF02250	VALIUM10	CG18476	CG18476	-	CG18476	0/1
0	3	1	0/3	0	-	TRiP.HM05015	TRiP	HM05015	VALIUM10	CG18480	CG18480	-	CG18480	0/1
0	3	1	0/3	0	-	TRiP.HMS01447	TRiP	HMS01447	VALIUM20	CG18507	CG18507	-	CG18507	0/1
0	3	1	0/3	0	-	TRiP.HMS02372	TRiP	HMS02372	VALIUM20	CG18563	CG18563	-	CG18563	0/1
0	3	1	0/3	0	-	VDRC.110312	VDRC	110312	KK	CG18599	CG18599	-	CG18599	0/1
0	3	1	0/3	0	-	TRiP.HMS01600	TRiP	HMS01600	VALIUM20	CG18662	CG18662	-	CG18662	0/1
1	9	2	1/9	0.111111	-	TRiP.HMS01274	TRiP	HMS01274	VALIUM20	CG1894	CG1894	-	CG1894	0/1
3	17	3	3/17	0.176471	-	TRiP.HMS01914	TRiP	HMS01914	VALIUM20	CG1907	CG1907	-	CG1907	0/1
0	1	1	0/1	0	-	TRiP.JF02858	TRiP	JF02858	VALIUM10	CG1909	CG1909	-	CG1909	0/1
0	3	1	0/3	0	-	VDRC.33430	VDRC	33430	GD	CG1951	CG1951	-	CG1951	0/1
0	3	1	0/3	0	-	TRiP.HMS00976	TRiP	HMS00976	VALIUM20	CG2017	CG2017	-	CG2017	0/1
8	11	5	8/11	0.727273	X	TRiP.HM05066	TRiP	HM05066	VALIUM10	CG2021	CG2021	-	CG2021	1/1
17	17	3	17/17	1	X	TRiP.HMS01172	TRiP	HMS01172	VALIUM20	CG2023	CG2023	-	CG2023	1/1
0	9	2	0/9	0	-	TRiP.HMS02366	TRiP	HMS02366	VALIUM20	CG2111	CG2111	-	CG2111	0/1
0	3	1	0/3	0	-	TRiP.HMS01799	TRiP	HMS01799	VALIUM20	CG2118	CG2118	-	CG2118	0/2
0	3	1	0/3	0	-	TRiP.HMS02041	TRiP	HMS02041	VALIUM20	CG2118	CG2118	-	CG2118	0/2
0	3	1	0/3	0	-	TRiP.HMS02035	TRiP	HMS02035	VALIUM20	CG2124	CG2124	-	CG2124	0/1
2	17	3	2/17	0.117647	-	TRiP.HMS02259	TRiP	HMS02259	VALIUM20	CG2246	CG2246	-	CG2246	0/1
1	3	1	1/3	0.333333	-	TRiP.JF01328	TRiP	JF01328	VALIUM1	CG2247	CG2247	-	CG2247	0/1
0	3	1	0/3	0	-	TRiP.HMS01622	TRiP	HMS01622	VALIUM20	CG2254	CG2254	-	CG2254	0/1
1	3	1	1/3	0.333333	-	TRiP.HMS02382	TRiP	HMS02382	VALIUM20	CG2316	CG2316	-	CG2316	0/1
11	13	2	11/13	0.846154	X	TRiP.HMS00619	TRiP	HMS00619	VALIUM20	CG2469	CG2469	-	CG2469	1/1
0	3	1	0/3	0	-	TRiP.JF03181	TRiP	JF03181	VALIUM10	CG2641	CG2641	-	CG2641	0/1
0	9	3	0/9	0	-	TRiP.JF03045	TRiP	JF03045	VALIUM10	CG2678	CG2678	-	CG2678	0/1
3	3	1	3/3	1	X	TRiP.HM05176	TRiP	HM05176	VALIUM10	CG2807	CG2807	-	CG2807	1/1
0	3	1	0/3	0	-	TRiP.JF02495	TRiP	JF02495	VALIUM10	CG2875	CG2875	-	CG2875	0/1
1	3	1	1/3	0.333333	-	TRiP.HMS00216	TRiP	HMS00216	VALIUM20	CG2926	CG2926	-	CG2926	0/1
0	1	1	0/1	0	-	TRiP.JF02951	TRiP	JF02951	VALIUM10	CG2962	CG2962	-	CG2962	0/1
7	7	2	7/7	1	X	TRiP.JF02532	TRiP	JF02532	VALIUM10	CG30020	CG30020	-	CG30020	1/1
0	9	3	0/9	0	-	TRiP.JF03066	TRiP	JF03066	VALIUM10	CG30046	CG30046	-	CG30046	0/1
0	3	1	0/3	0	-	TRiP.HMC03395	TRiP	HMC03395	VALIUM20	CG30054	CG30054	-	CG30054	0/1
0	3	1	0/3	0	-	TRiP.HM05095	TRiP	HM05095	VALIUM10	CG18278,CG30059	CG30059	-	CG30059	0/2	Duplicate line (2 gene targets)
0	3	1	0/3	0	-	TRiP.HM05006	TRiP	HM05006	VALIUM10	CG18278,CG30059	CG30059	-	CG30059	0/2	Duplicate line (2 gene targets)
1	9	3	1/9	0.111111	-	TRiP.HM05041	TRiP	HM05041	VALIUM10	CG30060	CG30060	-	CG30060	0/1
0	3	1	0/3	0	-	TRiP.JF02953	TRiP	JF02953	VALIUM10	CG30089	CG30089	-	CG30089	0/1
0	3	1	0/3	0	-	VDRC.104976	VDRC	104976	KK	CG30184	CG30184	-	CG30184	0/1
0	3	1	0/3	0	-	TRiP.JF03067	TRiP	JF03067	VALIUM10	CG30340	CG30340	-	CG30340	0/1
3	16	3	3/16	0.1875	-	TRiP.HMS00957	TRiP	HMS00957	VALIUM20	CG30345	CG30345	-	CG30345	0/1
0	3	1	0/3	0	-	TRiP.GL01522	TRiP	GL01522	VALIUM22	CG3036	CG3036	-	CG3036	0/1
1	7	2	1/7	0.142857	-	TRiP.HMS01567	TRiP	HMS01567	VALIUM20	CG30379	CG30379	-	CG30379	0/2
0	6	2	0/6	0	-	TRiP.JF02888	TRiP	JF02888	VALIUM10	CG30379	CG30379	-	CG30379	0/2
0	1	1	0/1	0	-	TRiP.JF02767	TRiP	JF02767	VALIUM10	CG30414	CG30414	-	CG30414	0/1
0	3	1	0/3	0	-	TRiP.GL01351	TRiP	GL01351	VALIUM22	CG30499	CG30499	-	CG30499	0/1
0	3	1	0/3	0	-	TRiP.JF02995	TRiP	JF02995	VALIUM10	CG31103	CG31103	-	CG31103	0/1
0	1	1	0/1	0	-	TRiP.JF03261	TRiP	JF03261	VALIUM10	CG31106	CG31106	-	CG31106	0/1
3	15	3	3/15	0.2	-	TRiP.HMS03006	TRiP	HMS03006	VALIUM20	CG31140	CG31140	-	CG31140	0/1
0	9	3	0/9	0	-	TRiP.HM05092	TRiP	HM05092	VALIUM10	CG31183	CG31183	-	CG31183	0/1
0	3	1	0/3	0	-	TRiP.HMS01721	TRiP	HMS01721	VALIUM20	CG3121	CG3121	-	CG3121	0/1
3	17	3	3/17	0.176471	-	TRiP.HMS02350	TRiP	HMS02350	VALIUM20	CG31221	CG31221	-	CG31221	0/1
0	3	1	0/3	0	-	VDRC.108784	VDRC	108784	KK	CG31226	CG31226	-	CG31226	0/1
1	9	2	1/9	0.111111	-	TRiP.HMS01200	TRiP	HMS01200	VALIUM20	CG31251	CG31251	-	CG31251	0/1
0	1	1	0/1	0	-	TRiP.JF02865	TRiP	JF02865	VALIUM10	CG31272	CG31272	-	CG31272	0/1
0	3	1	0/3	0	-	TRiP.HMS02322	TRiP	HMS02322	VALIUM20	CG31343	CG31343	-	CG31343	0/1
0	1	1	0/1	0	-	TRiP.JF02085	TRiP	JF02085	VALIUM10	CG31460	CG31460	-	CG31460	0/1
0	9	3	0/9	0	-	TRiP.HMS01866	TRiP	HMS01866	VALIUM20	CG31522	CG31522	-	CG31522	0/1
0	3	1	0/3	0	-	VDRC.100658	VDRC	100658	KK	CG31676	CG31676	-	CG31676	0/1
0	3	1	0/3	0	-	TRiP.HMS01672	TRiP	HMS01672	VALIUM20	CG31694	CG31694	-	CG31694	0/1
0	3	1	0/3	0	-	VDRC.110319	VDRC	110319	KK	CG31751	CG31751	-	CG31751	0/1
1	3	1	1/3	0.333333	-	TRiP.HMS00219	TRiP	HMS00219	VALIUM20	CG31792	CG31792	-	CG31792	0/1
0	3	1	0/3	0	-	TRiP.HMS01783	TRiP	HMS01783	VALIUM20	CG31793	CG31793	-	CG31793	0/1
1	3	1	1/3	0.333333	-	TRiP.HMS01248	TRiP	HMS01248	VALIUM20	CG31855	CG31855	-	CG31855	0/1
1	3	1	1/3	0.333333	-	TRiP.HM05242	TRiP	HM05242	VALIUM10	CG32000	CG32000	-	CG32000	0/1
1	9	2	1/9	0.111111	-	TRiP.HMS03024	TRiP	HMS03024	VALIUM20	CG32052	CG32052	-	CG32052	0/1
10	12	3	10/12	0.833333	X	TRiP.HMS01784	TRiP	HMS01784	VALIUM20	CG32113	CG32113	-	CG32113	1/1
0	3	1	0/3	0	-	TRiP.HM05270	TRiP	HM05270	VALIUM10	CG3216	CG3216	-	CG3216	0/1
0	3	1	0/3	0	-	TRiP.JF03108	TRiP	JF03108	VALIUM10	CG32164,CG32165	CG32164	-	CG32164	0/1	Duplicate line (2 gene targets)
0	3	1	0/3	0	-	TRiP.JF03108	TRiP	JF03108	VALIUM10	CG32164,CG32165	CG32165	-	CG32165	0/1	Duplicate line (2 gene targets)
0	1	1	0/1	0	-	TRiP.JF02939	TRiP	JF02939	VALIUM10	CG32204	CG32204	-	CG32204	0/1
1	3	1	1/3	0.333333	-	TRiP.HMS00662	TRiP	HMS00662	VALIUM20	CG3226	CG3226	-	CG3226	0/1
0	3	2	0/3	0	-	TRiP.JF02975	TRiP	JF02975	VALIUM10	CG32264	CG32264	-	CG32264	0/1
0	3	1	0/3	0	-	TRiP.JF03026	TRiP	JF03026	VALIUM10	CG3257	CG3257	-	CG3257	0/1
0	3	1	0/3	0	-	TRiP.JF02911	TRiP	JF02911	VALIUM10	CG12047	CG32599	-	CG12047	0/1
0	3	1	0/3	0	-	VDRC.26536	VDRC	26536	GD	CG32649	CG32649	-	CG32649	0/1
0	3	1	0/3	0	-	TRiP.HMS01801	TRiP	HMS01801	VALIUM20	CG33181	CG33181	-	CG33181	0/2
0	3	1	0/3	0	-	TRiP.HMS01976	TRiP	HMS01976	VALIUM20	CG33181	CG33181	-	CG33181	0/2
0	2	1	0/2	0	-	TRiP.HMS00158	TRiP	HMS00158	VALIUM20	CG33253	CG33253	-	CG33253	0/1
2	16	3	2/16	0.125	-	TRiP.HMS01711	TRiP	HMS01711	VALIUM20	CG3326	CG3326	-	CG3326	0/1
4	23	3	4/23	0.173913	-	TRiP.JF02989	TRiP	JF02989	VALIUM10	CG15274	CG33310	-	CG15274	0/1
0	9	3	0/9	0	-	TRiP.HM05026	TRiP	HM05026	VALIUM10	CG33470,CG18279	CG33470	-	CG33470	0/1	Duplicate line (2 gene targets)
0	1	1	0/1	0	-	TRiP.JF01856	TRiP	JF01856	VALIUM10	CG33523	CG33523	-	CG33523	0/1
0	3	1	0/3	0	-	TRiP.JF03029	TRiP	JF03029	VALIUM10	CG33639	CG33639	-	CG33639	0/1
3	10	2	3/10	0.3	-	TRiP.HMS03021	TRiP	HMS03021	VALIUM20	CG3376	CG3376	-	CG3376	0/1
0	3	1	0/3	0	-	TRiP.HM05251	TRiP	HM05251	VALIUM10	CG33958	CG33958	-	CG33958	0/1
0	1	1	0/1	0	-	TRiP.JF01836	TRiP	JF01836	VALIUM10	CG12224,CG3397	CG3397	-	CG3397	0/1	Duplicate line (2 gene targets)
1	17	4	1/17	0.0588235	-	TRiP.GL00246	TRiP	GL00246	VALIUM22	CG33981,CG6355	CG33981	-	CG33981	0/2	Duplicate line (2 gene targets)
0	3	1	0/3	0	-	TRiP.HMC03337	TRiP	HMC03337	VALIUM20	CG33981,CG6355	CG33981	-	CG33981	0/2	Duplicate line (2 gene targets)
3	11	3	3/11	0.272727	-	TRiP.HMS01070	TRiP	HMS01070	VALIUM20	CG34120	CG34120	-	CG34120	0/2
5	13	3	5/13	0.384615	-	TRiP.HMS01824	TRiP	HMS01824	VALIUM20	CG34120	CG34120	-	CG34120	0/2
2	6	2	2/6	0.333333	-	TRiP.HMS02352	TRiP	HMS02352	VALIUM20	CG34174	CG34174	-	CG34174	0/1
0	3	1	0/3	0	-	TRiP.HMS01432	TRiP	HMS01432	VALIUM20	CG34229	CG34229	-	CG34229	0/1
2	3	1	2/3	0.666667	X	TRiP.GL00327	TRiP	GL00327	VALIUM22	CG11181,CG34310	CG34310	-	CG34310	1/1	Duplicate line (2 gene targets)
0	3	1	0/3	0	-	TRiP.HMS02189	TRiP	HMS02189	VALIUM20	CG34345	CG34345	-	CG34345	0/1
0	3	1	0/3	0	-	TRiP.HM05010	TRiP	HM05010	VALIUM10	CG34357	CG34357	-	CG34357	0/2
0	3	1	0/3	0	-	VDRC.105185	VDRC	105185	KK	CG34357	CG34357	-	CG34357	0/2
1	12	4	1/12	0.0833333	-	TRiP.JF03156	TRiP	JF03156	VALIUM10	CG34370	CG34370	-	CG34370	0/1
0	1	1	0/1	0	-	TRiP.JF02036	TRiP	JF02036	VALIUM10	CG34396	CG34396	-	CG34396	0/1
0	1	1	0/1	0	-	TRiP.JF02041	TRiP	JF02041	VALIUM10	CG34402	CG34402	-	CG34402	0/1
0	1	1	0/1	0	-	TRiP.JF02382	TRiP	JF02382	VALIUM10	CG3494	CG3494	-	CG3494	0/1
0	3	1	0/3	0	-	TRiP.HMS01807	TRiP	HMS01807	VALIUM20	CG3530	CG3530	-	CG3530	0/1
0	3	1	0/3	0	-	VDRC.26252	VDRC	26252	GD	CG3605	CG3605	-	CG3605	0/1
0	1	1	0/1	0	-	TRiP.JF02934	TRiP	JF02934	VALIUM10	CG3618	CG3618	-	CG3618	0/1
1	3	1	1/3	0.333333	-	TRiP.HMS01808	TRiP	HMS01808	VALIUM20	CG3632	CG3632	-	CG3632	0/1
0	3	1	0/3	0	-	TRiP.HMS02168	TRiP	HMS02168	VALIUM20	CG3678	CG3678	-	CG3678	0/1
0	1	1	0/1	0	-	TRiP.JF02768	TRiP	JF02768	VALIUM10	CG3690	CG3690	-	CG3690	0/1
4	16	3	4/16	0.25	-	TRiP.HMS00306	TRiP	HMS00306	VALIUM20	CG3711	CG3711	-	CG3711	0/1
0	13	2	0/13	0	-	VDRC.103556	VDRC	103556	KK	CG3770	CG3770	-	CG3770	0/1
0	9	2	0/9	0	-	TRiP.HMS01473	TRiP	HMS01473	VALIUM20	CG3803	CG3803	-	CG3803	0/1
0	3	1	0/3	0	-	TRiP.HMS00225	TRiP	HMS00225	VALIUM20	CG3814	CG3814	-	CG3814	0/2
0	3	1	0/3	0	-	TRiP.JF03387	TRiP	JF03387	VALIUM10	CR43468,CG3814	CG3814	-	CG3814	0/2	Duplicate line (2 gene targets)
0	10	1	0/10	0	-	TRiP.JF01873	TRiP	JF01873	VALIUM10	CG3822	CG3822	-	CG3822	0/1
0	6	1	0/6	0	-	TRiP.HMC02378	TRiP	HMC02378	VALIUM20	CG3842	CG3842	-	CG3842	0/2
0	3	1	0/3	0	-	TRiP.HMS01949	TRiP	HMS01949	VALIUM20	CG3842	CG3842	-	CG3842	0/2
0	15	3	0/15	0	-	TRiP.JF02595	TRiP	JF02595	VALIUM10	CG3039	CG3909	-	CG3039	0/1
0	3	1	0/3	0	-	TRiP.HMS01170	TRiP	HMS01170	VALIUM20	CG40006	CG40006	-	CG40006	0/1
1	3	1	1/3	0.333333	-	TRiP.HMS01031	TRiP	HMS01031	VALIUM20	CG4098	CG4098	-	CG4098	0/1
0	3	1	0/3	0	-	TRiP.HMS01228	TRiP	HMS01228	VALIUM20	CG41099	CG41099	-	CG41099	0/1
0	3	1	0/3	0	-	TRiP.JF03007	TRiP	JF03007	VALIUM10	CG4133	CG4133	-	CG4133	0/1
2	9	2	2/9	0.222222	-	TRiP.HMS01396	TRiP	HMS01396	VALIUM20	CG42233	CG42233	-	CG42233	0/1
0	3	1	0/3	0	-	TRiP.JF01916	TRiP	JF01916	VALIUM10	CG42237	CG42237	-	CG42237	0/1
0	1	1	0/1	0	-	TRiP.JF02265	TRiP	JF02265	VALIUM10	CG42260	CG42260	-	CG42260	0/1
0	3	1	0/3	0	-	TRiP.JF03347	TRiP	JF03347	VALIUM10	CG42271	CG42271	-	CG42271	0/1
0	3	1	0/3	0	-	TRiP.HM05044	TRiP	HM05044	VALIUM10	CG42321	CG42321	-	CG42321	0/1
0	1	1	0/1	0	-	TRiP.HMS00227	TRiP	HMS00227	VALIUM20	CG42327	CG42327	-	CG42327	0/1
1	15	1	1/15	0.0666667	-	TRiP.JF02564	TRiP	JF02564	VALIUM10	CG42340	CG42340	-	CG42340	0/1
0	3	1	0/3	0	-	TRiP.JF03063	TRiP	JF03063	VALIUM10	CG42342	CG42342	-	CG42342	0/1
4	13	2	4/13	0.307692	-	TRiP.HM05169	TRiP	HM05169	VALIUM10	CG42346	CG42346	-	CG42346	0/1
0	1	1	0/1	0	-	TRiP.JF02599	TRiP	JF02599	VALIUM10	CG42366	CG42366	-	CG42366	0/1
0	3	1	0/3	0	-	TRiP.HMS01416	TRiP	HMS01416	VALIUM20	CG42594	CG42594	-	CG42594	0/2
0	6	2	0/6	0	-	TRiP.JF01929	TRiP	JF01929	VALIUM10	CG42594	CG42594	-	CG42594	0/2
0	9	3	0/9	0	-	TRiP.HM05068	TRiP	HM05068	VALIUM10	CG42709	CG42709	-	CG42709	0/1
0	1	1	0/1	0	-	TRiP.JF02086	TRiP	JF02086	VALIUM10	CG4282	CG4282	-	CG4282	0/1
0	3	1	0/3	0	-	TRiP.JF02906	TRiP	JF02906	VALIUM10	CG43066	CG43066	-	CG43066	0/1
1	3	1	1/3	0.333333	-	TRiP.JF02162	TRiP	JF02162	VALIUM10	CG43143	CG43143	-	CG43143	0/1
0	3	1	0/3	0	-	TRiP.JF02359	TRiP	JF02359	VALIUM10	CG43155	CG43155	-	CG43155	0/1
0	1	1	0/1	0	-	TRiP.JF02314	TRiP	JF02314	VALIUM10	CG4328	CG4328	-	CG4328	0/1
0	3	1	0/3	0	-	VDRC.35850	VDRC	35850	GD	CG8179	CG43729	-	CG43729	0/1	Gene target updated
0	3	1	0/3	0	-	TRiP.HMC03214	TRiP	HMC03214	VALIUM20	CG43795	CG43795	-	CG43795	0/1
0	3	1	0/3	0	-	TRiP.JF02075	TRiP	JF02075	VALIUM10	CG43954,CG3849	CG43954	-	CG43954	0/1	Duplicate line (2 gene targets)
0	3	1	0/3	0	-	TRiP.JF02108	TRiP	JF02108	VALIUM10	CG30420	CG44247	-	CG30420	0/1
0	3	1	0/3	0	-	TRiP.GL01082	TRiP	GL01082	VALIUM22	CG4476	CG4476	-	CG4476	0/1
0	3	1	0/3	0	-	TRiP.HMS02302	TRiP	HMS02302	VALIUM20	CG4495	CG4495	-	CG4495	0/1
0	16	3	0/16	0	-	VDRC.102985	VDRC	102985	KK	CG6982	CG45049	-	CG45049	0/1	Gene target updated
0	3	1	0/3	0	-	VDRC.107370	VDRC	107370	KK	CG3701	CG45062	-	CG45062	0/1	Gene target updated
0	2	1	0/2	0	-	TRiP.HMS01828	TRiP	HMS01828	VALIUM20	CG3419	CG45068	-	CG3419	0/1
0	6	2	0/6	0	-	NIG.1141R-1	NIG	1141R-1	-	CG33232	CG45186	-	CG45186	0/4	Gene target updated
0	3	1	0/3	0	-	TRiP.HMS02261	TRiP	HMS02261	VALIUM20	CG33232	CG45186	-	CG45186	0/4	Gene target updated
3	6	2	3/6	0.5	-	TRiP.JF01152	TRiP	JF01152	VALIUM1	CG33232	CG45186	-	CG45186	0/4	Gene target updated
1	6	2	1/6	0.166667	-	VDRC.26976	VDRC	26976	GD	CG33232	CG45186	-	CG45186	0/4	Gene target updated
0	4	2	0/4	0	-	VDRC.34869	VDRC	34869	GD	CG4546	CG4546	-	CG4546	0/1
0	3	1	0/3	0	-	TRiP.HMJ21054	TRiP	HMJ21054	VALIUM20	CG4557	CG4557	-	CG4557	0/1
0	3	1	0/3	0	-	TRiP.HMS02378	TRiP	HMS02378	VALIUM20	CG40378	CG45781	-	CG40378	0/1
0	3	1	0/3	0	-	TRiP.HMS01836	TRiP	HMS01836	VALIUM20	CG41087	CG45782	-	CG41087	0/1
1	3	1	1/3	0.333333	-	NIG.4586R-2	NIG	4586R-2	-	CG4586	CG4586	-	CG4586	0/1
0	10	1	0/10	0	-	TRiP.JF01934	TRiP	JF01934	VALIUM10	CG4587	CG4587	-	CG4587	0/1
0	3	1	0/3	0	-	TRiP.JF03032	TRiP	JF03032	VALIUM10	CG4596	CG4596	-	CG4596	0/1
0	3	1	0/3	0	-	TRiP.HMS00568	TRiP	HMS00568	VALIUM20	CG4747	CG4747	-	CG4747	0/1
0	1	1	0/1	0	-	TRiP.JF01935	TRiP	JF01935	VALIUM10	CG4822	CG4822	-	CG4822	0/1
0	3	1	0/3	0	-	TRiP.HMJ22327	TRiP	HMJ22327	VALIUM20	CG4839	CG4839	-	CG4839	0/1
1	3	1	1/3	0.333333	-	TRiP.JF01510	TRiP	JF01510	VALIUM1	CG5003	CG5003	-	CG5003	0/1
0	3	2	0/3	0	-	VDRC.106355	VDRC	106355	KK	CG5023	CG5023	-	CG5023	0/1
0	1	1	0/1	0	-	TRiP.JF02936	TRiP	JF02936	VALIUM10	CG5027	CG5027	-	CG5027	0/1
0	1	1	0/1	0	-	TRiP.JF02622	TRiP	JF02622	VALIUM10	CG5098	CG5098	-	CG5098	0/1
0	1	1	0/1	0	-	TRiP.JF02774	TRiP	JF02774	VALIUM10	CG5235	CG5235	-	CG5235	0/1
4	13	2	4/13	0.307692	-	TRiP.HMS00914	TRiP	HMS00914	VALIUM20	CG5439	CG5439	-	CG5439	0/1
0	1	1	0/1	0	-	TRiP.HM05173	TRiP	HM05173	VALIUM10	CG5567	CG5567	-	CG5567	0/1
5	6	2	5/6	0.833333	X	TRiP.HMS00325	TRiP	HMS00325	VALIUM20	CG5589	CG5589	-	CG5589	1/1
0	3	1	0/3	0	-	TRiP.HMS00663	TRiP	HMS00663	VALIUM20	CG5599	CG5599	-	CG5599	0/1
0	1	1	0/1	0	-	TRiP.JF02627	TRiP	JF02627	VALIUM10	CG5618	CG5618	-	CG5618	0/1
0	3	1	0/3	0	-	TRiP.JF03034	TRiP	JF03034	VALIUM10	CG5644	CG5644	-	CG5644	0/1
0	1	1	0/1	0	-	TRiP.JF02630	TRiP	JF02630	VALIUM10	CG5890	CG5890	-	CG5890	0/1
0	3	1	0/3	0	-	TRiP.JF03040	TRiP	JF03040	VALIUM10	CG6024	CG6024	-	CG6024	0/1
0	3	1	0/3	0	-	TRiP.JF03025	TRiP	JF03025	VALIUM10	CG6044	CG6044	-	CG6044	0/1
8	9	4	8/9	0.888889	X	TRiP.HMS00995	TRiP	HMS00995	VALIUM20	CG6066	CG6066	-	CG6066	1/1
4	13	2	4/13	0.307692	-	TRiP.JF03173	TRiP	JF03173	VALIUM10	CG6356	CG6356	-	CG6356	0/1
0	13	2	0/13	0	-	VDRC.107646	VDRC	107646	KK	CG6398	CG6398	-	CG6398	0/1
0	1	1	0/1	0	-	TRiP.HMS00439	TRiP	HMS00439	VALIUM20	CG6418	CG6418	-	CG6418	0/1
0	3	1	0/3	0	-	TRiP.JF03388	TRiP	JF03388	VALIUM10	CG6495	CG6495	-	CG6495	0/1
0	6	1	0/6	0	-	TRiP.HMS01331	TRiP	HMS01331	VALIUM20	CG6512	CG6512	-	CG6512	0/1
1	3	1	1/3	0.333333	-	TRiP.GL01031	TRiP	GL01031	VALIUM22	CG6543	CG6543	-	CG6543	0/1
2	9	3	2/9	0.222222	-	TRiP.JF03000	TRiP	JF03000	VALIUM10	CG6690	CG6690	-	CG6690	0/1
0	1	1	0/1	0	-	TRiP.JF01936	TRiP	JF01936	VALIUM10	CG6927	CG6927	-	CG6927	0/1
0	3	1	0/3	0	-	TRiP.HMC03078	TRiP	HMC03078	VALIUM20	CG7140	CG7140	-	CG7140	0/1
0	3	1	0/3	0	-	VDRC.26036	VDRC	26036	GD	CG7156	CG7156	-	CG7156	0/1
0	3	1	0/3	0	-	TRiP.HMS00113	TRiP	HMS00113	VALIUM20	CG7185	CG7185	-	CG7185	0/1
0	1	1	0/1	0	-	TRiP.JF02655	TRiP	JF02655	VALIUM10	CG7236	CG7236	-	CG7236	0/1
2	9	3	2/9	0.222222	-	TRiP.JF03073	TRiP	JF03073	VALIUM10	CG7299	CG7299	-	CG7299	0/1
1	3	1	1/3	0.333333	-	TRiP.HMS00449	TRiP	HMS00449	VALIUM20	CG7362	CG7362	-	CG7362	0/1
0	3	1	0/3	0	-	TRiP.HMS00514	TRiP	HMS00514	VALIUM20	CG7420	CG7420	-	CG7420	0/1
0	3	1	0/3	0	-	VDRC.106126	VDRC	106126	KK	CG7430	CG7430	-	CG7430	0/2
1	3	1	1/3	0.333333	-	VDRC.28011	VDRC	28011	GD	CG7430	CG7430	-	CG7430	0/2
0	3	1	0/3	0	-	TRiP.JF03049	TRiP	JF03049	VALIUM10	CG7456	CG7456	-	CG7456	0/1
0	3	1	0/3	0	-	VDRC.38955	VDRC	38955	GD	CG7470	CG7470	-	CG7470	0/1
2	6	2	2/6	0.333333	-	TRiP.JF02437	TRiP	JF02437	VALIUM10	CG7589	CG7589	-	CG7589	0/1
0	3	1	0/3	0	-	TRiP.GLC01765	TRiP	GLC01765	VALIUM22	CG7627	CG7627	-	CG7627	0/2
0	3	1	0/3	0	-	TRiP.HMS00328	TRiP	HMS00328	VALIUM20	CG7627	CG7627	-	CG7627	0/2
1	3	1	1/3	0.333333	-	TRiP.JF03028	TRiP	JF03028	VALIUM10	CG7708	CG7708	-	CG7708	0/1
0	3	1	0/3	0	-	VDRC.110184	VDRC	110184	KK	CG7766	CG7766	-	CG7766	0/1
0	3	1	0/3	0	-	TRiP.HMS00625	TRiP	HMS00625	VALIUM20	CG7787	CG7787	-	CG7787	0/1
0	3	1	0/3	0	-	NIG.7794R-1	NIG	7794R-1	-	CG7794	CG7794	-	CG7794	0/2
0	3	1	0/3	0	-	TRiP.HMS02367	TRiP	HMS02367	VALIUM20	CG7794	CG7794	-	CG7794	0/2
0	3	1	0/3	0	-	TRiP.HMS01913	TRiP	HMS01913	VALIUM20	CG7806	CG7806	-	CG7806	0/1
6	7	2	6/7	0.857143	X	TRiP.JF02014	TRiP	JF02014	VALIUM10	CG7839	CG7839	-	CG7839	1/1
0	3	1	0/3	0	-	TRiP.HM05051	TRiP	HM05051	VALIUM10	CG7896	CG7896	-	CG7896	0/1
0	3	1	0/3	0	-	NIG.8086R-2	NIG	8086R-2	-	CG8086	CG8086	-	CG8086	0/1
0	3	1	0/3	0	-	VDRC.100755	VDRC	100755	KK	CG8204	CG8204	-	CG8204	0/1
3	13	2	3/13	0.230769	-	TRiP.HMS00814	TRiP	HMS00814	VALIUM20	CG8397	CG8397	-	CG8397	0/1
8	8	2	8/8	1	X	VDRC.28915	VDRC	28915	GD	CG8509	CG8509	-	CG8509	1/1
0	3	1	0/3	0	-	TRiP.JF01874	TRiP	JF01874	VALIUM10	CG8713	CG8713	-	CG8713	0/1
3	3	1	3/3	1	X	TRiP.HMS00561	TRiP	HMS00561	VALIUM20	CG8728	CG8728	-	CG8728	1/1
0	6	2	0/6	0	-	TRiP.HMC04038	TRiP	HMC04038	VALIUM20	CG8738	CG8738	-	CG8738	0/1
0	6	2	0/6	0	-	NIG.8800R-1	NIG	8800R-1	-	CG8800	CG8800	-	CG8800	0/2
0	3	1	0/3	0	-	VDRC.107835	VDRC	107835	KK	CG8800	CG8800	-	CG8800	0/2
1	9	3	1/9	0.111111	-	TRiP.JF03051	TRiP	JF03051	VALIUM10	CG8907	CG8907	-	CG8907	0/1
0	1	1	0/1	0	-	TRiP.JF01875	TRiP	JF01875	VALIUM10	CG8916	CG8916	-	CG8916	0/1
0	3	1	0/3	0	-	VDRC.29052	VDRC	29052	GD	CG9147	CG9147	-	CG9147	0/1
0	1	1	0/1	0	-	TRiP.JF01941	TRiP	JF01941	VALIUM10	CG9194	CG9194	-	CG9194	0/1
0	3	1	0/3	0	-	VDRC.104259	VDRC	104259	KK	CG9222	CG9222	-	CG9222	0/2
1	3	1	1/3	0.333333	-	VDRC.27010	VDRC	27010	GD	CG9222	CG9222	-	CG9222	0/2
0	3	1	0/3	0	-	TRiP.HMS00999	TRiP	HMS00999	VALIUM20	CG9270	CG9270	-	CG9270	0/1
0	3	1	0/3	0	-	TRiP.HMC03462	TRiP	HMC03462	VALIUM20	CG9313	CG9313	-	CG9313	0/1
3	23	3	3/23	0.130435	-	TRiP.JF01327	TRiP	JF01327	VALIUM1	CG9316	CG9316	-	CG9316	0/1
0	1	1	0/1	0	-	TRiP.JF02922	TRiP	JF02922	VALIUM10	CG9368	CG9368	-	CG9368	0/1
3	9	3	3/9	0.333333	-	TRiP.JF02952	TRiP	JF02952	VALIUM10	CG9411	CG9411	-	CG9411	0/1
0	3	1	0/3	0	-	TRiP.JF01594	TRiP	JF01594	VALIUM1	CG9426	CG9426	-	CG9426	0/1
5	7	2	5/7	0.714286	X	TRiP.HMS01016	TRiP	HMS01016	VALIUM20	CG9451	CG9451	-	CG9451	1/1
0	3	1	0/3	0	-	TRiP.JF02266	TRiP	JF02266	VALIUM10	CG9467	CG9467	-	CG9467	0/1
0	3	1	0/3	0	-	VDRC.106668	VDRC	106668	KK	CG9485	CG9485	-	CG9485	0/1
0	3	1	0/3	0	-	TRiP.HMC03269	TRiP	HMC03269	VALIUM20	CG9492	CG9492	-	CG9492	0/1
5	5	2	5/5	1	X	TRiP.HMS00335	TRiP	HMS00335	VALIUM20	CG9548	CG9548	-	CG9548	1/1
0	3	1	0/3	0	-	TRiP.HM05013	TRiP	HM05013	VALIUM10	CG9588	CG9588	-	CG9588	0/1
6	9	3	6/9	0.666667	X	TRiP.HMS01000	TRiP	HMS01000	VALIUM20	CG9609	CG9609	-	CG9609	1/1
0	1	1	0/1	0	-	TRiP.JF02907	TRiP	JF02907	VALIUM10	CG9636	CG9636	-	CG9636	0/1
0	3	1	0/3	0	-	TRiP.JF03021	TRiP	JF03021	VALIUM10	CG9657	CG9657	-	CG9657	0/1
0	1	1	0/1	0	-	TRiP.JF02887	TRiP	JF02887	VALIUM10	CG9722	CG9722	-	CG9722	0/1
1	3	1	1/3	0.333333	-	TRiP.HMS00940	TRiP	HMS00940	VALIUM20	CG9769	CG9769	-	CG9769	0/1
0	3	1	0/3	0	-	TRiP.HMC03039	TRiP	HMC03039	VALIUM20	CG9825	CG9825	-	CG9825	0/1
0	3	1	0/3	0	-	TRiP.HMC03274	TRiP	HMC03274	VALIUM20	CG9826	CG9826	-	CG9826	0/1
0	3	1	0/3	0	-	TRiP.JF02692	TRiP	JF02692	VALIUM10	CG9960,CG9958	CG9960	-	CG9960	0/1	Duplicate line (2 gene targets)
0	3	1	0/3	0	-	TRiP.HMS01146	TRiP	HMS01146	VALIUM20	CG32435	chb	chromosome bows	CG32435	0/1
15	15	5	15/15	1	X	TRiP.JF02681	TRiP	JF02681	VALIUM10	CG9012	Chc	Clathrin heavy chain	CG9012	1/2
0	3	1	0/3	0	-	TRiP.HMS01222	TRiP	HMS01222	VALIUM20	CG9012	Chc	Clathrin heavy chain	CG9012	1/2
1	3	1	1/3	0.333333	-	TRiP.HMS00302	TRiP	HMS00302	VALIUM20	CG9594	Chd3	Chd3	CG9594	0/1
0	3	1	0/3	0	-	VDRC.5654	VDRC	5654	GD	CG14996	Chd64	Chd64	CG14996	0/1
0	3	1	0/3	0	-	NIG.3937R-2	NIG	3937R-2	-	CG3937	cher	cheerio	CG3937	0/3
0	1	1	0/1	0	-	NIG.3937R-4	NIG	3937R-4	-	CG3937	cher	cheerio	CG3937	0/3
0	3	1	0/3	0	-	VDRC.107451	VDRC	107451	KK	CG3937	cher	cheerio	CG3937	0/3
1	3	1	1/3	0.333333	-	TRiP.JF02324	TRiP	JF02324	VALIUM10	CG12690	CHES-1-like	Checkpoint suppressor 1-like	CG12690	0/1
3	3	1	3/3	1	X	NIG.9553R-3	NIG	9553R-3	-	CG9553	chic	chickadee	CG9553	3/3
10	10	3	10/10	1	X	TRiP.HMS00550	TRiP	HMS00550	VALIUM20	CG9553	chic	chickadee	CG9553	3/3
3	3	1	3/3	1	X	VDRC.102759	VDRC	102759	KK	CG9553	chic	chickadee	CG9553	3/3
9	16	3	9/16	0.5625	X	TRiP.JF02964	TRiP	JF02964	VALIUM10	CG5686	chico	chico	CG5686	1/3
0	3	1	0/3	0	-	TRiP.GL00525	TRiP	GL00525	VALIUM22	CG5686	chico	chico	CG5686	1/3
0	3	1	0/3	0	-	TRiP.HMS01553	TRiP	HMS01553	VALIUM20	CG5686	chico	chico	CG5686	1/3
0	3	1	0/3	0	-	TRiP.JF02348	TRiP	JF02348	VALIUM10	CG5229	chm	chameau	CG5229	0/1
0	3	1	0/3	0	-	TRiP.HM05017	TRiP	HM05017	VALIUM10	CG4618	CHMP2B	Charged multivesicular body protein 2b	CG4618	0/1
0	3	1	0/3	0	-	VDRC.21549	VDRC	21549	GD	CG4944	cib	ciboulot	CG4944	0/1
0	3	1	0/3	0	-	TRiP.JF02674	TRiP	JF02674	VALIUM10	CG8639	Cirl	Calcium-independent receptor for alpha-latrotoxin	CG8639	0/1
2	6	2	2/6	0.333333	-	TRiP.HMS01088	TRiP	HMS01088	VALIUM20	CG1458	Cisd2	CDGSH iron sulfur domain 2	CG1458	0/1
0	3	1	0/3	0	-	VDRC.100010	VDRC	100010	KK	CG7595	ck	crinkled	CG7595	0/1
2	3	1	2/3	0.666667	X	TRiP.HMS02276	TRiP	HMS02276	VALIUM20	CG2028	CkIalpha	Casein kinase Ialpha	CG2028	2/2
13	13	2	13/13	1	X	TRiP.JF01792	TRiP	JF01792	VALIUM10	CG2028	CkIalpha	Casein kinase Ialpha	CG2028	2/2
8	9	3	8/9	0.888889	X	NIG.15224R-1	NIG	15224R-1	-	CG15224	CkIIbeta	Casein kinase II beta subunit	CG15224	3/3
10	10	2	10/10	1	X	TRiP.HMS00058	TRiP	HMS00058	VALIUM20	CG15224	CkIIbeta	Casein kinase II beta subunit	CG15224	3/3
6	6	2	6/6	1	X	TRiP.JF01195	TRiP	JF01195	VALIUM1	CG15224	CkIIbeta	Casein kinase II beta subunit	CG15224	3/3
0	6	2	0/6	0	-	TRiP.HMC03566	TRiP	HMC03566	VALIUM20	CG31116	ClC-a	Chloride channel-a	CG31116	0/1
0	3	1	0/3	0	-	TRiP.JF02360	TRiP	JF02360	VALIUM10	CG5284	ClC-c	Chloride channel-c	CG5284	0/1
0	3	1	0/3	0	-	NIG.3244R-3	NIG	3244R-3	-	CG3244	Clect27	C-type lectin 27kD	CG3244	0/1
3	9	3	3/9	0.333333	-	TRiP.HMS01476	TRiP	HMS01476	VALIUM20	CG5582	cln3	cln3	CG5582	0/1
1	10	3	1/10	0.1	-	TRiP.JF02987	TRiP	JF02987	VALIUM10	CG8681	clumsy	clumsy	CG8681	0/1
0	6	2	0/6	0	-	TRiP.JF02594	TRiP	JF02594	VALIUM10	CG3035	cm	carmine	CG3035	0/1
0	3	1	0/3	0	-	TRiP.GL00404	TRiP	GL00404	VALIUM22	CG6392	cmet	CENP-meta	CG6392	0/1
0	3	1	0/3	0	-	TRiP.JF03057	TRiP	JF03057	VALIUM10	CG13253	cmpy	crimpy	CG13253	0/1
0	4	2	0/4	0	-	TRiP.JF02039	TRiP	JF02039	VALIUM10	CG42701	CngA	Cyclic nucleotide-gated ion channel subunit A	CG42701	0/2
1	3	1	1/3	0.333333	-	VDRC.102783	VDRC	102783	KK	CG42701	CngA	Cyclic nucleotide-gated ion channel subunit A	CG42701	0/2
0	10	1	0/10	0	-	TRiP.JF02034	TRiP	JF02034	VALIUM10	CG17922	CngB	Cyclic nucleotide-gated ion channel subunit B	CG17922	0/1
10	10	1	10/10	1	X	TRiP.JF03099	TRiP	JF03099	VALIUM10	CG43395	Cngl	Cyclic nucleotide-gated ion channel-like	CG43395	1/2
0	3	1	0/3	0	-	VDRC.102411	VDRC	102411	KK	CG18210	Cngl	Cyclic nucleotide-gated ion channel-like	CG43395	1/2	Gene target updated
0	3	1	0/3	0	-	TRiP.JF03017	TRiP	JF03017	VALIUM10	CG33696	CNMaR	CNMamide Receptor	CG33696	0/1
0	3	1	0/3	0	-	NIG.4832R-1	NIG	4832R-1	-	CG4832	cnn	centrosomin	CG4832	0/1
0	9	3	0/9	0	-	TRiP.HMS00239	TRiP	HMS00239	VALIUM20	CG42312	cno	canoe	CG42312	0/1
0	3	1	0/3	0	-	TRiP.JF03203	TRiP	JF03203	VALIUM10	CG31716	Cnot4	CCR4-NOT transcription complex subunit 4	CG31716	0/1
0	3	1	0/3	0	-	VDRC.28369	VDRC	28369	GD	CG4145	Col4a1	Collagen type IV alpha 1	CG4145	0/1
0	13	2	0/13	0	-	VDRC.106864	VDRC	106864	KK	CG2813	cold	coiled	CG2813	0/1
0	3	2	0/3	0	-	VDRC.17218	VDRC	17218	GD	CG13493	comr	cookie monster	CG13493	0/1
1	3	1	1/3	0.333333	-	VDRC.101187	VDRC	101187	KK	CG7503	Con	Connectin	CG7503	0/1
0	3	1	0/3	0	-	TRiP.HM05134	TRiP	HM05134	VALIUM10	CG1084	Cont	Contactin	CG1084	0/3
1	3	1	1/3	0.333333	-	TRiP.HMS00186	TRiP	HMS00186	VALIUM20	CG1084	Cont	Contactin	CG1084	0/3
1	13	2	1/13	0.0769231	-	VDRC.28294	VDRC	28294	GD	CG1084	Cont	Contactin	CG1084	0/3
1	3	1	1/3	0.333333	-	TRiP.HM05065	TRiP	HM05065	VALIUM10	CG8561	conv	convoluted	CG8561	0/1
0	6	2	0/6	0	-	TRiP.JF02380	TRiP	JF02380	VALIUM10	CG9613	Coq2	Coenzyme Q biosynthesis protein 2	CG9613	0/1
38	38	4	38/38	1	X	TRiP.HM05144	TRiP	HM05144	VALIUM10	CG11949	cora	coracle	CG11949	2/3
33	33	3	33/33	1	X	VDRC.108749	VDRC	108749	KK	CG11949	cora	coracle	CG11949	2/3
2	13	2	2/13	0.153846	-	TRiP.HMS01413	TRiP	HMS01413	VALIUM20	CG11949	cora	coracle	CG11949	2/3
0	3	1	0/3	0	-	NIG.9446R-1	NIG	9446R-1	-	CG9446	coro	coro	CG9446	0/1
1	6	2	1/6	0.166667	-	NIG.3637R-2	NIG	3637R-2	-	CG3637	Cortactin	Cortactin	CG3637	0/2
2	10	2	2/10	0.2	-	TRiP.HMS00658	TRiP	HMS00658	VALIUM20	CG3637	Cortactin	Cortactin	CG3637	0/2
0	3	1	0/3	0	-	TRiP.HMC02347	TRiP	HMC02347	VALIUM20	CG1708	cos	costa	CG1708	0/1
0	16	3	0/16	0	-	TRiP.HMS01679	TRiP	HMS01679	VALIUM20	CG13830	Cow	Carrier of Wingless	CG13830	0/1
10	10	3	10/10	1	X	TRiP.JF02700	TRiP	JF02700	VALIUM10	CG14724	COX5A	Cytochrome c oxidase subunit 5A	CG14724	1/1
0	3	1	0/3	0	-	NIG.6384R-1	NIG	6384R-1	-	CG6384	Cp190	Centrosomal protein 190kD	CG6384	0/1
0	6	2	0/6	0	-	NIG.10540R-1	NIG	10540R-1	-	CG10540	cpa	capping protein alpha	CG10540	0/3
0	6	2	0/6	0	-	TRiP.JF01597	TRiP	JF01597	VALIUM1	CG10540	cpa	capping protein alpha	CG10540	0/3
0	3	1	0/3	0	-	VDRC.100773	VDRC	100773	KK	CG10540	cpa	capping protein alpha	CG10540	0/3
0	3	1	0/3	0	-	TRiP.JF02068	TRiP	JF02068	VALIUM10	CG17158	cpb	capping protein beta	CG17158	0/2
1	6	2	1/6	0.166667	-	VDRC.45668	VDRC	45668	GD	CG17158	cpb	capping protein beta	CG17158	0/2
0	3	1	0/3	0	-	TRiP.JF02156	TRiP	JF02156	VALIUM10	CG4795	Cpn	Calphotin	CG4795	0/1
0	3	1	0/3	0	-	VDRC.108576	VDRC	108576	KK	CG4164	CR43080	-	CG4164	0/1
13	13	2	13/13	1	X	TRiP.HMS00241	TRiP	HMS00241	VALIUM20	CG12737	Crag	Calmodulin-binding protein related to a Rab3 GDP/GTP exchange protein	CG12737	1/1
0	5	1	0/5	0	-	TRiP.GL00674	TRiP	GL00674	VALIUM22	CG6383	crb	crumbs	CG6383	0/3
0	3	1	0/3	0	-	TRiP.HMS01409	TRiP	HMS01409	VALIUM20	CG6383	crb	crumbs	CG6383	0/3
1	3	1	1/3	0.333333	-	TRiP.JF02777	TRiP	JF02777	VALIUM10	CG6383	crb	crumbs	CG6383	0/3
0	6	2	0/6	0	-	TRiP.JF02189	TRiP	JF02189	VALIUM10	CG7450	CrebA	Cyclic-AMP response element binding protein A	CG7450	0/2
0	3	1	0/3	0	-	TRiP.JF02823	TRiP	JF02823	VALIUM10	CG7450	CrebA	Cyclic-AMP response element binding protein A	CG7450	0/2
4	13	2	4/13	0.307692	-	VDRC.30379	VDRC	30379	GD	CG6038	crim	crimpled	CG6038	0/1
1	6	2	1/6	0.166667	-	TRiP.HM05269	TRiP	HM05269	VALIUM10	CG1411	CRMP	Collapsin Response Mediator Protein	CG1411	0/2
0	3	1	0/3	0	-	TRiP.HMC03583	TRiP	HMC03583	VALIUM20	CG1411	CRMP	Collapsin Response Mediator Protein	CG1411	0/2
7	7	2	7/7	1	X	TRiP.HM05215	TRiP	HM05215	VALIUM10	CG3193	crn	crooked neck	CG3193	1/1
1	4	2	1/4	0.25	-	NIG.5069R-2	NIG	5069R-2	-	CG5069	croc	crocodile	CG5069	0/4
0	3	1	0/3	0	-	TRiP.HMS01122	TRiP	HMS01122	VALIUM20	CG5069	croc	crocodile	CG5069	0/4
0	3	1	0/3	0	-	TRiP.JF02416	TRiP	JF02416	VALIUM10	CG5069	croc	crocodile	CG5069	0/4
0	3	1	0/3	0	-	VDRC.107161	VDRC	107161	KK	CG5069	croc	crocodile	CG5069	0/4
0	12	2	0/12	0	-	VDRC.102900	VDRC	102900	KK	CG17218	crok	crooked	CG17218	0/1
0	3	1	0/3	0	-	TRiP.GL00331	TRiP	GL00331	VALIUM22	CG7664	crp	cropped	CG7664	0/2
2	6	2	2/6	0.333333	-	TRiP.JF02184	TRiP	JF02184	VALIUM10	CG7664	crp	cropped	CG7664	0/2
0	3	1	0/3	0	-	VDRC.106876	VDRC	106876	KK	CG3302	Crz	Corazonin	CG3302	0/1
0	3	1	0/3	0	-	TRiP.HMC02402	TRiP	HMC02402	VALIUM20	CG2675	Csat	Csat	CG2675	0/1
1	3	1	1/3	0.333333	-	VDRC.109813	VDRC	109813	KK	CG42317	Csk	C-terminal Src kinase	CG42317	0/1
7	7	2	7/7	1	X	TRiP.JF02612	TRiP	JF02612	VALIUM10	CG3889	CSN1b	COP9 signalosome subunit 1b	CG3889	1/1
6	6	2	6/6	1	X	TRiP.HMS00242	TRiP	HMS00242	VALIUM20	CG18332	CSN3	COP9 signalosome subunit 3	CG18332	1/1
7	7	2	7/7	1	X	TRiP.JF03159	TRiP	JF03159	VALIUM10	CG14884	CSN5	COP9 signalosome subunit 5	CG14884	1/1
0	3	1	0/3	0	-	TRiP.HMS02392	TRiP	HMS02392	VALIUM20	CG6932	CSN6	COP9 signalosome subunit 6	CG6932	0/1
6	6	2	6/6	1	X	TRiP.HMS00073	TRiP	HMS00073	VALIUM20	CG2038	CSN7	COP9 signalosome subunit 7	CG2038	1/1
1	3	1	1/3	0.333333	-	TRiP.HMS00243	TRiP	HMS00243	VALIUM20	CG42522	CSN8	COP9 signalosome subunit 8	CG42522	0/1
1	3	1	1/3	0.333333	-	TRiP.HMS00012	TRiP	HMS00012	VALIUM20	CG3954	csw	corkscrew	CG3954	0/1
1	6	2	1/6	0.166667	-	TRiP.JF03304	TRiP	JF03304	VALIUM10	CG11387	ct	cut	CG11387	0/2
0	3	1	0/3	0	-	VDRC.5687	VDRC	5687	GD	CG11387	ct	cut	CG11387	0/2
0	19	1	0/19	0	-	TRiP.JF01607	TRiP	JF01607	VALIUM1	CG17678	cta	concertina	CG17678	0/2
0	3	1	0/3	0	-	TRiP.HMS02361	TRiP	HMS02361	VALIUM20	CG17678,CG40005	cta	concertina	CG17678	0/2	Duplicate line (2 gene targets)
0	3	1	0/3	0	-	TRiP.HMS02760	TRiP	HMS02760	VALIUM20	CG6998	ctp	cut up	CG6998	0/1
0	3	1	0/3	0	-	TRiP.HM05090	TRiP	HM05090	VALIUM10	CG10992	CtsB1	Cathepsin B1	CG10992	0/2
0	3	1	0/3	0	-	TRiP.HMS00906	TRiP	HMS00906	VALIUM20	CG10992	CtsB1	Cathepsin B1	CG10992	0/2
0	3	1	0/3	0	-	TRiP.JF03118	TRiP	JF03118	VALIUM10	CG32702	Cubn	Cubilin	CG32702	0/1
11	11	3	11/11	1	X	TRiP.HM05197	TRiP	HM05197	VALIUM10	CG1877	Cul1	Cullin 1	CG1877	1/1
2	3	1	2/3	0.666667	X	TRiP.GL00327	TRiP	GL00327	VALIUM22	CG11181,CG34310	cup	cup	CG11181	1/1	Duplicate line (2 gene targets)
0	3	1	0/3	0	-	TRiP.JF02185	TRiP	JF02185	VALIUM10	CG8727	cyc	cycle	CG8727	0/1
0	6	2	0/6	0	-	TRiP.JF02799	TRiP	JF02799	VALIUM10	CG9096	CycD	Cyclin D	CG9096	0/2
0	9	3	0/9	0	-	VDRC.105361	VDRC	105361	KK	CG9096	CycD	Cyclin D	CG9096	0/2
0	3	1	0/3	0	-	TRiP.JF02473	TRiP	JF02473	VALIUM10	CG3938	CycE	Cyclin E	CG3938	0/3
1	3	1	1/3	0.333333	-	VDRC.110204	VDRC	110204	KK	CG3938	CycE	Cyclin E	CG3938	0/3
0	3	1	0/3	0	-	VDRC.52662	VDRC	52662	GD	CG3938	CycE	Cyclin E	CG3938	0/3
5	6	2	5/6	0.833333	X	TRiP.HMS01003	TRiP	HMS01003	VALIUM20	CG15218	CycK	Cyclin K	CG15218	1/1
0	2	1	0/2	0	-	TRiP.HMS00776	TRiP	HMS00776	VALIUM20	CG6292	CycT	Cyclin T	CG6292	0/1
1	3	1	1/3	0.333333	-	TRiP.HMS00801	TRiP	HMS00801	VALIUM20	CG9916	Cyp1	Cyclophilin 1	CG9916	0/1
34	42	1	34/42	0.809524	X	TRiP.HMS00815	TRiP	HMS00815	VALIUM20	CG14028	cype	cyclope	CG14028	1/1
2	16	3	2/16	0.125	-	TRiP.HMS01264	TRiP	HMS01264	VALIUM20	CG14508	Cyt-c1L	Cytochrome c1-like	CG14508	0/1
0	3	1	0/3	0	-	TRiP.JF02743	TRiP	JF02743	VALIUM10	CG42840	d	dachs	CG42840	0/1
1	3	1	1/3	0.333333	-	TRiP.JF02115	TRiP	JF02115	VALIUM10	CG5893	D	Dichaete	CG5893	0/1
0	3	1	0/3	0	-	TRiP.JF03031	TRiP	JF03031	VALIUM10	CG9745	D1	D1 chromosomal protein	CG9745	0/1
4	9	3	4/9	0.444444	-	TRiP.JF03038	TRiP	JF03038	VALIUM10	CG2682	d4	d4	CG2682	0/1
2	3	1	2/3	0.666667	X	TRiP.JF02092	TRiP	JF02092	VALIUM10	CG5102	da	daughterless	CG5102	2/2
6	6	2	6/6	1	X	TRiP.JF02488	TRiP	JF02488	VALIUM10	CG5102	da	daughterless	CG5102	2/2
0	3	1	0/3	0	-	NIG.14622R-1	NIG	14622R-1	-	CG14622	DAAM	Dishevelled Associated Activator of Morphogenesis	CG14622	0/1
0	3	1	0/3	0	-	NIG.9695R-2	NIG	9695R-2	-	CG9695	Dab	Disabled	CG9695	0/1
0	3	1	0/3	0	-	TRiP.JF02322	TRiP	JF02322	VALIUM10	CG4952	dac	dachshund	CG4952	0/1
0	3	1	0/3	0	-	TRiP.JF02133	TRiP	JF02133	VALIUM10	CG5201	Dad	Daughters against dpp	CG5201	0/2
0	3	1	0/3	0	-	VDRC.110644	VDRC	110644	KK	CG5201	Dad	Daughters against dpp	CG5201	0/2
0	3	1	0/3	0	-	TRiP.JF01918	TRiP	JF01918	VALIUM10	CG1099	Dap160	Dynamin associated protein 160	CG1099	0/1
1	6	2	1/6	0.166667	-	TRiP.JF03171	TRiP	JF03171	VALIUM10	CG12390	dare	defective in the avoidance of repellents	CG12390	0/1
0	3	1	0/3	0	-	VDRC.105064	VDRC	105064	KK	CG3318	Dat	Dopamine N acetyltransferase	CG3318	0/1
0	3	1	0/3	0	-	VDRC.105309	VDRC	105309	KK	CG16987	daw	dawdle	CG16987	0/1
0	3	1	0/3	0	-	NIG.6224R-1	NIG	6224R-1	-	CG6224	dbo	diablo	CG6224	0/1
0	3	1	0/3	0	-	VDRC.102396	VDRC	102396	KK	CG42234	Dbx	Dbx	CG42234	0/1
0	3	1	0/3	0	-	TRiP.JF02800	TRiP	JF02800	VALIUM10	CG2048	dco	discs overgrown	CG2048	0/1
0	3	1	0/3	0	-	VDRC.107560	VDRC	107560	KK	CG5370	Dcp-1	Death caspase-1	CG5370	0/2
0	3	1	0/3	0	-	VDRC.34328	VDRC	34328	GD	CG5370	Dcp-1	Death caspase-1	CG5370	0/2
0	3	1	0/3	0	-	TRiP.HM05086	TRiP	HM05086	VALIUM10	CG4792	Dcr-1	Dicer-1	CG4792	0/1
9	10	3	9/10	0.9	X	TRiP.JF02803	TRiP	JF02803	VALIUM10	CG9206	DCTN1-p150	Dynactin 1, p150 subunit	CG9206	1/1
3	3	1	3/3	1	X	NIG.8269R-3	NIG	8269R-3	-	CG8269	DCTN2-p50	Dynactin 2, p50 subunit	CG8269	2/2
6	6	3	6/6	1	X	TRiP.HM05084	TRiP	HM05084	VALIUM10	CG8269	DCTN2-p50	Dynactin 2, p50 subunit	CG8269	2/2
4	6	2	4/6	0.666667	X	NIG.10846R-2	NIG	10846R-2	-	CG10846	DCTN5-p25	Dynactin 5, p25 subunit	CG10846	2/3
13	16	3	13/16	0.8125	X	TRiP.HM05233	TRiP	HM05233	VALIUM10	CG10846	DCTN5-p25	Dynactin 5, p25 subunit	CG10846	2/3
1	3	1	1/3	0.333333	-	NIG.10846R-1	NIG	10846R-1	-	CG10846	DCTN5-p25	Dynactin 5, p25 subunit	CG10846	2/3
0	3	1	0/3	0	-	TRiP.JF02356	TRiP	JF02356	VALIUM10	CG10697	Ddc	Dopa decarboxylase	CG10697	0/1
1	3	1	1/3	0.333333	-	VDRC.104881	VDRC	104881	KK	CG8567	Deaf1	Deformed epidermal autoregulatory factor-1	CG8567	0/1
0	3	1	0/3	0	-	TRiP.JF02429	TRiP	JF02429	VALIUM10	CG33134	Debcl	Death executioner Bcl-2	CG33134	0/1
3	9	3	3/9	0.333333	-	TRiP.JF02801	TRiP	JF02801	VALIUM10	CG18176	defl	deflated	CG18176	0/1
1	6	2	1/6	0.166667	-	TRiP.JF03112	TRiP	JF03112	VALIUM10	CG5935	Dek	Dek	CG5935	0/1
0	3	1	0/3	0	-	TRiP.JF02315	TRiP	JF02315	VALIUM10	CG2189	Dfd	Deformed	CG2189	0/1
0	3	1	0/3	0	-	TRiP.HMS01240	TRiP	HMS01240	VALIUM20	CG18250	Dg	Dystroglycan	CG18250	0/1
0	1	1	0/1	0	-	TRiP.JF02580	TRiP	JF02580	VALIUM10	CG10981	dgrn	degringolade	CG10981	0/1
1	9	3	1/9	0.111111	-	TRiP.JF01945	TRiP	JF01945	VALIUM10	CG32843	Dh31-R	Diuretic hormone 31 Receptor	CG32843	0/1
1	3	1	1/3	0.333333	-	TRiP.JF03208	TRiP	JF03208	VALIUM10	CG8422	Dh44-R1	Diuretic hormone 44 receptor 1	CG8422	0/1
2	9	4	2/9	0.222222	-	NIG.5526R-2	NIG	5526R-2	-	CG5526	Dhc36C	Dynein heavy chain at 36C	CG5526	0/1
0	3	1	0/3	0	-	NIG.15804R-1	NIG	15804R-1	-	CG15804	Dhc62B	Dynein heavy chain at 62B	CG15804	0/1
3	3	1	3/3	1	X	NIG.7507R-2	NIG	7507R-2	-	CG7507	Dhc64C	Dynein heavy chain 64C	CG7507	3/3
10	15	2	10/15	0.666667	X	TRiP.GL00543	TRiP	GL00543	VALIUM22	CG7507	Dhc64C	Dynein heavy chain 64C	CG7507	3/3
6	6	2	6/6	1	X	TRiP.JF03177	TRiP	JF03177	VALIUM10	CG7507	Dhc64C	Dynein heavy chain 64C	CG7507	3/3
0	3	1	0/3	0	-	NIG.3723R-3	NIG	3723R-3	-	CG3723	Dhc93AB	Dynein heavy chain at 93AB	CG3723	0/1
0	9	2	0/9	0	-	TRiP.HMS02393	TRiP	HMS02393	VALIUM20	CG11107	Dhx15	DEAH-box helicase 15	CG11107	0/1
0	6	2	0/6	0	-	NIG.1768R-1	NIG	1768R-1	-	CG1768	dia	diaphanous	CG1768	0/4
1	3	1	1/3	0.333333	-	TRiP.GL00408	TRiP	GL00408	VALIUM22	CG1768	dia	diaphanous	CG1768	0/4
0	3	1	0/3	0	-	TRiP.HM05027	TRiP	HM05027	VALIUM10	CG1768	dia	diaphanous	CG1768	0/4
0	3	1	0/3	0	-	TRiP.HMS00308	TRiP	HMS00308	VALIUM20	CG1768	dia	diaphanous	CG1768	0/4
3	13	4	3/13	0.230769	-	TRiP.HMS00752	TRiP	HMS00752	VALIUM20	CG12284	Diap1	Death-associated inhibitor of apoptosis 1	CG12284	0/1
1	3	1	1/3	0.333333	-	VDRC.44292	VDRC	44292	GD	CG2146	didum	dilute class unconventional myosin	CG2146	0/1
0	6	2	0/6	0	-	TRiP.HM05257	TRiP	HM05257	VALIUM10	CG6794	Dif	Dorsal-related immunity factor	CG6794	0/1
0	3	1	0/3	0	-	TRiP.HMS01879	TRiP	HMS01879	VALIUM20	CG32791	DIP-alpha	Dpr-interacting protein alpha	CG32791	0/1
3	9	2	3/9	0.333333	-	TRiP.HMS01673	TRiP	HMS01673	VALIUM20	CG14010	DIP-eta	Dpr-interacting protein eta	CG14010	0/1
1	9	3	1/9	0.111111	-	TRiP.JF03069	TRiP	JF03069	VALIUM10	CG31646	DIP-theta	Dpr-interacting protein theta	CG31646	0/1
0	9	2	0/9	0	-	TRiP.HMS01671	TRiP	HMS01671	VALIUM20	CG31708	DIP-zeta	Dpr-interacting protein zeta	CG31708	0/1
0	3	1	0/3	0	-	TRiP.JF02550	TRiP	JF02550	VALIUM10	CG2019	disp	dispatched	CG2019	0/1
0	3	1	0/3	0	-	TRiP.JF02867	TRiP	JF02867	VALIUM10	CG3619	Dl	Delta	CG3619	0/1
0	3	1	0/3	0	-	TRiP.JF02825	TRiP	JF02825	VALIUM10	CG6667	dl	dorsal	CG6667	0/1
2	3	1	2/3	0.666667	X	TRiP.HMS00014	TRiP	HMS00014	VALIUM20	CG1725	dlg1	discs large 1	CG1725	4/4
2	3	1	2/3	0.666667	X	TRiP.HMS01521	TRiP	HMS01521	VALIUM20	CG1725	dlg1	discs large 1	CG1725	4/4
17	17	3	17/17	1	X	TRiP.JF01365	TRiP	JF01365	VALIUM10	CG1725	dlg1	discs large 1	CG1725	4/4
3	3	1	3/3	1	X	VDRC.41134	VDRC	41134	GD	CG1725	dlg1	discs large 1	CG1725	4/4
3	3	1	3/3	1	X	NIG.1938R-4	NIG	1938R-4	-	CG1938	Dlic	Dynein light intermediate chain	CG1938	2/2
5	6	2	5/6	0.833333	X	VDRC.101340	VDRC	101340	KK	CG1938	Dlic	Dynein light intermediate chain	CG1938	2/2
0	3	1	0/3	0	-	VDRC.101750	VDRC	101750	KK	CG3629	Dll	Distal-less	CG3629	0/1
0	3	1	0/3	0	-	VDRC.103709	VDRC	103709	KK	CG32315	dlt	discs lost	CG32315	0/1
0	3	1	0/3	0	-	TRiP.HMS01615	TRiP	HMS01615	VALIUM20	CG5304	dmGlut	Dietary and metabolic glutamate transporter	CG5304	0/1
0	3	1	0/3	0	-	TRiP.HMS00290	TRiP	HMS00290	VALIUM20	CG7143	DNApol-eta	DNApol-eta	CG7143	0/1
0	3	1	0/3	0	-	TRiP.JF02561	TRiP	JF02561	VALIUM10	CG32498	dnc	dunce	CG32498	0/1
0	1	1	0/1	0	-	TRiP.JF02638	TRiP	JF02638	VALIUM10	CG6560	dnd	dead end	CG6560	0/1
0	3	1	0/3	0	-	VDRC.106056	VDRC	106056	KK	CG17559	dnt	doughnut on 2	CG17559	0/1
0	3	1	0/3	0	-	VDRC.102520	VDRC	102520	KK	CG42320	Doa	Darkener of apricot	CG42320	0/1
0	3	1	0/3	0	-	VDRC.104927	VDRC	104927	KK	CG5133	Doc1	Dorsocross1	CG5133	0/1
0	3	1	0/3	0	-	NIG.3727R-1	NIG	3727R-1	-	CG3727	dock	dreadlocks	CG3727	0/2
0	3	1	0/3	0	-	TRiP.JF02810	TRiP	JF02810	VALIUM10	CG3727	dock	dreadlocks	CG3727	0/2
1	6	2	1/6	0.166667	-	VDRC.109282	VDRC	109282	KK	CG6498	dop	drop out	CG6498	0/1
0	9	3	0/9	0	-	TRiP.JF02043	TRiP	JF02043	VALIUM10	CG18741	Dop1R2	Dopamine 1-like receptor 2	CG18741	0/1
0	3	1	0/3	0	-	TRiP.JF02025	TRiP	JF02025	VALIUM10	CG33517	Dop2R	Dopamine 2-like receptor	CG33517	0/1
7	9	2	7/9	0.777778	X	TRiP.HMS03720	TRiP	HMS03720	VALIUM20	CG3093	dor	deep orange	CG3093	1/1
0	3	1	0/3	0	-	TRiP.HMS00245	TRiP	HMS00245	VALIUM20	CG4654	Dp	DP transcription factor	CG4654	0/2
0	3	1	0/3	0	-	TRiP.JF02519	TRiP	JF02519	VALIUM10	CG4654	Dp	DP transcription factor	CG4654	0/2
0	13	2	0/13	0	-	TRiP.JF03035	TRiP	JF03035	VALIUM10	CG1616	dpa	disc proliferation abnormal	CG1616	0/1
0	3	1	0/3	0	-	TRiP.JF02094	TRiP	JF02094	VALIUM10	CG8704	dpn	deadpan	CG8704	0/1
0	3	1	0/3	0	-	NIG.9885R-1	NIG	9885R-1	-	CG9885	dpp	decapentaplegic	CG9885	0/3
0	6	2	0/6	0	-	TRiP.HMS00011	TRiP	HMS00011	VALIUM20	CG9885	dpp	decapentaplegic	CG9885	0/3
0	3	1	0/3	0	-	TRiP.JF01677	TRiP	JF01677	VALIUM1	CG9885	dpp	decapentaplegic	CG9885	0/3
0	3	1	0/3	0	-	NIG.1897R-1	NIG	1897R-1	-	CG1897	Dr	Drop	CG1897	0/2
0	3	1	0/3	0	-	VDRC.110625	VDRC	110625	KK	CG1897	Dr	Drop	CG1897	0/2
1	3	1	1/3	0.333333	-	TRiP.JF03385	TRiP	JF03385	VALIUM10	CG32666	Drak	Death-associated protein kinase related	CG32666	0/1
0	3	1	0/3	0	-	TRiP.HMS02240	TRiP	HMS02240	VALIUM20	CG1828	dre4	dre4	CG1828	0/1
3	8	2	3/8	0.375	-	TRiP.JF02232	TRiP	JF02232	VALIUM10	CG5838	Dref	DNA replication-related element factor	CG5838	0/1
0	3	1	0/3	0	-	VDRC.100748	VDRC	100748	KK	CG8357	Drep1	DNA fragmentation factor-related protein 1	CG8357	0/2
0	3	1	0/3	0	-	VDRC.101526	VDRC	101526	KK	CG8357	Drep1	DNA fragmentation factor-related protein 1	CG8357	0/2
0	3	1	0/3	0	-	TRiP.HMC02945	TRiP	HMC02945	VALIUM20	CG9023	Drip	Drip	CG9023	0/2
0	3	1	0/3	0	-	VDRC.51936	VDRC	51936	GD	CG9023	Drip	Drip	CG9023	0/2
0	3	1	0/3	0	-	TRiP.JF02717	TRiP	JF02717	VALIUM10	CG6033	drk	downstream of receptor kinase	CG6033	0/1
0	9	3	0/9	0	-	TRiP.JF01981	TRiP	JF01981	VALIUM10	CG3915	Drl-2	Derailed 2	CG3915	0/1
0	3	1	0/3	0	-	TRiP.JF02784	TRiP	JF02784	VALIUM10	CG8730	drosha	drosha	CG8730	0/1
0	3	1	0/3	0	-	TRiP.JF02762	TRiP	JF02762	VALIUM10	CG3210	Drp1	Dynamin related protein 1	CG3210	0/1
0	5	1	0/5	0	-	VDRC.27086	VDRC	27086	GD	CG2086	drpr	draper	CG2086	0/1
0	3	1	0/3	0	-	TRiP.HMC04079	TRiP	HMC04079	VALIUM20	CG10810	Drs	Drosomycin	CG10810	0/1
0	3	1	0/3	0	-	TRiP.JF02842	TRiP	JF02842	VALIUM10	CG17941	ds	dachsous	CG17941	0/1
0	3	1	0/3	0	-	TRiP.JF01254	TRiP	JF01254	VALIUM1	CG18361	dsh	dishevelled	CG18361	0/1
0	3	1	0/3	0	-	TRiP.JF02732	TRiP	JF02732	VALIUM10	CG12223	Dsp1	Dorsal switch protein 1	CG12223	0/1
0	5	2	0/5	0	-	TRiP.JF02256	TRiP	JF02256	VALIUM10	CG11094	dsx	doublesex	CG11094	0/1
2	6	2	2/6	0.333333	-	TRiP.JF03241	TRiP	JF03241	VALIUM10	CG8171	dup	double parked	CG8171	0/1
0	3	1	0/3	0	-	TRiP.JF02367	TRiP	JF02367	VALIUM10	CG3929	dx	deltex	CG3929	0/1
0	3	1	0/3	0	-	VDRC.104485	VDRC	104485	KK	CG8529	Dyb	Dystrobrevin	CG8529	0/1
0	3	1	0/3	0	-	TRiP.JF01118	TRiP	JF01118	VALIUM1	CG34157	Dys	Dystrophin	CG34157	0/2
0	3	1	0/3	0	-	VDRC.106578	VDRC	106578	KK	CG34157	Dys	Dystrophin	CG34157	0/2
0	3	1	0/3	0	-	TRiP.JF02095	TRiP	JF02095	VALIUM10	CG32474	dysf	dysfusion	CG32474	0/1
2	3	1	2/3	0.666667	X	TRiP.GL00169	TRiP	GL00169	VALIUM22	CG7776	E(Pc)	Enhancer of Polycomb	CG7776	2/2
5	6	2	5/6	0.833333	X	TRiP.JF03101	TRiP	JF03101	VALIUM10	CG7776	E(Pc)	Enhancer of Polycomb	CG7776	2/2
9	10	3	9/10	0.9	X	TRiP.HMS00336	TRiP	HMS00336	VALIUM20	CG6474	e(y)1	enhancer of yellow 1	CG6474	1/1
0	3	1	0/3	0	-	TRiP.JF02826	TRiP	JF02826	VALIUM10	CG6502	E(z)	Enhancer of zeste	CG6502	0/1
0	3	1	0/3	0	-	TRiP.JF02718	TRiP	JF02718	VALIUM10	CG6376	E2f1	E2F transcription factor 1	CG6376	0/1
0	3	1	0/3	0	-	TRiP.JF02828	TRiP	JF02828	VALIUM10	CG1071	E2f2	E2F transcription factor 2	CG1071	0/1
0	3	1	0/3	0	-	VDRC.110804	VDRC	110804	KK	CG9930	E5	E5	CG9930	0/1
0	6	1	0/6	0	-	TRiP.HMS01998	TRiP	HMS01998	VALIUM20	CG3159	Eaat2	Excitatory amino acid transporter 2	CG3159	0/1
0	3	1	0/3	0	-	TRiP.JF01471	TRiP	JF01471	VALIUM1	CG10952	eag	ether a go-go	CG10952	0/1
0	3	1	0/3	0	-	TRiP.JF02905	TRiP	JF02905	VALIUM10	CG4913	ear	ENL/AF9-related	CG4913	0/1
6	6	2	6/6	1	X	TRiP.HMS00816	TRiP	HMS00816	VALIUM20	CG4399	east	enhanced adult sensory threshold	CG4399	1/1
1	6	2	1/6	0.166667	-	TRiP.HM05093	TRiP	HM05093	VALIUM10	CG3265	Eb1	Eb1	CG3265	0/2
0	4	3	0/4	0	-	VDRC.24451	VDRC	24451	GD	CG3265	Eb1	Eb1	CG3265	0/2
1	6	2	1/6	0.166667	-	TRiP.JF03284	TRiP	JF03284	VALIUM10	CG4912	eEF1delta	eEF1delta	CG4912	0/1
5	6	2	5/6	0.833333	X	NIG.1873R-4	NIG	1873R-4	-	CG1873	Ef1alpha100E	Elongation factor 1alpha100E	CG1873	1/1
0	3	1	0/3	0	-	TRiP.HM05268	TRiP	HM05268	VALIUM10	CG7425	eff	effete	CG7425	0/1
0	3	1	0/3	0	-	TRiP.HMS00655	TRiP	HMS00655	VALIUM20	CG6050	EfTuM	Elongation factor Tu mitochondrial	CG6050	0/1
0	3	1	0/3	0	-	TRiP.JF01083	TRiP	JF01083	VALIUM1	CG10079	Egfr	Epidermal growth factor receptor	CG10079	0/2
0	3	1	0/3	0	-	VDRC.107130	VDRC	107130	KK	CG10079	Egfr	Epidermal growth factor receptor	CG10079	0/2
0	3	1	0/3	0	-	TRiP.HMS00112	TRiP	HMS00112	VALIUM20	CG12196	egg	eggless	CG12196	0/1
0	3	1	0/3	0	-	TRiP.HM05180	TRiP	HM05180	VALIUM10	CG4051	egl	egalitarian	CG4051	0/1
0	1	1	0/1	0	-	TRiP.JF01944	TRiP	JF01944	VALIUM10	CG17664	Eglp2	Entomoglyceroporin 2	CG17664	0/1
0	3	1	0/3	0	-	TRiP.JF01618	TRiP	JF01618	VALIUM1	CG15609	Ehbp1	Eps15 homology domain containing protein-binding protein 1	CG15609	0/1
10	10	3	10/10	1	X	TRiP.JF02475	TRiP	JF02475	VALIUM10	CG8053	eIF-1A	Eukaryotic initiation factor 1A	CG8053	1/1
10	13	3	10/13	0.769231	X	TRiP.HMS00279	TRiP	HMS00279	VALIUM20	CG43664,CG43665	eIF-2gamma	Eukaryotic initiation factor 2gamma	CG43665	1/1	Duplicate line (2 gene targets)
0	3	1	0/3	0	-	TRiP.JF02719	TRiP	JF02719	VALIUM10	CG9805	eIF3-S10	eIF3-S10	CG9805	0/1
6	6	2	6/6	1	X	TRiP.HMS00696	TRiP	HMS00696	VALIUM20	CG7483	eIF4AIII	eIF4AIII	CG7483	1/1
4	10	3	4/10	0.4	-	TRiP.HMS00762	TRiP	HMS00762	VALIUM20	CG10811	eIF4G	eukaryotic translation initiation factor 4G	CG10811	0/1
6	6	2	6/6	1	X	TRiP.HMS00159	TRiP	HMS00159	VALIUM20	CG9177	eIF5	eIF5	CG9177	1/1
1	3	1	1/3	0.333333	-	VDRC.105301	VDRC	105301	KK	CG32180	Eip74EF	Ecdysone-induced protein 74EF	CG32180	0/1
1	6	2	1/6	0.166667	-	TRiP.JF02257	TRiP	JF02257	VALIUM10	CG8127	Eip75B	Ecdysone-induced protein 75B	CG8127	0/1
0	3	1	0/3	0	-	TRiP.JF03126	TRiP	JF03126	VALIUM10	CG9935	Ekar	Eye-enriched kainate receptor	CG9935	0/1
0	3	1	0/3	0	-	VDRC.107366	VDRC	107366	KK	CG7021	Elal	Elastin-like	CG7021	0/1
2	6	2	2/6	0.333333	-	TRiP.JF01839	TRiP	JF01839	VALIUM10	CG5076	Elk	Eag-like K[+] channel	CG5076	0/2
0	3	1	0/3	0	-	VDRC.45199	VDRC	45199	GD	CG5076	Elk	Eag-like K[+] channel	CG5076	0/2
6	6	2	6/6	1	X	TRiP.HMS00991	TRiP	HMS00991	VALIUM20	CG13387	emb	embargoed	CG13387	1/1
0	3	1	0/3	0	-	TRiP.JF02300	TRiP	JF02300	VALIUM10	CG1007	emc	extra macrochaetae	CG1007	0/1
0	3	1	0/3	0	-	TRiP.HMS01055	TRiP	HMS01055	VALIUM20	CG2943	EMC1	ER Membrane protein Complex 1	CG2943	0/1
0	3	1	0/3	0	-	TRiP.JF02316	TRiP	JF02316	VALIUM10	CG9015	en	engrailed	CG9015	0/1
1	3	1	1/3	0.333333	-	TRiP.JF01155	TRiP	JF01155	VALIUM1	CG15112	ena	enabled	CG15112	0/2
0	3	1	0/3	0	-	VDRC.106484	VDRC	106484	KK	CG15112	ena	enabled	CG15112	0/2
0	6	2	0/6	0	-	TRiP.JF02758	TRiP	JF02758	VALIUM10	CG14296	EndoA	Endophilin A	CG14296	0/1
15	22	6	15/22	0.681818	X	TRiP.JF02688	TRiP	JF02688	VALIUM10	CG9834	EndoB	Endophilin B	CG9834	1/3
0	12	2	0/12	0	-	TRiP.HMS01285	TRiP	HMS01285	VALIUM20	CG9834	EndoB	Endophilin B	CG9834	1/3
1	13	3	1/13	0.0769231	-	VDRC.104712	VDRC	104712	KK	CG9834	EndoB	Endophilin B	CG9834	1/3
0	3	1	0/3	0	-	TRiP.JF02070	TRiP	JF02070	VALIUM10	CG17654	Eno	Enolase	CG17654	0/1
0	2	1	0/2	0	-	VDRC.110077	VDRC	110077	KK	CG34392	Epac	Exchange protein directly activated by cAMP	CG34392	0/2
0	3	1	0/3	0	-	VDRC.50373	VDRC	50373	GD	CG34392	Epac	Exchange protein directly activated by cAMP	CG34392	0/2
1	3	1	1/3	0.333333	-	TRiP.JF02365	TRiP	JF02365	VALIUM10	CG1862	Ephrin	Ephrin	CG1862	0/1
0	3	1	0/3	0	-	TRiP.HMS00893	TRiP	HMS00893	VALIUM20	CG16932	Eps-15	Epidermal growth factor receptor pathway substrate clone 15	CG16932	0/2
1	6	2	1/6	0.166667	-	TRiP.JF03257	TRiP	JF03257	VALIUM10	CG16932	Eps-15	Epidermal growth factor receptor pathway substrate clone 15	CG16932	0/2
1	9	3	1/9	0.111111	-	TRiP.HMS00222	TRiP	HMS00222	VALIUM20	CG32703	Erk7	Extracellularly regulated kinase 7	CG32703	0/2
0	3	1	0/3	0	-	VDRC.109661	VDRC	109661	KK	CG32703	Erk7	Extracellularly regulated kinase 7	CG32703	0/2
1	3	1	1/3	0.333333	-	TRiP.JF02431	TRiP	JF02431	VALIUM10	CG7404	ERR	estrogen-related receptor	CG7404	0/1
1	6	2	1/6	0.166667	-	TRiP.HMC03400	TRiP	HMC03400	VALIUM20	CG5911	ETHR	ETHR	CG5911	0/3
4	13	2	4/13	0.307692	-	TRiP.JF03211	TRiP	JF03211	VALIUM10	CG5911	ETHR	ETHR	CG5911	0/3
0	8	1	0/8	0	-	VDRC.101996	VDRC	101996	KK	CG5911	ETHR	ETHR	CG5911	0/3
0	3	1	0/3	0	-	TRiP.GL01029	TRiP	GL01029	VALIUM22	CG5583	Ets98B	Ets at 98B	CG5583	0/2
0	6	2	0/6	0	-	TRiP.JF03116	TRiP	JF03116	VALIUM10	CG5583	Ets98B	Ets at 98B	CG5583	0/2
1	6	2	1/6	0.166667	-	TRiP.JF03161	TRiP	JF03161	VALIUM10	CG2328	eve	even skipped	CG2328	0/1
0	3	1	0/3	0	-	TRiP.HMS01818	TRiP	HMS01818	VALIUM20	CG11727	Evi5	Ecotropic viral integration site 5	CG11727	0/1
0	3	2	0/3	0	-	TRiP.JF01569	TRiP	JF01569	VALIUM1	CG3114	ewg	erect wing	CG3114	0/2
0	3	1	0/3	0	-	TRiP.JF01783	TRiP	JF01783	VALIUM1	CG3114	ewg	erect wing	CG3114	0/2
0	3	1	0/3	0	-	VDRC.100259	VDRC	100259	KK	CG8933	exd	extradenticle	CG8933	0/1
0	3	1	0/3	0	-	VDRC.109823	VDRC	109823	KK	CG8254	exex	extra-extra	CG8254	0/1
1	3	1	1/3	0.333333	-	TRiP.HMS00246	TRiP	HMS00246	VALIUM20	CG42665	Exn	Ephexin	CG42665	0/1
0	3	2	0/3	0	-	TRiP.JF02876	TRiP	JF02876	VALIUM10	CG7127	Exo70	Exocyst 70	CG7127	0/1
6	6	1	6/6	1	X	TRiP.JF03139	TRiP	JF03139	VALIUM10	CG6095	Exo84	Exocyst 84	CG6095	1/1
0	16	3	0/16	0	-	TRiP.HMS01445	TRiP	HMS01445	VALIUM20	CG13188	exp	expansion	CG13188	0/1
9	10	3	9/10	0.9	X	TRiP.JF03160	TRiP	JF03160	VALIUM10	CG9554	eya	eyes absent	CG9554	1/2
1	3	1	1/3	0.333333	-	TRiP.GLV21090	TRiP	GLV21090	VALIUM21	CG9554	eya	eyes absent	CG9554	1/2
0	3	1	0/3	0	-	VDRC.103813	VDRC	103813	KK	CG42864	f	forked	CG42864	0/1
1	17	4	1/17	0.0588235	-	TRiP.GL00246	TRiP	GL00246	VALIUM22	CG33981,CG6355	fab1	fab1 kinase	CG6355	0/4	Duplicate line (2 gene targets)
0	3	1	0/3	0	-	TRiP.HMC03337	TRiP	HMC03337	VALIUM20	CG33981,CG6355	fab1	fab1 kinase	CG6355	0/4	Duplicate line (2 gene targets)
0	3	1	0/3	0	-	VDRC.27591	VDRC	27591	GD	CG6355	fab1	fab1 kinase	CG6355	0/4
1	3	1	1/3	0.333333	-	VDRC.27592	VDRC	27592	GD	CG6355	fab1	fab1 kinase	CG6355	0/4
1	3	1	1/3	0.333333	-	TRiP.JF02484	TRiP	JF02484	VALIUM10	CG10023	Fak	Focal adhesion kinase	CG10023	0/2
0	3	1	0/3	0	-	VDRC.108608	VDRC	108608	KK	CG10023	Fak	Focal adhesion kinase	CG10023	0/2
4	9	3	4/9	0.444444	-	TRiP.JF02879	TRiP	JF02879	VALIUM10	CG7919	fan	farinelli	CG7919	0/1
0	3	1	0/3	0	-	TRiP.HMS00769	TRiP	HMS00769	VALIUM20	CG13745	FANCI	Fanconi anemia complementation group I	CG13745	0/1
1	3	1	1/3	0.333333	-	TRiP.HMS00827	TRiP	HMS00827	VALIUM20	CG7922	Fancm	Fanconi anemia group M helicase	CG7922	0/1
0	6	2	0/6	0	-	TRiP.HMS01098	TRiP	HMS01098	VALIUM20	CG3665	Fas2	Fasciclin 2	CG3665	0/2
4	10	2	4/10	0.4	-	VDRC.103807	VDRC	103807	KK	CG3665	Fas2	Fasciclin 2	CG3665	0/2
0	3	1	0/3	0	-	NIG.5803R-3	NIG	5803R-3	-	CG5803	Fas3	Fasciclin 3	CG5803	0/3
1	3	1	1/3	0.333333	-	VDRC.100642	VDRC	100642	KK	CG5803	Fas3	Fasciclin 3	CG5803	0/3
0	3	1	0/3	0	-	VDRC.26850	VDRC	26850	GD	CG5803	Fas3	Fasciclin 3	CG5803	0/3
0	3	1	0/3	0	-	TRiP.HM05141	TRiP	HM05141	VALIUM10	CG3523	FASN1	Fatty acid synthase 1	CG3523	0/2
2	10	2	2/10	0.2	-	TRiP.HMS01524	TRiP	HMS01524	VALIUM20	CG3523	FASN1	Fatty acid synthase 1	CG3523	0/2
0	3	1	0/3	0	-	TRiP.JF01324	TRiP	JF01324	VALIUM1	CG9461	FBXO11	F-box protein 11	CG9461	0/1
0	1	1	0/1	0	-	TRiP.HMS00716	TRiP	HMS00716	VALIUM20	CG12252	Fcp1	TFIIF-interacting CTD phosphatase	CG12252	0/1
0	3	1	0/3	0	-	TRiP.JF02325	TRiP	JF02325	VALIUM10	CG11922	fd96Cb	forkhead domain 96Cb	CG11922	0/1
0	3	1	0/3	0	-	TRiP.JF02928	TRiP	JF02928	VALIUM10	CG8824	fdl	fused lobes	CG8824	0/1
0	3	1	0/3	0	-	TRiP.HMS01512	TRiP	HMS01512	VALIUM20	CG8648	Fen1	Flap endonuclease 1	CG8648	0/1
1	3	1	1/3	0.333333	-	TRiP.HM05137	TRiP	HM05137	VALIUM10	CG11207	feo	fascetto	CG11207	0/1
0	3	1	0/3	0	-	VDRC.107266	VDRC	107266	KK	CG8874	FER	FER tyrosine kinase	CG8874	0/2
1	3	1	1/3	0.333333	-	VDRC.36053	VDRC	36053	GD	CG8874	FER	FER tyrosine kinase	CG8874	0/2
0	6	2	0/6	0	-	TRiP.JF02821	TRiP	JF02821	VALIUM10	CG33323	Fer1	48 related 1	CG33323	0/1
6	17	3	6/17	0.352941	-	TRiP.HMS01749	TRiP	HMS01749	VALIUM20	CG17840	FIG4	FIG4 phosphoinositide 5-phosphatase	CG17840	0/1
0	12	3	0/12	0	-	TRiP.HM05054	TRiP	HM05054	VALIUM10	CG34368	Fili	Fish-lips	CG34368	0/1
0	3	1	0/3	0	-	TRiP.JF01986	TRiP	JF01986	VALIUM10	CG14991	Fit1	Fermitin 1	CG14991	0/1
0	3	1	0/3	0	-	TRiP.JF02843	TRiP	JF02843	VALIUM10	CG10917	fj	four-jointed	CG10917	0/1
1	3	1	1/3	0.333333	-	TRiP.JF02985	TRiP	JF02985	VALIUM10	CG4535	FKBP59	FK506-binding protein FKBP59	CG4535	0/1
0	3	1	0/3	0	-	TRiP.JF02417	TRiP	JF02417	VALIUM10	CG10002	fkh	fork head	CG10002	0/1
0	3	1	0/3	0	-	TRiP.HMS00247	TRiP	HMS00247	VALIUM20	CG9351	flfl	falafel	CG9351	0/2
0	3	1	0/3	0	-	TRiP.JF02802	TRiP	JF02802	VALIUM10	CG9351	flfl	falafel	CG9351	0/2
0	3	1	0/3	0	-	TRiP.JF02720	TRiP	JF02720	VALIUM10	CG1484	fliI	flightless I	CG1484	0/2
0	3	1	0/3	0	-	VDRC.39528	VDRC	39528	GD	CG1484	fliI	flightless I	CG1484	0/2
1	9	3	1/9	0.111111	-	NIG.10724R-2	NIG	10724R-2	-	CG10724	flr	flare	CG10724	0/4
0	3	1	0/3	0	-	TRiP.GL01158	TRiP	GL01158	VALIUM22	CG10724	flr	flare	CG10724	0/4
0	6	2	0/6	0	-	TRiP.JF01620	TRiP	JF01620	VALIUM1	CG10724	flr	flare	CG10724	0/4
1	6	2	1/6	0.166667	-	VDRC.108442	VDRC	108442	KK	CG10724	flr	flare	CG10724	0/4
0	3	1	0/3	0	-	TRiP.JF01967	TRiP	JF01967	VALIUM10	CG10580	fng	fringe	CG10580	0/1
0	3	1	0/3	0	-	VDRC.101125	VDRC	101125	KK	CG9559	fog	folded gastrulation	CG9559	0/1
2	3	1	2/3	0.666667	X	TRiP.HMC03968	TRiP	HMC03968	VALIUM20	CG6817	foi	fear-of-intimacy	CG6817	1/1
3	3	1	3/3	1	X	TRiP.HMS00393	TRiP	HMS00393	VALIUM20	CG33556	form3	formin 3	CG33556	1/1
0	6	2	0/6	0	-	TRiP.JF02827	TRiP	JF02827	VALIUM10	CG11799	FoxK	Forkhead box K	CG11799	0/1
0	2	1	0/2	0	-	TRiP.HMS00793	TRiP	HMS00793	VALIUM20	CG3143	foxo	forkhead box, sub-group O	CG3143	0/3
1	6	2	1/6	0.166667	-	TRiP.JF02019	TRiP	JF02019	VALIUM10	CG3143	foxo	forkhead box, sub-group O	CG3143	0/3
0	3	1	0/3	0	-	TRiP.JF02734	TRiP	JF02734	VALIUM10	CG3143	foxo	forkhead box, sub-group O	CG3143	0/3
0	1	1	0/1	0	-	TRiP.JF02338	TRiP	JF02338	VALIUM10	CG43067	FoxP	Forkhead box P	CG43067	0/1
0	3	1	0/3	0	-	VDRC.29909	VDRC	29909	GD	CG8581	fra	frazzled	CG8581	0/1
0	3	1	0/3	0	-	TRiP.HMS00445	TRiP	HMS00445	VALIUM20	CG32138	Frl	Formin-like	CG32138	0/2
0	3	1	0/3	0	-	VDRC.110438	VDRC	110438	KK	CG32138	Frl	Formin-like	CG32138	0/2
0	3	1	0/3	0	-	TRiP.HMS02320	TRiP	HMS02320	VALIUM20	CG10625	frm	farmer	CG10625	0/1
2	17	3	2/17	0.117647	-	TRiP.HMS01030	TRiP	HMS01030	VALIUM20	CG3239	frma	fra mauro	CG3239	0/1
0	3	1	0/3	0	-	TRiP.JF02776	TRiP	JF02776	VALIUM10	CG5744	Frq1	Frequenin 1	CG5744	0/1
1	6	2	1/6	0.166667	-	TRiP.JF03138	TRiP	JF03138	VALIUM10	CG5907	Frq2	Frequenin 2	CG5907	0/1
1	3	1	1/3	0.333333	-	TRiP.HMS02257	TRiP	HMS02257	VALIUM20	CG2252	fs(1)h	female sterile (1) homeotic	CG2252	0/1
7	7	2	7/7	1	X	TRiP.JF02721	TRiP	JF02721	VALIUM10	CG2637	Fs(2)Ket	Female sterile (2) Ketel	CG2637	1/1
0	9	2	0/9	0	-	TRiP.JF01561	TRiP	JF01561	VALIUM1	CG4643	Fsn	F-box synaptic protein	CG4643	0/1
0	3	1	0/3	0	-	TRiP.JF03245	TRiP	JF03245	VALIUM10	CG3352	ft	fat	CG3352	0/1
0	3	1	0/3	0	-	VDRC.106288	VDRC	106288	KK	CG2047	ftz	fushi tarazu	CG2047	0/1
0	3	1	0/3	0	-	TRiP.HMS00019	TRiP	HMS00019	VALIUM20	CG4059	ftz-f1	ftz transcription factor 1	CG4059	0/2
0	3	1	0/3	0	-	TRiP.JF02738	TRiP	JF02738	VALIUM10	CG4059	ftz-f1	ftz transcription factor 1	CG4059	0/2
0	3	1	0/3	0	-	VDRC.106386	VDRC	106386	KK	CG9233	fu2	fu2	CG9233	0/1
0	3	1	0/3	0	-	TRiP.JF01855	TRiP	JF01855	VALIUM10	CG10772	Fur1	Furin 1	CG10772	0/1
0	3	1	0/3	0	-	VDRC.6973	VDRC	6973	GD	CG34387	futsch	futsch	CG34387	0/1
0	3	1	0/3	0	-	TRiP.JF02938	TRiP	JF02938	VALIUM10	CG1500	fw	furrowed	CG1500	0/1
1	9	3	1/9	0.111111	-	TRiP.JF02632	TRiP	JF02632	VALIUM10	CG6151	fwe	flower	CG6151	0/1
0	3	1	0/3	0	-	TRiP.JF01481	TRiP	JF01481	VALIUM1	CG17697	fz	frizzled	CG17697	0/1
0	3	1	0/3	0	-	TRiP.JF02722	TRiP	JF02722	VALIUM10	CG9739	fz2	frizzled 2	CG9739	0/1
0	3	1	0/3	0	-	TRiP.JF02779	TRiP	JF02779	VALIUM10	CG6706	GABA-B-R2	metabotropic GABA-B receptor subtype 2	CG6706	0/1
0	3	1	0/3	0	-	TRiP.JF02271	TRiP	JF02271	VALIUM10	CG3022	GABA-B-R3	metabotropic GABA-B receptor subtype 3	CG3022	0/1
0	3	1	0/3	0	-	TRiP.JF02916	TRiP	JF02916	VALIUM10	CG14994	Gad1	Glutamic acid decarboxylase 1	CG14994	0/1
0	3	1	0/3	0	-	TRiP.GL01545	TRiP	GL01545	VALIUM22	CG12232	Galphaf	G protein alpha f subunit	CG12232	0/2
0	3	1	0/3	0	-	TRiP.JF01950	TRiP	JF01950	VALIUM10	CG12232	Galphaf	G protein alpha f subunit	CG12232	0/2
0	3	1	0/3	0	-	TRiP.GL00328	TRiP	GL00328	VALIUM22	CG10060	Galphai	G protein alpha i subunit	CG10060	0/3
0	3	1	0/3	0	-	TRiP.HMS01273	TRiP	HMS01273	VALIUM20	CG10060	Galphai	G protein alpha i subunit	CG10060	0/3
0	3	1	0/3	0	-	VDRC.28150	VDRC	28150	GD	CG10060	Galphai	G protein alpha i subunit	CG10060	0/3
2	9	2	2/9	0.222222	-	TRiP.HMS01129	TRiP	HMS01129	VALIUM20	CG2204	Galphao	G protein alpha o subunit	CG2204	0/3
0	3	1	0/3	0	-	TRiP.JF02844	TRiP	JF02844	VALIUM10	CG2204	Galphao	G protein alpha o subunit	CG2204	0/3
0	6	2	0/6	0	-	VDRC.110552	VDRC	110552	KK	CG2204	Galphao	G protein alpha o subunit	CG2204	0/3
0	3	1	0/3	0	-	TRiP.GL01048	TRiP	GL01048	VALIUM22	CG17759	Galphaq	G protein alpha q subunit	CG17759	0/2
0	2	1	0/2	0	-	TRiP.JF02464	TRiP	JF02464	VALIUM20	CG17759	Galphaq	G protein alpha q subunit	CG17759	0/2
0	3	1	0/3	0	-	TRiP.HMC03106	TRiP	HMC03106	VALIUM20	CG2835	Galphas	G protein alpha s subunit	CG2835	0/2
0	3	1	0/3	0	-	TRiP.JF03255	TRiP	JF03255	VALIUM10	CG2835	Galphas	G protein alpha s subunit	CG2835	0/2
7	7	2	7/7	1	X	TRiP.HM05099	TRiP	HM05099	VALIUM10	CG1528	gammaCOP	Coat Protein (coatomer) gamma	CG1528	1/1
1	3	1	1/3	0.333333	-	TRiP.JF01722	TRiP	JF01722	VALIUM1	CG3157	gammaTub23C	gamma-Tubulin at 23C	CG3157	0/2
0	3	1	0/3	0	-	VDRC.107572	VDRC	107572	KK	CG3157	gammaTub23C	gamma-Tubulin at 23C	CG3157	0/2
0	3	1	0/3	0	-	NIG.17566R-1	NIG	17566R-1	-	CG17566	gammaTub37C	gamma-Tubulin at 37C	CG17566	0/1
0	3	1	0/3	0	-	TRiP.JF02072	TRiP	JF02072	VALIUM10	CG8893	Gapdh2	Glyceraldehyde 3 phosphate dehydrogenase 2	CG8893	0/1
14	14	3	14/14	1	X	TRiP.HMS01397	TRiP	HMS01397	VALIUM20	CG8487	garz	gartenzwerg	CG8487	1/1
0	6	1	0/6	0	-	TRiP.JF03358	TRiP	JF03358	VALIUM10	CG1732	Gat	GABA transporter	CG1732	0/1
0	3	1	0/3	0	-	TRiP.JF03023	TRiP	JF03023	VALIUM10	CG6218	Gat	GABA transporter	CG6218	0/1
0	3	1	0/3	0	-	TRiP.HMS01848	TRiP	HMS01848	VALIUM20	CG31148	Gba1a	Glucocerebrosidase 1a	CG31148	0/2
2	7	2	2/7	0.285714	-	TRiP.HMS01984	TRiP	HMS01984	VALIUM20	CG31148	Gba1a	Glucocerebrosidase 1a	CG31148	0/2
0	3	1	0/3	0	-	TRiP.HMS01885	TRiP	HMS01885	VALIUM20	CG31414	Gba1b	Glucocerebrosidase 1b	CG31414	0/2
1	3	1	1/3	0.333333	-	TRiP.HMS01893	TRiP	HMS01893	VALIUM20	CG31414	Gba1b	Glucocerebrosidase 1b	CG31414	0/2
0	3	1	0/3	0	-	TRiP.HMS01243	TRiP	HMS01243	VALIUM20	CG5562	gbb	glass bottom boat	CG5562	0/1
0	3	1	0/3	0	-	TRiP.HMS01455	TRiP	HMS01455	VALIUM20	CG10545	Gbeta13F	G protein beta-subunit 13F	CG10545	0/1
0	3	1	0/3	0	-	TRiP.JF02941	TRiP	JF02941	VALIUM10	CG10763	Gbeta5	Gbeta5	CG10763	0/1
1	6	2	1/6	0.166667	-	TRiP.JF03127	TRiP	JF03127	VALIUM10	CG8770	Gbeta76C	G protein beta-subunit 76C	CG8770	0/1
0	2	1	0/2	0	-	TRiP.HMS01235	TRiP	HMS01235	VALIUM20	CG18347	GC1	Glutamate Carrier 1	CG18347	0/1
1	31	1	1/31	0.0322581	-	TRiP.HMS00204	TRiP	HMS00204	VALIUM20	CG12201	GC2	Glutamate Carrier 2	CG12201	0/1
0	6	2	0/6	0	-	TRiP.GL00250	TRiP	GL00250	VALIUM22	CG5169	GckIII	Germinal centre kinase III	CG5169	0/1
0	3	1	0/3	0	-	TRiP.HM05124	TRiP	HM05124	VALIUM10	CG12245	gcm	glial cells missing	CG12245	0/3
2	6	1	2/6	0.333333	-	TRiP.HMS02582	TRiP	HMS02582	VALIUM20	CG12245	gcm	glial cells missing	CG12245	0/3
0	3	1	0/3	0	-	VDRC.110539	VDRC	110539	KK	CG12245	gcm	glial cells missing	CG12245	0/3
0	9	3	0/9	0	-	NIG.1106R-1	NIG	1106R-1	-	CG1106	Gel	Gelsolin	CG1106	0/3
0	9	3	0/9	0	-	TRiP.JF01723	TRiP	JF01723	VALIUM1	CG1106	Gel	Gelsolin	CG1106	0/3
0	6	2	0/6	0	-	VDRC.37865	VDRC	37865	GD	CG1106	Gel	Gelsolin	CG1106	0/3
0	3	1	0/3	0	-	TRiP.HMS00287	TRiP	HMS00287	VALIUM20	CG6539	Gem3	Gemin3	CG6539	0/1
0	3	1	0/3	0	-	TRiP.HMS01361	TRiP	HMS01361	VALIUM20	CG8261	Ggamma1	G protein gamma 1	CG8261	0/2
0	3	1	0/3	0	-	TRiP.JF01954	TRiP	JF01954	VALIUM10	CG8261	Ggamma1	G protein gamma 1	CG8261	0/2
0	3	1	0/3	0	-	TRiP.JF01952	TRiP	JF01952	VALIUM10	CG43733,CG3694	Ggamma30A	G protein subunit gamma at 30A	CG3694	0/2	Duplicate line (2 gene targets)
0	3	1	0/3	0	-	TRiP.JF01952	TRiP	JF01952	VALIUM10	CG43733,CG3694	Ggamma30A	G protein subunit gamma at 30A	CG3694	0/2	Duplicate line (2 gene targets)
0	3	1	0/3	0	-	TRiP.JF02903	TRiP	JF02903	VALIUM10	CG6963	gish	gilgamesh	CG6963	0/1
4	17	3	4/17	0.235294	-	TRiP.HMS01270	TRiP	HMS01270	VALIUM20	CG33214	Glg1	Golgi complex-localized glycoprotein 1	CG33214	0/1
0	3	1	0/3	0	-	TRiP.HM05262	TRiP	HM05262	VALIUM10	CG3903	Gli	Gliotactin	CG3903	0/3
3	13	2	3/13	0.230769	-	TRiP.HMS01737	TRiP	HMS01737	VALIUM20	CG3903	Gli	Gliotactin	CG3903	0/3
0	13	2	0/13	0	-	VDRC.107258	VDRC	107258	KK	CG3903	Gli	Gliotactin	CG3903	0/3
8	9	3	8/9	0.888889	X	TRiP.HMS00341	TRiP	HMS00341	VALIUM20	CG11397	glu	gluon	CG11397	1/1
0	3	1	0/3	0	-	TRiP.JF02671	TRiP	JF02671	VALIUM10	CG8442	GluRIA	Glutamate receptor IA	CG8442	0/1
0	3	1	0/3	0	-	TRiP.JF02752	TRiP	JF02752	VALIUM10	CG43743	GluRIB	Glutamate receptor IB	CG43743	0/1
6	14	4	6/14	0.428571	-	TRiP.JF02647	TRiP	JF02647	VALIUM10	CG6992	GluRIIA	Glutamate receptor IIA	CG6992	0/1
1	10	3	1/10	0.1	-	TRiP.JF03145	TRiP	JF03145	VALIUM10	CG7234	GluRIIB	Glutamate receptor IIB	CG7234	0/1
0	10	1	0/10	0	-	TRiP.JF01854	TRiP	JF01854	VALIUM10	CG4226	GluRIIC	Glutamate receptor IIC	CG4226	0/1
4	10	1	4/10	0.4	-	TRiP.JF02035	TRiP	JF02035	VALIUM10	CG18039	GluRIID	Glutamate receptor IID	CG18039	0/1
1	10	1	1/10	0.1	-	TRiP.JF01962	TRiP	JF01962	VALIUM10	CG31201	GluRIIE	Glutamate receptor IIE	CG31201	0/1
0	3	1	0/3	0	-	TRiP.JF03060	TRiP	JF03060	VALIUM10	CG43946	Glut1	Glucose transporter 1	CG43946	0/1
0	2	1	0/2	0	-	TRiP.HMJ21349	TRiP	HMJ21349	VALIUM20	CG11061	GM130	Golgi matrix protein 130 kD	CG11061	0/1
0	3	1	0/3	0	-	TRiP.GL00346	TRiP	GL00346	VALIUM22	CG1119	Gnf1	Germ line transcription factor 1	CG1119	0/1
0	3	1	0/3	0	-	TRiP.JF03213	TRiP	JF03213	VALIUM10	CG2679	gol	goliath	CG2679	0/1
0	3	1	0/3	0	-	TRiP.HMS01959	TRiP	HMS01959	VALIUM20	CG17785	Golgin84	Golgin-84	CG17785	0/1
1	3	1	1/3	0.333333	-	TRiP.HMS01203	TRiP	HMS01203	VALIUM20	CG7700	Gos28	Golgi SNARE, 28 kDa	CG7700	0/1
0	3	1	0/3	0	-	TRiP.GL00133	TRiP	GL00133	VALIUM22	CG40129	Gprk1	G protein-coupled receptor kinase 1	CG40129	0/1
0	3	1	0/3	0	-	TRiP.GL00233	TRiP	GL00233	VALIUM22	CG17998	Gprk2	G protein-coupled receptor kinase 2	CG17998	0/3
0	17	1	0/17	0	-	TRiP.HMS00161	TRiP	HMS00161	VALIUM20	CG17998	Gprk2	G protein-coupled receptor kinase 2	CG17998	0/3
0	3	1	0/3	0	-	TRiP.HMS02330	TRiP	HMS02330	VALIUM20	CG17998	Gprk2	G protein-coupled receptor kinase 2	CG17998	0/3
0	7	2	0/7	0	-	TRiP.HMS01853	TRiP	HMS01853	VALIUM20	CG7446	Grd	Glycine receptor	CG7446	0/2
3	6	2	3/6	0.5	-	TRiP.JF03268	TRiP	JF03268	VALIUM10	CG7446	Grd	Glycine receptor	CG7446	0/2
0	3	1	0/3	0	-	TRiP.GL01069	TRiP	GL01069	VALIUM22	CG42311	grh	grainy head	CG42311	0/4
0	3	1	0/3	0	-	TRiP.HMS02446	TRiP	HMS02446	VALIUM20	CG42311	grh	grainy head	CG42311	0/4
3	9	3	3/9	0.333333	-	TRiP.JF02305	TRiP	JF02305	VALIUM10	CG42311	grh	grainy head	CG42311	0/4
0	3	1	0/3	0	-	VDRC.101428	VDRC	101428	KK	CG42311	grh	grainy head	CG42311	0/4
0	3	1	0/3	0	-	VDRC.22597	VDRC	22597	GD	CG4345	grim	grim	CG4345	0/2
7	16	4	7/16	0.4375	-	VDRC.39689	VDRC	39689	GD	CG4345	grim	grim	CG4345	0/2
0	3	1	0/3	0	-	TRiP.JF02969	TRiP	JF02969	VALIUM10	CG14447	Grip	Glutamate receptor binding protein	CG14447	0/2
0	6	3	0/6	0	-	VDRC.103551	VDRC	103551	KK	CG14447	Grip	Glutamate receptor binding protein	CG14447	0/2
0	3	1	0/3	0	-	TRiP.HMS02789	TRiP	HMS02789	VALIUM20	CG6176	Grip75	Grip75	CG6176	0/1
0	3	1	0/3	0	-	VDRC.105640	VDRC	105640	KK	CG3917	Grip84	Gamma-tubulin ring protein 84	CG3917	0/1
0	3	1	0/3	0	-	VDRC.104667	VDRC	104667	KK	CG10988	Grip91	Gamma-tubulin ring protein 91	CG10988	0/1
0	3	1	0/3	0	-	TRiP.JF02736	TRiP	JF02736	VALIUM10	CG9656	grn	grain	CG9656	0/1
2	9	3	2/9	0.222222	-	NIG.8384R-4	NIG	8384R-4	-	CG8384	gro	groucho	CG8384	0/3
0	3	1	0/3	0	-	TRiP.HMS01506	TRiP	HMS01506	VALIUM20	CG8384	gro	groucho	CG8384	0/3
0	3	1	0/3	0	-	VDRC.110546	VDRC	110546	KK	CG8384	gro	groucho	CG8384	0/3
0	3	1	0/3	0	-	TRiP.HMS01573	TRiP	HMS01573	VALIUM20	CG17161	grp	grapes	CG17161	0/2
0	3	1	0/3	0	-	VDRC.110076	VDRC	110076	KK	CG17161	grp	grapes	CG17161	0/2
0	9	2	0/9	0	-	TRiP.JF03279	TRiP	JF03279	VALIUM10	CG3388	gsb	gooseberry	CG3388	0/1
0	3	1	0/3	0	-	TRiP.JF02915	TRiP	JF02915	VALIUM10	CG2692	gsb-n	gooseberry-neuro	CG2692	0/1
0	3	1	0/3	0	-	TRiP.HM05063	TRiP	HM05063	VALIUM10	CG8938	GstS1	Glutathione S transferase S1	CG8938	0/1
0	3	1	0/3	0	-	VDRC.110018	VDRC	110018	KK	CG1702	GstT3	Glutathione S transferase T3	CG1702	0/1
0	3	1	0/3	0	-	TRiP.HMS01607	TRiP	HMS01607	VALIUM20	CG1681	GstT4	Glutathione S transferase T4	CG1681	0/1
0	3	1	0/3	0	-	TRiP.HMS00834	TRiP	HMS00834	VALIUM20	CG7719	gwl	greatwall	CG7719	0/1
1	10	3	1/10	0.1	-	TRiP.HM05096	TRiP	HM05096	VALIUM10	CG4154	Gyc88E	Guanylyl cyclase at 88E	CG4154	0/1
0	3	1	0/3	0	-	TRiP.HM05246	TRiP	HM05246	VALIUM10	CG14885	Gyc89Da	Guanylyl cyclase at 89Da	CG14885	0/1
3	12	1	3/12	0.25	-	TRiP.HM05207	TRiP	HM05207	VALIUM10	CG14886	Gyc89Db	Guanylyl cyclase at 89Db	CG14886	0/1
1	9	3	1/9	0.111111	-	TRiP.JF03176	TRiP	JF03176	VALIUM10	CG1912	Gycalpha99B	Guanylyl cyclase alpha-subunit at 99B	CG1912	0/1
1	3	1	1/3	0.333333	-	TRiP.JF03214	TRiP	JF03214	VALIUM10	CG1470	Gycbeta100B	Guanylyl cyclase beta-subunit at 100B	CG1470	0/1
0	6	2	0/6	0	-	TRiP.JF02822	TRiP	JF02822	VALIUM10	CG6494	h	hairy	CG6494	0/1
0	3	1	0/3	0	-	TRiP.JF02270	TRiP	JF02270	VALIUM10	CG31753	ham	hamlet	CG31753	0/1
6	6	2	6/6	1	X	TRiP.HMS01210	TRiP	HMS01210	VALIUM20	CG2051	Hat1	Histone acetyltransferase 1	CG2051	1/2
0	15	3	0/15	0	-	TRiP.HMJ02050	TRiP	HMJ02050	VALIUM20	CG2051	Hat1	Histone acetyltransferase 1	CG2051	1/2
0	3	1	0/3	0	-	VDRC.105913	VDRC	105913	KK	CG7449	hbs	hibris	CG7449	0/1
2	6	2	2/6	0.333333	-	TRiP.GL01004	TRiP	GL01004	VALIUM22	CG1710	Hcf	Host cell factor	CG1710	0/2
0	3	1	0/3	0	-	TRiP.HMS00452	TRiP	HMS00452	VALIUM20	CG1710	Hcf	Host cell factor	CG1710	0/2
0	3	1	0/3	0	-	TRiP.HM05035	TRiP	HM05035	VALIUM10	CG1770	HDAC4	Histone deacetylase 4	CG1770	0/1
0	5	2	0/5	0	-	TRiP.JF02024	TRiP	JF02024	VALIUM10	CG3454	Hdc	Histidine decarboxylase	CG3454	0/1
0	3	1	0/3	0	-	TRiP.JF03302	TRiP	JF03302	VALIUM10	CG4395	hec	hector	CG4395	0/1
0	3	1	0/3	0	-	TRiP.HMS00262	TRiP	HMS00262	VALIUM20	CG12367	Hen1	Hen1 methyltransferase	CG12367	0/1
0	3	1	0/3	0	-	TRiP.JF02366	TRiP	JF02366	VALIUM10	CG31000	heph	hephaestus	CG31000	0/1
0	3	1	0/3	0	-	TRiP.JF02731	TRiP	JF02731	VALIUM10	CG5927	Hesr	HES-related	CG5927	0/1
5	12	3	5/12	0.416667	-	TRiP.GL00023	TRiP	GL00023	VALIUM22	CG3001	Hex-A	Hexokinase A	CG3001	0/1
0	6	2	0/6	0	-	TRiP.JF02186	TRiP	JF02186	VALIUM10	CG11194	Hey	Hairy/E(spl)-related with YRPW motif	CG11194	0/1
7	7	2	7/7	1	X	TRiP.JF01971	TRiP	JF01971	VALIUM10	CG12085	hfp	half pint	CG12085	1/1
0	3	1	0/3	0	-	TRiP.JF01804	TRiP	JF01804	VALIUM10	CG4637	hh	hedgehog	CG4637	0/2
0	3	1	0/3	0	-	VDRC.109454	VDRC	109454	KK	CG4637	hh	hedgehog	CG4637	0/2
0	3	1	0/3	0	-	VDRC.100292	VDRC	100292	KK	CG7056	HHEX	Hematopoietically expressed homeobox	CG7056	0/1
0	3	1	0/3	0	-	VDRC.7912	VDRC	7912	GD	CG5123	hid	head involution defective	CG5123	0/2
1	6	3	1/6	0.166667	-	VDRC.8269	VDRC	8269	GD	CG5123	hid	head involution defective	CG5123	0/2
1	6	2	1/6	0.166667	-	TRiP.JF03013	TRiP	JF03013	VALIUM10	CG2040	hig	hikaru genki	CG2040	0/1
0	3	1	0/3	0	-	NIG.10971R-1	NIG	10971R-1	-	CG10971	Hip1	Huntingtin interacting protein 1	CG10971	0/1
0	3	1	0/3	0	-	TRiP.HMS01422	TRiP	HMS01422	VALIUM20	CG6017	Hip14	Huntingtin-interacting protein 14	CG6017	0/1
0	6	2	0/6	0	-	VDRC.109037	VDRC	109037	KK	CG33837	His1:CG33837	His1:CG33837	CG33837	0/1
0	3	1	0/3	0	-	TRiP.HM05177	TRiP	HM05177	VALIUM10	CG5499	His2Av	Histone H2A variant	CG5499	0/1
0	3	1	0/3	0	-	TRiP.JF02847	TRiP	JF02847	VALIUM10	CG14723	HisCl1	Histamine-gated chloride channel subunit 1	CG14723	0/1
0	3	1	0/3	0	-	TRiP.JF02866	TRiP	JF02866	VALIUM10	CG32592	hiw	highwire	CG32592	0/1
0	13	2	0/13	0	-	TRiP.JF02965	TRiP	JF02965	VALIUM10	CG43388	Hk	Hyperkinetic	CG43388	0/2
0	3	1	0/3	0	-	VDRC.101402	VDRC	101402	KK	CG43388	Hk	Hyperkinetic	CG43388	0/2
6	9	3	6/9	0.666667	X	TRiP.JF02921	TRiP	JF02921	VALIUM10	CG1666	Hlc	Helicase	CG1666	1/1
0	3	1	0/3	0	-	TRiP.JF02098	TRiP	JF02098	VALIUM10	CG2655	HLH3B	Helix loop helix protein 3B	CG2655	0/1
0	3	1	0/3	0	-	TRiP.JF01998	TRiP	JF01998	VALIUM10	CG3052	HLH4C	Helix loop helix protein 4C	CG3052	0/1
1	6	2	1/6	0.166667	-	TRiP.JF03114	TRiP	JF03114	VALIUM10	CG5005	HLH54F	HLH54F	CG5005	0/1
2	6	2	2/6	0.333333	-	TRiP.JF02261	TRiP	JF02261	VALIUM10	CG7399	Hn	Henna	CG7399	0/1
0	1	1	0/1	0	-	TRiP.JF02411	TRiP	JF02411	VALIUM10	CG8359	hng2	hinge2	CG8359	0/1
1	6	2	1/6	0.166667	-	TRiP.JF03076	TRiP	JF03076	VALIUM10	CG15624	hoe2	hoepel2	CG15624	0/1
0	6	2	0/6	0	-	TRiP.JF02584	TRiP	JF02584	VALIUM10	CG11324	homer	homer	CG11324	0/1
2	17	3	2/17	0.117647	-	TRiP.HMS00779	TRiP	HMS00779	VALIUM20	CG2720	Hop	Hsp70/Hsp90 organizing protein	CG2720	0/1
1	3	1	1/3	0.333333	-	VDRC.100775	VDRC	100775	KK	CG10293	how	held out wings	CG10293	0/1
0	3	1	0/3	0	-	TRiP.JF02740	TRiP	JF02740	VALIUM10	CG11228	hpo	hippo	CG11228	0/1
0	3	1	0/3	0	-	TRiP.JF02542	TRiP	JF02542	VALIUM10	CG33183	Hr3	Hormone receptor 3	CG33183	0/1
0	3	1	0/3	0	-	TRiP.JF02432	TRiP	JF02432	VALIUM10	CG8676	Hr39	Hormone receptor-like in 39	CG8676	0/1
0	3	1	0/3	0	-	NIG.16902R-1	NIG	16902R-1	-	CG16902	Hr4	Hormone receptor 4	CG16902	0/1
1	6	2	1/6	0.166667	-	TRiP.HM05260	TRiP	HM05260	VALIUM10	CG43934	Hr4	Hormone receptor 4	CG43934	0/1
9	9	3	9/9	1	X	TRiP.HMS00252	TRiP	HMS00252	VALIUM20	CG9854	hrg	hiiragi	CG9854	1/2
2	6	2	2/6	0.333333	-	TRiP.HM05091	TRiP	HM05091	VALIUM10	CG9854	hrg	hiiragi	CG9854	1/2
1	3	1	1/3	0.333333	-	TRiP.JF02860	TRiP	JF02860	VALIUM10	CG2903	Hrs	Hepatocyte growth factor regulated tyrosine kinase substrate	CG2903	0/1
1	9	3	1/9	0.111111	-	TRiP.JF03033	TRiP	JF03033	VALIUM10	CG33147	Hs3st-A	Heparan sulfate 3-O sulfotransferase-A	CG33147	0/1
7	7	2	7/7	1	X	TRiP.JF03136	TRiP	JF03136	VALIUM10	CG4264	Hsc70-4	Heat shock protein cognate 4	CG4264	1/1
9	16	3	9/16	0.5625	X	TRiP.JF02415	TRiP	JF02415	VALIUM10	CG5748	Hsf	Heat shock factor	CG5748	1/2
0	3	1	0/3	0	-	TRiP.GL00698	TRiP	GL00698	VALIUM22	CG5748	Hsf	Heat shock factor	CG5748	1/2
0	3	1	0/3	0	-	VDRC.102493	VDRC	102493	KK	CG4463	Hsp23	Heat shock protein 23	CG4463	0/1
10	10	3	10/10	1	X	TRiP.HMS00796	TRiP	HMS00796	VALIUM20	CG1242	Hsp83	Heat shock protein 83	CG1242	1/1
0	3	1	0/3	0	-	VDRC.35794	VDRC	35794	GD	CG30173	HSPC300	Haematopoietic stem/progenitor cell protein 300	CG30173	0/1
0	3	1	0/3	0	-	TRiP.JF02733	TRiP	JF02733	VALIUM10	CG17117	hth	homothorax	CG17117	0/1
3	10	2	3/10	0.3	-	TRiP.HMS01437	TRiP	HMS01437	VALIUM20	CG7223	htl	heartless	CG7223	0/2
0	6	2	0/6	0	-	VDRC.6692	VDRC	6692	GD	CG7223	htl	heartless	CG7223	0/2
2	13	2	2/13	0.153846	-	TRiP.HM05030	TRiP	HM05030	VALIUM10	CG8464	HtrA2	HTRA2-related serine protease	CG8464	0/1
0	3	1	0/3	0	-	TRiP.GL00344	TRiP	GL00344	VALIUM22	CG43443	hts	hu li tai shao	CG43443	0/2
0	3	1	0/3	0	-	VDRC.103631	VDRC	103631	KK	CG9325	hts	hu li tai shao	CG43443	0/2	Gene target updated
0	3	1	0/3	0	-	NIG.9325R-1	NIG	9325R-1	-	CG9325	hts	hu li tai shao	CG9325	0/1
6	6	2	6/6	1	X	TRiP.HMS00343	TRiP	HMS00343	VALIUM20	CG9484	hyd	hyperplastic discs	CG9484	1/1
0	10	1	0/10	0	-	TRiP.JF01904	TRiP	JF01904	VALIUM10	CG4536	iav	inactive	CG4536	0/1
0	3	1	0/3	0	-	TRiP.JF03016	TRiP	JF03016	VALIUM10	CG10566	ICA69	ICA69	CG10566	0/1
2	6	2	2/6	0.333333	-	TRiP.HMS01024	TRiP	HMS01024	VALIUM20	CG10850	ida	imaginal discs arrested	CG10850	0/1
0	3	1	0/3	0	-	TRiP.HMS01872	TRiP	HMS01872	VALIUM20	CG9623	if	inflated	CG9623	0/4
0	6	2	0/6	0	-	TRiP.JF02695	TRiP	JF02695	VALIUM10	CG9623	if	inflated	CG9623	0/4
0	3	1	0/3	0	-	VDRC.100770	VDRC	100770	KK	CG9623	if	inflated	CG9623	0/4
0	3	2	0/3	0	-	VDRC.44885	VDRC	44885	GD	CG9623	if	inflated	CG9623	0/4
0	3	1	0/3	0	-	TRiP.HMC03319	TRiP	HMC03319	VALIUM20	CG8585	Ih	I[[h]] channel	CG8585	0/2
0	3	1	0/3	0	-	TRiP.JF03253	TRiP	JF03253	VALIUM10	CG8585	Ih	I[[h]] channel	CG8585	0/2
0	3	1	0/3	0	-	TRiP.GL00288	TRiP	GL00288	VALIUM22	CG10504	Ilk	Integrin linked kinase	CG10504	0/1
0	3	1	0/3	0	-	TRiP.HMS00039	TRiP	HMS00039	VALIUM20	CG10160	ImpL3	Ecdysone-inducible gene L3	CG10160	0/1
0	9	3	0/9	0	-	TRiP.HM05026	TRiP	HM05026	VALIUM10	CG33470,CG18279	IMPPP	Immune induced molecule prepropeptide	CG18279	0/1	Duplicate line (2 gene targets)
0	9	3	0/9	0	-	VDRC.101719	VDRC	101719	KK	CG6518	inaC	inactivation no afterpotential C	CG6518	0/2
0	9	3	0/9	0	-	VDRC.2895	VDRC	2895	GD	CG6518	inaC	inactivation no afterpotential C	CG6518	0/2
1	3	1	1/3	0.333333	-	TRiP.HMC03170	TRiP	HMC03170	VALIUM20	CG3504	inaD	inactivation no afterpotential D	CG3504	0/1
0	1	1	0/1	0	-	TRiP.JF01930	TRiP	JF01930	VALIUM10	CG32810	inc	insomniac	CG32810	0/1
0	3	1	0/3	0	-	VDRC.50694	VDRC	50694	GD	CG33933	Indy-2	I'm not dead yet 2	CG33933	0/1
16	16	3	16/16	1	X	TRiP.HMS01011	TRiP	HMS01011	VALIUM20	CG10426	INPP5E	Inositol polyphosphate 5-phosphatase E	CG10426	1/1
0	3	0	0/3	0	-	VDRC.992	VDRC	992	GD	CG18402	InR	Insulin-like receptor	CG18402	0/1
6	6	2	6/6	1	X	TRiP.HMS00721	TRiP	HMS00721	VALIUM20	CG5859	IntS8	Integrator 8	CG5859	1/1
16	20	1	16/20	0.8	X	NIG.4590R-2	NIG	4590R-2	-	CG4590	Inx2	Innexin 2	CG4590	4/4
16	20	1	16/20	0.8	X	TRiP.HM05126	TRiP	HM05126	VALIUM10	CG4590	Inx2	Innexin 2	CG4590	4/4
25	28	3	25/28	0.892857	X	TRiP.JF02446	TRiP	JF02446	VALIUM10	CG4590	Inx2	Innexin 2	CG4590	4/4
21	26	1	21/26	0.807692	X	VDRC.102194	VDRC	102194	KK	CG4590	Inx2	Innexin 2	CG4590	4/4
0	20	1	0/20	0	-	TRiP.HM05245	TRiP	HM05245	VALIUM10	CG1448	Inx5	Innexin 3	CG1448	0/1
0	10	1	0/10	0	-	TRiP.JF02877	TRiP	JF02877	VALIUM10	CG7537	Inx5	Innexin 5	CG7537	0/2
0	10	1	0/10	0	-	VDRC.102814	VDRC	102814	KK	CG7537	Inx5	Innexin 5	CG7537	0/2
1	10	1	1/10	0.1	-	TRiP.JF02168	TRiP	JF02168	VALIUM10	CG17063	Inx6	Innexin 6	CG17063	0/1
0	10	1	0/10	0	-	TRiP.JF02066	TRiP	JF02066	VALIUM10	CG2977	Inx7	Innexin 7	CG2977	0/2
0	10	1	0/10	0	-	VDRC.103256	VDRC	103256	KK	CG2977	Inx7	Innexin 7	CG2977	0/2
0	3	1	0/3	0	-	VDRC.102730	VDRC	102730	KK	CG15745	IP3K2	Inositol 1,4,5-triphosphate kinase 2	CG45017	0/1	Gene target updated
4	9	3	4/9	0.444444	-	TRiP.JF03054	TRiP	JF03054	VALIUM10	CG4501	IP3K2	Inositol 1,4,5-triphosphate kinase 2	CG4501	0/1
0	3	1	0/3	0	-	TRiP.JF02862	TRiP	JF02862	VALIUM10	CG3028	Ipp	Inositol polyphosphate 1-phosphatase	CG3028	0/1
1	6	2	1/6	0.166667	-	TRiP.JF03273	TRiP	JF03273	VALIUM10	CG5247	Irbp	Inverted repeat-binding protein	CG5247	0/1
1	10	3	1/10	0.1	-	TRiP.JF01841	TRiP	JF01841	VALIUM10	CG44159	Irk1	Inwardly rectifying potassium channel 1	CG44159	0/1
0	3	1	0/3	0	-	TRiP.HMS02379	TRiP	HMS02379	VALIUM20	CG4370	Irk2	Inwardly rectifying potassium channel 2	CG4370	0/1
0	3	1	0/3	0	-	TRiP.JF02262	TRiP	JF02262	VALIUM10	CG10369	Irk3	Inwardly rectifying potassium channel 3	CG10369	0/1
0	3	1	0/3	0	-	TRiP.HM05021	TRiP	HM05021	VALIUM10	CG16827	ItgaPS4	Integrin alphaPS4 subunit	CG16827	0/3
0	3	1	0/3	0	-	TRiP.HMC02928	TRiP	HMC02928	VALIUM20	CG16827	ItgaPS4	Integrin alphaPS4 subunit	CG16827	0/3
0	3	1	0/3	0	-	VDRC.109783	VDRC	109783	KK	CG16827	ItgaPS4	Integrin alphaPS4 subunit	CG16827	0/3
0	3	1	0/3	0	-	VDRC.100120	VDRC	100120	KK	CG5372	ItgaPS5	Integrin alphaPS5 subunit	CG5372	0/1
2	26	4	2/26	0.0769231	-	TRiP.HM05089	TRiP	HM05089	VALIUM10	CG1762	Itgbn	Integrin betanu subunit	CG1762	0/1
1	6	2	1/6	0.166667	-	TRiP.JF01957	TRiP	JF01957	VALIUM10	CG1063	Itp-r83A	Inositol 1,4,5,-tris-phosphate receptor	CG1063	0/1
0	6	2	0/6	0	-	TRiP.JF02901	TRiP	JF02901	VALIUM10	CG5695	jar	jaguar	CG5695	0/2
0	3	1	0/3	0	-	VDRC.37535	VDRC	37535	GD	CG5695	jar	jaguar	CG5695	0/2
0	4	2	0/4	0	-	TRiP.JF02081	TRiP	JF02081	VALIUM10	CG3654	Jarid2	Jumonji, AT rich interactive domain 2	CG3654	0/1
0	3	1	0/3	0	-	NIG.11605R-1	NIG	11605R-1	-	CG30092	jbug	jitterbug	CG30092	0/2
0	3	1	0/3	0	-	VDRC.102221	VDRC	102221	KK	CG30092	jbug	jitterbug	CG30092	0/2
1	4	2	1/4	0.25	-	TRiP.HMS00775	TRiP	HMS00775	VALIUM20	CG8165	JHDM2	JmjC domain-containing histone demethylase 2	CG8165	0/1
0	3	1	0/3	0	-	VDRC.100970	VDRC	100970	KK	CG17383	jigr1	jing interacting gene regulatory 1	CG17383	0/1
0	3	1	0/3	0	-	TRiP.JF02345	TRiP	JF02345	VALIUM10	CG9397	jing	jing	CG9397	0/1
0	3	1	0/3	0	-	NIG.2275R-1	NIG	2275R-1	-	CG2275	Jra	Jun-related antigen	CG2275	0/1
0	3	1	0/3	0	-	VDRC.38442	VDRC	38442	GD	CG11063	jub	Ajuba LIM protein	CG11063	0/1
0	3	1	0/3	0	-	TRiP.GL00363	TRiP	GL00363	VALIUM22	CG4029	jumu	jumeau	CG4029	0/1
2	6	2	2/6	0.333333	-	TRiP.JF02673	TRiP	JF02673	VALIUM10	CG8548	Kap-alpha1	karyopherin alpha1	CG8548	0/1
16	16	3	16/16	1	X	TRiP.JF02686	TRiP	JF02686	VALIUM10	CG9423	Kap-alpha3	karyopherin alpha3	CG9423	1/1
0	3	1	0/3	0	-	NIG.11759R-2	NIG	11759R-2	-	CG11759	Kap3	Kinesin associated protein 3	CG11759	0/1
0	3	1	0/3	0	-	VDRC.31599	VDRC	31599	GD	CG1193	kat-60L1	katanin p60-like 1	CG1193	0/1
0	3	1	0/3	0	-	VDRC.106487	VDRC	106487	KK	CG10229	Kat60	Katanin 60	CG10229	0/1
0	3	2	0/3	0	-	NIG.13956R-2	NIG	13956R-2	-	CG13956	kat80	katanin 80	CG13956	0/1
0	2	1	0/2	0	-	TRiP.HMS00254	TRiP	HMS00254	VALIUM20	CG33956	kay	kayak	CG33956	0/2
0	3	1	0/3	0	-	TRiP.JF02804	TRiP	JF02804	VALIUM10	CG33956	kay	kayak	CG33956	0/2
0	3	1	0/3	0	-	TRiP.HMS01058	TRiP	HMS01058	VALIUM20	CG5594	kcc	kazachoc	CG5594	0/1
1	3	1	1/3	0.333333	-	TRiP.JF02562	TRiP	JF02562	VALIUM10	CG33135	KCNQ	KCNQ potassium channel	CG33135	0/1
0	3	1	0/3	0	-	TRiP.JF01768	TRiP	JF01768	VALIUM1	CG7210	kel	kelch	CG7210	0/2
0	3	1	0/3	0	-	VDRC.105397	VDRC	105397	KK	CG7210	kel	kelch	CG7210	0/2
1	3	1	1/3	0.333333	-	VDRC.100257	VDRC	100257	KK	CG16910	key	kenny	CG16910	0/1
0	3	1	0/3	0	-	NIG.7765R-1	NIG	7765R-1	-	CG7765	Khc	Kinesin heavy chain	CG7765	0/2
0	3	1	0/3	0	-	TRiP.JF01939	TRiP	JF01939	VALIUM10	CG7765	Khc	Kinesin heavy chain	CG7765	0/2
1	3	1	1/3	0.333333	-	VDRC.105984	VDRC	105984	KK	CG8183	Khc-73	Kinesin heavy chain 73	CG8183	0/1
0	3	1	0/3	0	-	TRiP.JF03098	TRiP	JF03098	VALIUM10	CG33967	kibra	kibra	CG33967	0/1
0	3	1	0/3	0	-	TRiP.GL00400	TRiP	GL00400	VALIUM22	CG9913	Kif19A	Kinesin family member 19A	CG9913	0/1
0	3	1	0/3	0	-	VDRC.43641	VDRC	43641	GD	CG17461	Kif3C	Kinesin family member 3C	CG17461	0/1
0	3	1	0/3	0	-	VDRC.27227	VDRC	27227	GD	CG3653	kirre	kin of irre	CG3653	0/1
0	3	1	0/3	0	-	TRiP.HMC03546	TRiP	HMC03546	VALIUM20	CG17629	kl-3	male fertility factor kl3	CG45785	0/1	Gene target updated
0	3	1	0/3	0	-	TRiP.HMC03747	TRiP	HMC03747	VALIUM20	CG40444	kl-5	male fertility factor kl5	CG40444	0/1
0	9	3	0/9	0	-	TRiP.JF02944	TRiP	JF02944	VALIUM10	CG17046	klar	klarsicht	CG17046	0/1
2	3	3	2/3	0.666667	X	NIG.5433R-2	NIG	5433R-2	-	CG5433	Klc	Kinesin light chain	CG5433	1/2
0	3	1	0/3	0	-	TRiP.HMS00883	TRiP	HMS00883	VALIUM20	CG5433	Klc	Kinesin light chain	CG5433	1/2
0	3	1	0/3	0	-	TRiP.JF02420	TRiP	JF02420	VALIUM10	CG2932	Klf15	Kruppel-like factor 15	CG2932	0/1
0	3	1	0/3	0	-	VDRC.43777	VDRC	43777	GD	CG3571	KLHL18	Kelch like family member 18	CG3571	0/1
0	3	1	0/3	0	-	NIG.1453R-3	NIG	1453R-3	-	CG1453	Klp10A	Kinesin-like protein at 10A	CG1453	0/1
0	3	1	0/3	0	-	NIG.5300R-1	NIG	5300R-1	-	CG5300	Klp31E	Kinesin-like protein at 31E	CG5300	0/1
0	3	1	0/3	0	-	TRiP.HMS02192	TRiP	HMS02192	VALIUM20	CG8590	Klp3A	Kinesin-like protein at 3A	CG8590	0/1
0	3	1	0/3	0	-	TRiP.GL00537	TRiP	GL00537	VALIUM22	CG43323	Klp54D	Kinesin-like protein at 54D	CG43323	0/1
0	12	1	0/12	0	-	TRiP.GL00433	TRiP	GL00433	VALIUM22	CG3219	Klp59C	Kinesin-like protein at 59C	CG3219	0/1
0	3	1	0/3	0	-	VDRC.109280	VDRC	109280	KK	CG9191	Klp61F	Kinesin-like protein at 61F	CG9191	0/1
0	3	1	0/3	0	-	VDRC.103358	VDRC	103358	KK	CG10642	Klp64D	Kinesin-like protein at 64D	CG10642	0/1
0	3	1	0/3	0	-	TRiP.JF02701	TRiP	JF02701	VALIUM10	CG10923	Klp67A	Kinesin-like protein at 67A	CG10923	0/1
0	3	1	0/3	0	-	TRiP.JF03346	TRiP	JF03346	VALIUM10	CG7293	Klp68D	Kinesin-like protein at 68D	CG7293	0/1
0	3	1	0/3	0	-	TRiP.HMS01957	TRiP	HMS01957	VALIUM20	CG5658	Klp98A	Kinesin-like protein at 98A	CG5658	0/1
0	3	1	0/3	0	-	TRiP.JF02544	TRiP	JF02544	VALIUM10	CG4717	kni	knirps	CG4717	0/1
0	3	1	0/3	0	-	NIG.10275R-1	NIG	10275R-1	-	CG10275	kon	kon-tiki	CG10275	0/2
1	6	2	1/6	0.166667	-	VDRC.106680	VDRC	106680	KK	CG10275	kon	kon-tiki	CG10275	0/2
0	3	1	0/3	0	-	TRiP.GL01339	TRiP	GL01339	VALIUM22	CG17216,CG6715	KP78a	KP78a	CG6715	0/4	Duplicate line (2 gene targets)
0	3	1	0/3	0	-	TRiP.HMS01981	TRiP	HMS01981	VALIUM20	CG17216,CG6715	KP78a	KP78a	CG6715	0/4	Duplicate line (2 gene targets)
1	9	3	1/9	0.111111	-	TRiP.JF02169	TRiP	JF02169	VALIUM10	CG17216,CG6715	KP78a	KP78a	CG6715	0/4	Duplicate line (2 gene targets)
0	3	1	0/3	0	-	VDRC.26722	VDRC	26722	GD	CG6715	KP78a	KP78a	CG6715	0/4
0	3	1	0/3	0	-	VDRC.105265	VDRC	105265	KK	CG17216	KP78b	KP78b	CG17216	0/4
0	3	1	0/3	0	-	TRiP.GL01339	TRiP	GL01339	VALIUM22	CG17216,CG6715	KP78b	KP78b	CG17216	0/4	Duplicate line (2 gene targets)
0	3	1	0/3	0	-	TRiP.HMS01981	TRiP	HMS01981	VALIUM20	CG17216,CG6715	KP78b	KP78b	CG17216	0/4	Duplicate line (2 gene targets)
1	9	3	1/9	0.111111	-	TRiP.JF02169	TRiP	JF02169	VALIUM10	CG17216,CG6715	KP78b	KP78b	CG17216	0/4	Duplicate line (2 gene targets)
0	3	1	0/3	0	-	TRiP.JF02556	TRiP	JF02556	VALIUM10	CG2922	kra	krasavietz	CG2922	0/1
0	3	1	0/3	0	-	VDRC.37074	VDRC	37074	GD	CG12008	kst	karst	CG12008	0/2
0	3	1	0/3	0	-	VDRC.37075	VDRC	37075	GD	CG12008	kst	karst	CG12008	0/2
0	3	1	0/3	0	-	TRiP.JF02790	TRiP	JF02790	VALIUM10	CG18801	Ku80	Ku80	CG18801	0/1
0	13	2	0/13	0	-	TRiP.GL00655	TRiP	GL00655	VALIUM22	CG1298	kune	kune-kune	CG1298	0/2
0	12	2	0/12	0	-	VDRC.3962	VDRC	3962	GD	CG1298	kune	kune-kune	CG1298	0/2
6	9	2	6/9	0.666667	X	TRiP.HMS00255	TRiP	HMS00255	VALIUM20	CG1639	l(1)10Bb	lethal (1) 10Bb	CG1639	1/1
0	6	2	0/6	0	-	TRiP.JF02399	TRiP	JF02399	VALIUM10	CG3839	l(1)sc	lethal of scute	CG3839	0/1
11	12	4	11/12	0.916667	X	TRiP.HM05080	TRiP	HM05080	VALIUM10	CG12050	l(2)05287	lethal (2) 05287	CG12050	2/2
3	3	1	3/3	1	X	VDRC.103935	VDRC	103935	KK	CG12050	l(2)05287	lethal (2) 05287	CG12050	2/2
6	6	2	6/6	1	X	TRiP.HMS00702	TRiP	HMS00702	VALIUM20	CG10691	l(2)37Cc	lethal (2) 37Cc	CG10691	1/1
10	10	2	10/10	1	X	TRiP.HMS01522	TRiP	HMS01522	VALIUM20	CG2671	l(2)gl	lethal (2) giant larvae	CG2671	3/5
3	3	1	3/3	1	X	VDRC.51247	VDRC	51247	GD	CG2671	l(2)gl	lethal (2) giant larvae	CG2671	3/5
3	3	1	3/3	1	X	VDRC.51249	VDRC	51249	GD	CG2671	l(2)gl	lethal (2) giant larvae	CG2671	3/5
0	3	1	0/3	0	-	TRiP.GL00645	TRiP	GL00645	VALIUM22	CG2671	l(2)gl	lethal (2) giant larvae	CG2671	3/5
2	6	2	2/6	0.333333	-	TRiP.JF01073	TRiP	JF01073	VALIUM1	CG2671	l(2)gl	lethal (2) giant larvae	CG2671	3/5
7	7	2	7/7	1	X	TRiP.HM05082	TRiP	HM05082	VALIUM10	CG5504	l(2)tid	lethal (2) tumorous imaginal discs	CG5504	1/1
0	3	1	0/3	0	-	TRiP.JF02913	TRiP	JF02913	VALIUM10	CG5954	l(3)mbt	lethal (3) malignant brain tumor	CG5954	0/1
2	3	1	2/3	0.666667	X	VDRC.100311	VDRC	100311	KK	CG1264	lab	labial	CG1264	1/2
0	5	1	0/5	0	-	TRiP.JF02317	TRiP	JF02317	VALIUM10	CG1264	lab	labial	CG1264	1/2
13	13	2	13/13	1	X	VDRC.107450	VDRC	107450	KK	CG12369	Lac	Lachesin	CG12369	1/3
0	3	1	0/3	0	-	TRiP.GL00666	TRiP	GL00666	VALIUM22	CG12369	Lac	Lachesin	CG12369	1/3
2	13	2	2/13	0.153846	-	TRiP.HM05151	TRiP	HM05151	VALIUM10	CG12369	Lac	Lachesin	CG12369	1/3
1	6	2	1/6	0.166667	-	TRiP.JF02908	TRiP	JF02908	VALIUM10	CG10236	LanA	Laminin A	CG10236	0/1
1	6	2	1/6	0.166667	-	VDRC.23119	VDRC	23119	GD	CG7123	LanB1	LanB1	CG7123	0/1
0	3	1	0/3	0	-	TRiP.JF02362	TRiP	JF02362	VALIUM10	CG10255	Lap1	Lap1	CG10255	0/1
0	3	1	0/3	0	-	VDRC.107996	VDRC	107996	KK	CG10443	Lar	Leukocyte-antigen-related-like	CG10443	0/1
0	3	1	0/3	0	-	TRiP.JF02783	TRiP	JF02783	VALIUM10	CG8597	lark	lark	CG8597	0/1
1	3	1	1/3	0.333333	-	VDRC.109416	VDRC	109416	KK	CG3849	Lasp	Lasp	CG3849	0/2
0	3	1	0/3	0	-	TRiP.JF02075	TRiP	JF02075	VALIUM10	CG43954,CG3849	Lasp	Lasp	CG3849	0/2	Duplicate line (2 gene targets)
2	6	2	2/6	0.333333	-	TRiP.JF02159	TRiP	JF02159	VALIUM10	CG17336	Lcch3	Ligand-gated chloride channel homolog 3	CG17336	0/1
3	18	4	3/18	0.166667	-	TRiP.HMS00454	TRiP	HMS00454	VALIUM20	CG2044	Lcp4	Larval cuticle protein 4	CG2044	0/1
0	3	1	0/3	0	-	VDRC.1252	VDRC	1252	GD	CG31072	Lerp	lysosomal enzyme receptor protein	CG31072	0/1
5	6	2	5/6	0.833333	X	TRiP.HMS01644	TRiP	HMS01644	VALIUM20	CG4589	Letm1	LETM1 ortholog	CG4589	1/1
12	13	3	12/13	0.923077	X	TRiP.HMS01335	TRiP	HMS01335	VALIUM20	CG33123	LeuRS	Leucyl-tRNA synthetase	CG33123	1/1
0	3	1	0/3	0	-	TRiP.JF03070	TRiP	JF03070	VALIUM10	CG34411	Lgr4	Leucine-rich repeat-containing G protein-coupled receptor 4	CG34411	0/1
0	3	1	0/3	0	-	TRiP.JF02087	TRiP	JF02087	VALIUM10	CG8817	lilli	lilliputian	CG8817	0/1
0	3	1	0/3	0	-	TRiP.JF02125	TRiP	JF02125	VALIUM10	CG10699	Lim3	Lim3	CG10699	0/1
2	9	3	2/9	0.222222	-	TRiP.JF02063	TRiP	JF02063	VALIUM10	CG1848	LIMK1	LIM domain kinase 1	CG1848	0/2
0	3	1	0/3	0	-	VDRC.25343	VDRC	25343	GD	CG1848	LIMK1	LIM domain kinase 1	CG1848	0/2
0	1	1	0/1	0	-	TRiP.JF02932	TRiP	JF02932	VALIUM10	CG11206	Liprin-gamma	Liprin-gamma	CG11206	0/1
0	3	1	0/3	0	-	TRiP.JF01816	TRiP	JF01816	VALIUM10	CG13480	Lk	Leucokinin	CG13480	0/1
0	3	1	0/3	0	-	TRiP.HMS01351	TRiP	HMS01351	VALIUM20	CG9374	Lkb1	Lkb1 kinase	CG9374	0/1
0	3	1	0/3	0	-	TRiP.JF01956	TRiP	JF01956	VALIUM10	CG10626	Lkr	Leucokinin receptor	CG10626	0/1
0	3	1	0/3	0	-	VDRC.103821	VDRC	103821	KK	CG4677	lmd	lame duck	CG4677	0/1
0	3	1	0/3	0	-	TRiP.HMS00455	TRiP	HMS00455	VALIUM20	CG5248	loco	locomotion defects	CG5248	0/2
0	3	1	0/3	0	-	VDRC.110275	VDRC	110275	KK	CG5248	loco	locomotion defects	CG5248	0/2
1	3	1	1/3	0.333333	-	TRiP.HM05174	TRiP	HM05174	VALIUM10	CG6866	loqs	loquacious	CG6866	0/1
0	3	2	0/3	0	-	NIG.31095R-3	NIG	31095R-3	-	CG31094	LpR1	Lipophorin receptor 1	CG31094	0/1
0	1	1	0/1	0	-	TRiP.JF02016	TRiP	JF02016	VALIUM10	CG5591	Lpt	Lost PHDs of trr	CG5591	0/1
0	1	1	0/1	0	-	TRiP.HM05264	TRiP	HM05264	VALIUM10	CG6860	Lrch	Leucine-rich-repeats and calponin homology domain protein	CG6860	0/1
0	9	2	0/9	0	-	TRiP.HMS02250	TRiP	HMS02250	VALIUM20	CG1399	LRR	Leucine-rich repeat	CG1399	0/1
0	3	1	0/3	0	-	TRiP.HMS00456	TRiP	HMS00456	VALIUM20	CG5483	Lrrk	Leucine-rich repeat kinase	CG5483	0/1
0	3	1	0/3	0	-	TRiP.HM05238	TRiP	HM05238	VALIUM10	CG4279	LSm1	Like Sm 1	CG4279	0/1
8	9	3	8/9	0.888889	X	TRiP.HM05240	TRiP	HM05240	VALIUM10	CG13277	LSm7	Like Sm 7	CG13277	2/2
6	6	2	6/6	1	X	TRiP.HMC03674	TRiP	HMC03674	VALIUM20	CG13277	LSm7	Like Sm 7	CG13277	2/2
0	3	1	0/3	0	-	VDRC.106861	VDRC	106861	KK	CG8317	Lst	Limostatin	CG8317	0/1
0	12	1	0/12	0	-	TRiP.HMS01350	TRiP	HMS01350	VALIUM20	CG3004	Lst8	Lst8	CG3004	0/1
0	6	2	0/6	0	-	TRiP.JF02430	TRiP	JF02430	VALIUM10	CG33473	luna	luna	CG33473	0/1
0	3	1	0/3	0	-	TRiP.HMS01648	TRiP	HMS01648	VALIUM20	CG3018	lwr	lesswright	CG3018	0/1
0	3	1	0/3	0	-	TRiP.JF02221	TRiP	JF02221	VALIUM10	CG1689	lz	lozenge	CG1689	0/1
5	6	2	5/6	0.833333	X	TRiP.HMS00645	TRiP	HMS00645	VALIUM20	CG9797	M1BP	Motif 1 Binding Protein	CG9797	1/1
2	13	2	2/13	0.153846	-	TRiP.JF03291	TRiP	JF03291	VALIUM10	CG12796	mAChR-C	muscarinic Acetylcholine Receptor, C-type	CG12796	0/1
0	3	1	0/3	0	-	VDRC.110517	VDRC	110517	KK	CG12399	Mad	Mothers against dpp	CG12399	0/1
0	3	1	0/3	0	-	TRiP.HMS00102	TRiP	HMS00102	VALIUM20	CG11254	mael	maelstrom	CG11254	0/1
0	3	1	0/3	0	-	TRiP.HMS00291	TRiP	HMS00291	VALIUM20	CG30388	Magi	Magi	CG30388	0/1
1	3	1	1/3	0.333333	-	TRiP.HM05142	TRiP	HM05142	VALIUM10	CG9401	mago	mago nashi	CG9401	0/1
0	3	1	0/3	0	-	VDRC.106494	VDRC	106494	KK	CG2264	magu	magu	CG2264	0/1
0	1	1	0/1	0	-	TRiP.JF02330	TRiP	JF02330	VALIUM10	CG44132	mamo	maternal gene required for meiosis	CG44132	0/1
0	3	1	0/3	0	-	VDRC.39690	VDRC	39690	GD	CG1483	Map205	Microtubule-associated protein 205	CG1483	0/1
0	3	2	0/3	0	-	NIG.1825R-1	NIG	1825R-1	-	CG1825	Map60	Microtubule-associated protein 60	CG1825	0/2
0	3	1	0/3	0	-	VDRC.25306	VDRC	25306	GD	CG1825	Map60	Microtubule-associated protein 60	CG1825	0/2
1	3	2	1/3	0.333333	-	NIG.5784R-2	NIG	5784R-2	-	CG5784	Mapmodulin	Mapmodulin	CG5784	0/1
1	6	2	1/6	0.166667	-	TRiP.JF03246	TRiP	JF03246	VALIUM10	CG13852	mats	mob as tumor suppressor	CG13852	0/1
0	3	1	0/3	0	-	TRiP.HMS02374	TRiP	HMS02374	VALIUM20	CG4203	Mau2	Mau2 sister chromatid cohesion factor	CG4203	0/1
2	9	2	2/9	0.222222	-	TRiP.HMS01125	TRiP	HMS01125	VALIUM20	CG1901	mav	maverick	CG1901	0/1
13	13	2	13/13	1	X	TRiP.JF02351	TRiP	JF02351	VALIUM10	CG10042	MBD-R2	MBD-R2	CG10042	1/1
1	3	1	1/3	0.333333	-	TRiP.HM05036	TRiP	HM05036	VALIUM10	CG4143	mbf1	multiprotein bridging factor 1	CG4143	0/1
0	2	1	0/2	0	-	TRiP.HMS00521	TRiP	HMS00521	VALIUM20	CG32156	Mbs	Myosin binding subunit	CG32156	0/1
0	3	1	0/3	0	-	VDRC.109880	VDRC	109880	KK	CG18582	mbt	mushroom bodies tiny	CG18582	0/1
0	3	1	0/3	0	-	TRiP.HMC03356	TRiP	HMC03356	VALIUM20	CG4039	Mcm6	Minichromosome maintenance 6	CG4039	0/1
0	3	1	0/3	0	-	VDRC.100197	VDRC	100197	KK	CG7586	Mcr	Macroglobulin complement-related	CG7586	0/2
0	3	1	0/3	0	-	VDRC.2785	VDRC	2785	GD	CG7586	Mcr	Macroglobulin complement-related	CG7586	0/2
0	3	1	0/3	0	-	TRiP.HMS00400	TRiP	HMS00400	VALIUM20	CG3879	Mdr49	Multi drug resistance 49	CG3879	0/1
0	3	1	0/3	0	-	TRiP.HMS01448	TRiP	HMS01448	VALIUM20	CG8523	Mdr50	Multi drug resistance 50	CG8523	0/1
0	3	1	0/3	0	-	TRiP.HMS01449	TRiP	HMS01449	VALIUM20	CG10181	Mdr65	Multi drug resistance 65	CG10181	0/2
4	10	3	4/10	0.4	-	TRiP.JF03079	TRiP	JF03079	VALIUM10	CG10181	Mdr65	Multi drug resistance 65	CG10181	0/2
15	16	3	15/16	0.9375	X	TRiP.HM05052	TRiP	HM05052	VALIUM10	CG4916	me31B	maternal expression at 31B	CG4916	2/3
6	6	2	6/6	1	X	TRiP.HMS00539	TRiP	HMS00539	VALIUM20	CG4916	me31B	maternal expression at 31B	CG4916	2/3
1	3	1	1/3	0.333333	-	TRiP.GL00695	TRiP	GL00695	VALIUM22	CG4916	me31B	maternal expression at 31B	CG4916	2/3
0	3	1	0/3	0	-	VDRC.106767	VDRC	106767	KK	CG1775	Med	Medea	CG1775	0/1
0	3	1	0/3	0	-	TRiP.HMS01139	TRiP	HMS01139	VALIUM20	CG7162	MED1	Mediator complex subunit 1	CG7162	0/1
0	3	1	0/3	0	-	TRiP.HMS01001	TRiP	HMS01001	VALIUM20	CG5057	MED10	Mediator complex subunit 10	CG5057	0/1
7	7	2	7/7	1	X	TRiP.HMS01141	TRiP	HMS01141	VALIUM20	CG7957	MED17	Mediator complex subunit 17	CG7957	1/1
10	10	3	10/10	1	X	TRiP.JF02713	TRiP	JF02713	VALIUM10	CG5546	MED19	Mediator complex subunit 19	CG5546	1/2
0	3	1	0/3	0	-	TRiP.HMS00588	TRiP	HMS00588	VALIUM20	CG5546	MED19	Mediator complex subunit 19	CG5546	1/2
10	10	1	10/10	1	X	VDRC.101362	VDRC	101362	KK	CG8609	MED4	Mediator complex subunit 4	CG8609	1/2
0	3	1	0/3	0	-	TRiP.HMS01176	TRiP	HMS01176	VALIUM20	CG8609	MED4	Mediator complex subunit 4	CG8609	1/2
0	3	1	0/3	0	-	TRiP.HMS01691	TRiP	HMS01691	VALIUM20	CG1429	Mef2	Myocyte enhancer factor 2	CG1429	0/2
2	14	4	2/14	0.142857	-	TRiP.JF03115	TRiP	JF03115	VALIUM10	CG1429	Mef2	Myocyte enhancer factor 2	CG1429	0/2
0	3	1	0/3	0	-	TRiP.HMS01771	TRiP	HMS01771	VALIUM20	CG5802	meigo	medial glomeruli	CG5802	0/1
0	3	1	0/3	0	-	TRiP.GL00322	TRiP	GL00322	VALIUM22	CG7717	Mekk1	Mekk1	CG7717	0/2
6	16	3	6/16	0.375	-	TRiP.HM05075	TRiP	HM05075	VALIUM10	CG7717	Mekk1	Mekk1	CG7717	0/2
0	3	1	0/3	0	-	NIG.14228R-2	NIG	14228R-2	-	CG14228	Mer	Merlin	CG14228	0/3
0	3	1	0/3	0	-	TRiP.JF02841	TRiP	JF02841	VALIUM10	CG14228	Mer	Merlin	CG14228	0/3
0	6	2	0/6	0	-	VDRC.7161	VDRC	7161	GD	CG14228	Mer	Merlin	CG14228	0/3
0	13	2	0/13	0	-	VDRC.108297	VDRC	108297	KK	CG31004	mesh	mesh	CG31004	0/1
0	3	1	0/3	0	-	VDRC.110814	VDRC	110814	KK	CG30021	metro	menage a trois	CG30021	0/1
0	3	1	0/3	0	-	TRiP.JF02694	TRiP	JF02694	VALIUM10	CG1771	mew	multiple edematous wings	CG1771	0/2
0	3	1	0/3	0	-	VDRC.44890	VDRC	44890	GD	CG1771	mew	multiple edematous wings	CG1771	0/2
0	3	1	0/3	0	-	TRiP.HMS01034	TRiP	HMS01034	VALIUM20	CG4330	MFS10	Major Facilitator Superfamily Transporter 10	CG4330	0/1
0	3	1	0/3	0	-	TRiP.HMS01207	TRiP	HMS01207	VALIUM20	CG8791	MFS12	Major Facilitator Superfamily Transporter 12	CG8791	0/1
0	6	2	0/6	0	-	TRiP.HMS00962	TRiP	HMS00962	VALIUM20	CG15095	MFS14	Major Facilitator Superfamily Transporter 14	CG15095	0/1
3	16	3	3/16	0.1875	-	TRiP.HMS00961	TRiP	HMS00961	VALIUM20	CG15438	MFS18	Major Facilitator Superfamily Transporter 18	CG15438	0/1
1	3	1	1/3	0.333333	-	TRiP.JF02445	TRiP	JF02445	VALIUM10	CG4288	MFS9	Major Facilitator Superfamily Transporter 9	CG4288	0/1
0	3	1	0/3	0	-	NIG.1742R-3	NIG	1742R-3	-	CG1742	Mgstl	Microsomal glutathione S-transferase-like	CG1742	0/1
0	3	1	0/3	0	-	NIG.17927R-4	NIG	17927R-4	-	CG17927	Mhc	Myosin heavy chain	CG17927	0/3
0	3	1	0/3	0	-	TRiP.JF02069	TRiP	JF02069	VALIUM10	CG17927	Mhc	Myosin heavy chain	CG17927	0/3
0	3	1	0/3	0	-	VDRC.105355	VDRC	105355	KK	CG17927	Mhc	Myosin heavy chain	CG17927	0/3
6	6	2	6/6	1	X	TRiP.HMS00301	TRiP	HMS00301	VALIUM20	CG8103	Mi-2	Mi-2	CG8103	1/1
0	3	1	0/3	0	-	VDRC.105837	VDRC	105837	KK	CG33208	Mical	Molecule interacting with CasL	CG33208	0/1
0	6	2	0/6	0	-	TRiP.HM05083	TRiP	HM05083	VALIUM10	CG11259	MICAL-like	MICAL-like	CG11259	0/1
0	3	1	0/3	0	-	TRiP.HMS00461	TRiP	HMS00461	VALIUM20	CG6061	mip120	Myb-interacting protein 120	CG6061	0/1
4	6	2	4/6	0.666667	X	TRiP.HMS00462	TRiP	HMS00462	VALIUM20	CG3480	mip130	Myb-interacting protein 130	CG3480	1/1
0	3	1	0/3	0	-	TRiP.HMS00347	TRiP	HMS00347	VALIUM20	CG12249	mira	miranda	CG12249	0/1
0	3	1	0/3	0	-	TRiP.JF02775	TRiP	JF02775	VALIUM10	CG5410	Miro	Mitochondrial Rho	CG5410	0/2
0	3	1	0/3	0	-	VDRC.106683	VDRC	106683	KK	CG5410	Miro	Mitochondrial Rho	CG5410	0/2
0	3	1	0/3	0	-	TRiP.JF02196	TRiP	JF02196	VALIUM10	CG10601	mirr	mirror	CG10601	0/1
1	3	1	1/3	0.333333	-	TRiP.HMS01550	TRiP	HMS01550	VALIUM20	CG18156	Mis12	Mis12	CG18156	0/1
0	3	1	0/3	0	-	VDRC.26929	VDRC	26929	GD	CG9738	Mkk4	MAP kinase kinase 4	CG9738	0/1
2	9	2	2/9	0.222222	-	TRiP.HMS02403	TRiP	HMS02403	VALIUM20	CG15730	Mks1	Meckel syndrome, type 1	CG15730	0/1
0	6	2	0/6	0	-	VDRC.107177	VDRC	107177	KK	CG3201	Mlc-c	Myosin light chain cytoplasmic	CG3201	0/2
0	3	1	0/3	0	-	VDRC.31160	VDRC	31160	GD	CG3201	Mlc-c	Myosin light chain cytoplasmic	CG3201	0/2
0	3	1	0/3	0	-	VDRC.34331	VDRC	34331	GD	CG5596	Mlc1	Myosin alkali light chain 1	CG5596	0/1
0	3	1	0/3	0	-	TRiP.JF01104	TRiP	JF01104	VALIUM1	CG2184	Mlc2	Myosin light chain 2	CG2184	0/2
0	3	1	0/3	0	-	VDRC.104621	VDRC	104621	KK	CG2184	Mlc2	Myosin light chain 2	CG2184	0/2
0	3	1	0/3	0	-	NIG.1019R-3	NIG	1019R-3	-	CG1019	Mlp84B	Muscle LIM protein at 84B	CG1019	0/2
1	6	2	1/6	0.166667	-	TRiP.JF01128	TRiP	JF01128	VALIUM1	CG1019	Mlp84B	Muscle LIM protein at 84B	CG1019	0/2
2	9	2	2/9	0.222222	-	TRiP.JF01336	TRiP	JF01336	VALIUM1	CG4859	Mmp1	Matrix metalloproteinase 1	CG4859	0/1
0	3	1	0/3	0	-	TRiP.HM05098	TRiP	HM05098	VALIUM10	CG42273	mnb	minibrain	CG42273	0/1
0	3	1	0/3	0	-	TRiP.GL00018	TRiP	GL00018	VALIUM22	CG13778	Mnn1	Menin 1	CG13778	0/1
0	3	1	0/3	0	-	TRiP.JF02945	TRiP	JF02945	VALIUM10	CG2050	mod	modulo	CG2050	0/1
2	6	2	2/6	0.333333	-	NIG.10701R-1	NIG	10701R-1	-	CG10701	Moe	Moesin	CG10701	0/4
2	6	2	2/6	0.333333	-	TRiP.HM05265	TRiP	HM05265	VALIUM10	CG10701	Moe	Moesin	CG10701	0/4
2	9	3	2/9	0.222222	-	TRiP.HMS00886	TRiP	HMS00886	VALIUM20	CG10701	Moe	Moesin	CG10701	0/4
0	3	1	0/3	0	-	TRiP.JF01610	TRiP	JF01610	VALIUM1	CG10701	Moe	Moesin	CG10701	0/4
0	3	1	0/3	0	-	TRiP.JF02400	TRiP	JF02400	VALIUM10	CG18362	Mondo	Mondo	CG18362	0/1
0	3	1	0/3	0	-	TRiP.GL01050	TRiP	GL01050	VALIUM22	CG4322	moody	moody	CG4322	0/1
0	3	1	0/3	0	-	VDRC.110435	VDRC	110435	KK	CG8767	Mos	Mos oncogene	CG8767	0/1
0	3	1	0/3	0	-	NIG.4696R-4	NIG	4696R-4	-	CG4696	Mp20	Muscle protein 20	CG4696	0/1
0	3	1	0/3	0	-	TRiP.HMS01546	TRiP	HMS01546	VALIUM20	CG7643	Mps1	Monopolar spindle 1	CG7643	0/1
2	3	1	2/3	0.666667	X	TRiP.HMS02023	TRiP	HMS02023	VALIUM20	CG3060	mr	morula	CG3060	1/1
3	13	2	3/13	0.230769	-	TRiP.JF01921	TRiP	JF01921	VALIUM10	CG1216	mri	mrityu	CG1216	0/1
0	3	1	0/3	0	-	TRiP.HMS01780	TRiP	HMS01780	VALIUM20	CG6214	MRP	Multidrug-Resistance like Protein 1	CG6214	0/2
0	3	1	0/3	0	-	VDRC.105419	VDRC	105419	KK	CG6214	MRP	Multidrug-Resistance like Protein 1	CG6214	0/2
7	13	3	7/13	0.538462	X	VDRC.25967	VDRC	25967	GD	CG4247	mRpS10	mitochondrial ribosomal protein S10	CG4247	1/1
0	5	2	0/5	0	-	TRiP.JF02220	TRiP	JF02220	VALIUM10	CG32296	Mrtf	Myocardin-related transcription factor	CG32296	0/1
3	3	1	3/3	1	X	TRiP.HMS00020	TRiP	HMS00020	VALIUM20	CG7935	msk	moleskin	CG7935	2/3
13	16	3	13/16	0.8125	X	TRiP.JF02727	TRiP	JF02727	VALIUM10	CG7935	msk	moleskin	CG7935	2/3
0	3	1	0/3	0	-	TRiP.GL00435	TRiP	GL00435	VALIUM22	CG7935	msk	moleskin	CG7935	2/3
8	11	3	8/11	0.727273	X	TRiP.HMJ02084	TRiP	HMJ02084	VALIUM20	CG16973	msn	misshapen	CG16973	1/2
5	11	3	5/11	0.454545	-	TRiP.JF03219	TRiP	JF03219	VALIUM10	CG16973	msn	misshapen	CG16973	1/2
0	3	1	0/3	0	-	TRiP.HMS00368	TRiP	HMS00368	VALIUM20	CG42768	Msp300	Muscle-specific protein 300 kDa	CG42768	0/1
4	6	2	4/6	0.666667	X	NIG.5000R-3	NIG	5000R-3	-	CG5000	msps	mini spindles	CG5000	2/3
3	4	3	3/4	0.75	X	VDRC.21982	VDRC	21982	GD	CG5000	msps	mini spindles	CG5000	2/3
1	3	1	1/3	0.333333	-	TRiP.JF01613	TRiP	JF01613	VALIUM1	CG5000	msps	mini spindles	CG5000	2/3
2	12	4	2/12	0.166667	-	TRiP.JF03280	TRiP	JF03280	VALIUM10	CG1424	mst	misato	CG1424	0/2
0	3	1	0/3	0	-	VDRC.110422	VDRC	110422	KK	CG1424	mst	misato	CG1424	0/2
6	6	2	6/6	1	X	TRiP.HMS01902	TRiP	HMS01902	VALIUM20	CG6851	Mtch	Mitochondrial carrier homolog 1	CG6851	2/2
13	16	3	13/16	0.8125	X	TRiP.JF02924	TRiP	JF02924	VALIUM10	CG6851	Mtch	Mitochondrial carrier homolog 1	CG6851	2/2
1	12	4	1/12	0.0833333	-	TRiP.JF02851	TRiP	JF02851	VALIUM10	CG31720	mthl15	methuselah-like 15	CG31720	0/1
0	3	1	0/3	0	-	TRiP.JF01114	TRiP	JF01114	VALIUM1	CG9115	mtm	myotubularin	CG9115	0/1
0	3	1	0/3	0	-	TRiP.HMS00660	TRiP	HMS00660	VALIUM20	CG4389	Mtpalpha	Mitochondrial trifunctional protein alpha subunit	CG4389	0/1
3	3	1	3/3	1	X	TRiP.HMS01804	TRiP	HMS01804	VALIUM20	CG7109	mts	microtubule star	CG7109	2/2
10	10	3	10/10	1	X	TRiP.JF02805	TRiP	JF02805	VALIUM10	CG7109	mts	microtubule star	CG7109	2/2
0	3	1	0/3	0	-	TRiP.HMS00367	TRiP	HMS00367	VALIUM20	CG30361	mtt	mangetout	CG30361	0/1
7	7	2	7/7	1	X	TRiP.JF01992	TRiP	JF01992	VALIUM10	CG12124	mxc	multi sex combs	CG12124	1/1
0	3	1	0/3	0	-	TRiP.JF02135	TRiP	JF02135	VALIUM10	CG9045	Myb	Myb oncogene-like	CG9045	0/1
1	3	1	1/3	0.333333	-	TRiP.JF01761	TRiP	JF01761	VALIUM10	CG10798	Myc	Myc	CG10798	0/1
0	3	1	0/3	0	-	TRiP.HMS02255	TRiP	HMS02255	VALIUM20	CG43657	Myo10A	Myosin 10A	CG43657	0/1
0	3	1	0/3	0	-	VDRC.101016	VDRC	101016	KK	CG6976	Myo28B1	Myosin 28B1	CG6976	0/1
0	3	1	0/3	0	-	VDRC.104089	VDRC	104089	KK	CG7438	Myo31DF	Myosin 31DF	CG7438	0/1
0	3	1	0/3	0	-	VDRC.49345	VDRC	49345	GD	CG9155	Myo61F	Myosin 61F	CG9155	0/1
0	3	1	0/3	0	-	VDRC.40781	VDRC	40781	GD	CG15831	Myo81F	Myosin 81F	CG15831	0/1
0	3	1	0/3	0	-	TRiP.HMS00043	TRiP	HMS00043	VALIUM20	CG1560	mys	myospheroid	CG1560	0/4
1	6	2	1/6	0.166667	-	TRiP.JF02819	TRiP	JF02819	VALIUM10	CG1560	mys	myospheroid	CG1560	0/4
0	3	1	0/3	0	-	VDRC.103704	VDRC	103704	KK	CG1560	mys	myospheroid	CG1560	0/4
1	3	1	1/3	0.333333	-	VDRC.29619	VDRC	29619	GD	CG1560	mys	myospheroid	CG1560	0/4
0	3	2	0/3	0	-	NIG.3936R-2	NIG	3936R-2	-	CG3936	N	Notch	CG3936	0/6
0	3	1	0/3	0	-	TRiP.HMS00001	TRiP	HMS00001	VALIUM20	CG3936	N	Notch	CG3936	0/6
0	13	2	0/13	0	-	TRiP.HMS00009	TRiP	HMS00009	VALIUM20	CG3936	N	Notch	CG3936	0/6
0	13	2	0/13	0	-	TRiP.JF01637	TRiP	JF01637	VALIUM10	CG3936	N	Notch	CG3936	0/6
0	3	1	0/3	0	-	TRiP.JF01693	TRiP	JF01693	VALIUM1	CG3936	N	Notch	CG3936	0/6
0	10	1	0/10	0	-	TRiP.JF02959	TRiP	JF02959	VALIUM10	CG3936	N	Notch	CG3936	0/6
1	13	2	1/13	0.0769231	-	TRiP.JF01826	TRiP	JF01826	VALIUM10	CG1517	na	narrow abdomen	CG1517	0/1
2	6	2	2/6	0.333333	-	TRiP.JF02566	TRiP	JF02566	VALIUM10	CG8178	Nach	Nach	CG8178	0/1
0	6	2	0/6	0	-	TRiP.JF03103	TRiP	JF03103	VALIUM10	CG5610	nAChRalpha1	nicotinic Acetylcholine Receptor alpha1	CG5610	0/1
1	3	1	1/3	0.333333	-	TRiP.JF02750	TRiP	JF02750	VALIUM10	CG2302	nAChRalpha3	nicotinic Acetylcholine Receptor alpha3	CG2302	0/1
0	1	1	0/1	0	-	TRiP.JF01853	TRiP	JF01853	VALIUM10	CG4128	nAChRalpha6	nicotinic Acetylcholine Receptor alpha6	CG4128	0/1
1	3	1	1/3	0.333333	-	TRiP.JF02873	TRiP	JF02873	VALIUM10	CG6798	nAChRbeta2	nicotinic Acetylcholine Receptor beta2	CG6798	0/1
0	3	1	0/3	0	-	TRiP.JF01947	TRiP	JF01947	VALIUM10	CG11822	nAChRbeta3	nicotinic Acetylcholine Receptor beta3	CG11822	0/1
0	3	1	0/3	0	-	TRiP.JF02037	TRiP	JF02037	VALIUM10	CG34405	NaCP60E	Na channel protein 60E	CG34405	0/1
0	3	1	0/3	0	-	TRiP.JF03344	TRiP	JF03344	VALIUM10	CG42575	NaPi-III	Na[+]-dependent inorganic phosphate cotransporter type III	CG42575	0/1
0	3	1	0/3	0	-	TRiP.HMS00966	TRiP	HMS00966	VALIUM20	CG10207	NaPi-T	Na[+]-dependent inorganic phosphate cotransporter	CG10207	0/1
2	10	3	2/10	0.2	-	TRiP.JF03097	TRiP	JF03097	VALIUM10	CG4357	Ncc69	sodium chloride cotransporter 69	CG4357	0/1
0	3	1	0/3	0	-	VDRC.22570	VDRC	22570	GD	CG7831	ncd	non-claret disjunctional	CG7831	0/1
0	3	1	0/3	0	-	TRiP.HMS01375	TRiP	HMS01375	VALIUM20	CG18660	Nckx30C	Nckx30C	CG18660	0/4
0	3	1	0/3	0	-	TRiP.HMS01955	TRiP	HMS01955	VALIUM20	CG18660	Nckx30C	Nckx30C	CG18660	0/4
4	16	5	4/16	0.25	-	TRiP.JF02574	TRiP	JF02574	VALIUM10	CG18660	Nckx30C	Nckx30C	CG18660	0/4
0	3	1	0/3	0	-	VDRC.51877	VDRC	51877	GD	CG18660	Nckx30C	Nckx30C	CG18660	0/4
0	3	1	0/3	0	-	TRiP.HMS00664	TRiP	HMS00664	VALIUM20	CG14023	Ncoa6	Nuclear receptor coactivator 6	CG14023	0/1
0	3	1	0/3	0	-	TRiP.HM05062	TRiP	HM05062	VALIUM10	CG8680	ND-13A	NADH dehydrogenase (ubiquinone) 13 kDa A subunit	CG8680	0/1
16	16	3	16/16	1	X	TRiP.HM05229	TRiP	HM05229	VALIUM10	CG3944	ND-23	NADH dehydrogenase (ubiquinone) 23 kDa subunit	CG3944	1/2
0	3	1	0/3	0	-	TRiP.HMC03353	TRiP	HMC03353	VALIUM20	CG3944	ND-23	NADH dehydrogenase (ubiquinone) 23 kDa subunit	CG3944	1/2
0	6	3	0/6	0	-	NIG.5703R-1	NIG	5703R-1	-	CG5703	ND-24	NADH dehydrogenase (ubiquinone) 24 kDa subunit	CG5703	0/2
1	6	3	1/6	0.166667	-	VDRC.106650	VDRC	106650	KK	CG5703	ND-24	NADH dehydrogenase (ubiquinone) 24 kDa subunit	CG5703	0/2
2	3	1	2/3	0.666667	X	TRiP.HM05104	TRiP	HM05104	VALIUM10	CG6343	ND-42	NADH dehydrogenase (ubiquinone) 42 kDa subunit	CG6343	2/2
13	14	4	13/14	0.928571	X	TRiP.HMS00852	TRiP	HMS00852	VALIUM20	CG6343	ND-42	NADH dehydrogenase (ubiquinone) 42 kDa subunit	CG6343	2/2
7	7	2	7/7	1	X	TRiP.HM05213	TRiP	HM05213	VALIUM10	CG9140	ND-51	NADH dehydrogenase (ubiquinone) 51 kDa subunit	CG9140	1/1
9	9	3	9/9	1	X	TRiP.HMS00854	TRiP	HMS00854	VALIUM20	CG2286	ND-75	NADH dehydrogenase (ubiquinone) 75 kDa subunit	CG2286	2/2
8	9	3	8/9	0.888889	X	TRiP.JF02791	TRiP	JF02791	VALIUM10	CG2286	ND-75	NADH dehydrogenase (ubiquinone) 75 kDa subunit	CG2286	2/2
27	27	5	27/27	1	X	TRiP.HM05206	TRiP	HM05206	VALIUM10	CG9160	ND-ACP	NADH dehydrogenase (ubiquinone) acyl carrier protein	CG9160	1/1
2	17	3	2/17	0.117647	-	TRiP.HMS01584	TRiP	HMS01584	VALIUM20	CG3214	ND-B17.2	NADH dehydrogenase (ubiquinone) B17.2 subunit	CG3214	0/1
15	18	4	15/18	0.833333	X	TRiP.HM05255	TRiP	HM05255	VALIUM10	CG5548	ND-B18	NADH dehydrogenase (ubiquinone) B18 subunit	CG5548	1/1
0	3	1	0/3	0	-	TRiP.HM05107	TRiP	HM05107	VALIUM10	CG10718	neb	nebbish	CG10718	0/2
0	3	1	0/3	0	-	VDRC.31329	VDRC	31329	GD	CG10718	neb	nebbish	CG10718	0/2
11	11	3	11/11	1	X	TRiP.HMS00818	TRiP	HMS00818	VALIUM20	CG10679	Nedd8	Nedd8	CG10679	1/1
3	9	2	3/9	0.333333	-	TRiP.JF02806	TRiP	JF02806	VALIUM10	CG15319	nej	nejire	CG15319	0/1
0	3	1	0/3	0	-	TRiP.HM05088	TRiP	HM05088	VALIUM10	CG17256	Nek2	Nek2	CG17256	0/2
0	3	1	0/3	0	-	VDRC.40052	VDRC	40052	GD	CG17256	Nek2	Nek2	CG17256	0/2
0	3	1	0/3	0	-	TRiP.HMS00165	TRiP	HMS00165	VALIUM20	CG32721	NELF-B	NELF-B	CG32721	0/1
2	9	3	2/9	0.222222	-	TRiP.JF02956	TRiP	JF02956	VALIUM10	CG13906	nerfin-1	nervous fingers 1	CG13906	0/1
0	3	1	0/3	0	-	TRiP.HM05037	TRiP	HM05037	VALIUM10	CG12809	nerfin-2	nervous fingers 2	CG12809	0/1
0	3	1	0/3	0	-	TRiP.JF02102	TRiP	JF02102	VALIUM10	CG11450	net	net	CG11450	0/1
1	3	1	1/3	0.333333	-	TRiP.JF01232	TRiP	JF01232	VALIUM1	CG18657	NetA	Netrin-A	CG18657	0/3
0	3	2	0/3	0	-	TRiP.JF01458	TRiP	JF01458	VALIUM1	CG18657	NetA	Netrin-A	CG18657	0/3
1	3	1	1/3	0.333333	-	VDRC.108577	VDRC	108577	KK	CG18657	NetA	Netrin-A	CG18657	0/3
1	3	1	1/3	0.333333	-	TRiP.JF01882	TRiP	JF01882	VALIUM10	CG10521	NetB	Netrin-B	CG10521	0/1
0	3	1	0/3	0	-	TRiP.JF02048	TRiP	JF02048	VALIUM10	CG11988	neur	neuralized	CG11988	0/1
0	3	1	0/3	0	-	TRiP.HMC03551	TRiP	HMC03551	VALIUM20	CG8318	Nf1	Neurofibromin 1	CG8318	0/2
2	6	2	2/6	0.333333	-	TRiP.JF01866	TRiP	JF01866	VALIUM10	CG8318	Nf1	Neurofibromin 1	CG8318	0/2
0	3	1	0/3	0	-	TRiP.GL01329	TRiP	GL01329	VALIUM22	CG10806	Nha1	Na[+]/H[+] hydrogen antiporter 1	CG10806	0/1
1	6	2	1/6	0.166667	-	TRiP.HM05077	TRiP	HM05077	VALIUM10	CG12178	Nhe1	Na[+]/H[+] hydrogen exchanger 1	CG12178	0/1
0	3	1	0/3	0	-	TRiP.HMC03243	TRiP	HMC03243	VALIUM20	CG9256	Nhe2	Na[+]/H[+] hydrogen exchanger 2	CG9256	0/1
0	3	1	0/3	0	-	TRiP.GLC01631	TRiP	GLC01631	VALIUM22	CG11328	Nhe3	Na[+]/H[+] hydrogen exchanger 3	CG11328	0/1
0	3	1	0/3	0	-	TRiP.JF02773	TRiP	JF02773	VALIUM10	CG5125	ninaC	neither inactivation nor afterpotential C	CG5125	0/2
0	3	1	0/3	0	-	VDRC.110702	VDRC	110702	KK	CG5125	ninaC	neither inactivation nor afterpotential C	CG5125	0/2
9	9	2	9/9	1	X	TRiP.HMS00167	TRiP	HMS00167	VALIUM20	CG33554	Nipped-A	Nipped-A	CG33554	1/1
1	3	1	1/3	0.333333	-	TRiP.HMS00401	TRiP	HMS00401	VALIUM20	CG17704	Nipped-B	Nipped-B	CG17704	0/1
0	3	1	0/3	0	-	TRiP.HMS00166	TRiP	HMS00166	VALIUM20	CG2910	nito	spenito	CG2910	0/1
1	3	1	1/3	0.333333	-	TRiP.HMS02131	TRiP	HMS02131	VALIUM20	CG31146	Nlg1	Neuroligin 1	CG31146	0/1
0	3	1	0/3	0	-	TRiP.JF02966	TRiP	JF02966	VALIUM10	CG13772	Nlg2	Neuroligin 2	CG13772	0/1
1	3	1	1/3	0.333333	-	TRiP.HMS01709	TRiP	HMS01709	VALIUM20	CG34127	Nlg3	Neuroligin 3	CG34127	0/1
0	3	1	0/3	0	-	TRiP.HMJ22056	TRiP	HMJ22056	VALIUM20	CG34139	Nlg4	Neuroligin 4	CG34139	0/1
0	3	1	0/3	0	-	TRiP.JF02997	TRiP	JF02997	VALIUM10	CG3798	Nmda1	N-methyl-D-aspartate receptor-associated protein	CG3798	0/1
0	3	1	0/3	0	-	TRiP.HMS02199	TRiP	HMS02199	VALIUM20	CG2902	Nmdar1	NMDA receptor 1	CG2902	0/2
1	3	1	1/3	0.333333	-	TRiP.JF01961	TRiP	JF01961	VALIUM10	CG2902	Nmdar1	NMDA receptor 1	CG2902	0/2
0	3	1	0/3	0	-	TRiP.HMS02176	TRiP	HMS02176	VALIUM20	CG33513	Nmdar2	NMDA receptor 2	CG33513	0/2
2	6	2	2/6	0.333333	-	TRiP.JF02044	TRiP	JF02044	VALIUM10	CG33513	Nmdar2	NMDA receptor 2	CG33513	0/2
0	3	1	0/3	0	-	TRiP.JF03337	TRiP	JF03337	VALIUM10	CG13645	Nmnat	Nicotinamide mononucleotide adenylyltransferase	CG13645	0/1
0	3	1	0/3	0	-	TRiP.JF01799	TRiP	JF01799	VALIUM10	CG7892	nmo	nemo	CG7892	0/1
0	3	1	0/3	0	-	TRiP.HMS00221	TRiP	HMS00221	VALIUM20	CG32627	Nna1	Nna1 carboxypeptidase	CG32627	0/1
1	6	2	1/6	0.166667	-	TRiP.JF03080	TRiP	JF03080	VALIUM10	CG12548	nompB	no mechanoreceptor potential B	CG12548	0/1
0	3	1	0/3	0	-	TRiP.JF01067	TRiP	JF01067	VALIUM1	CG11020	nompC	no mechanoreceptor potential C	CG11020	0/3
0	3	1	0/3	0	-	TRiP.JF01894	TRiP	JF01894	VALIUM1	CG11020	nompC	no mechanoreceptor potential C	CG11020	0/3
0	3	1	0/3	0	-	VDRC.105579	VDRC	105579	KK	CG11020	nompC	no mechanoreceptor potential C	CG11020	0/3
10	10	3	10/10	1	X	TRiP.HMS00564	TRiP	HMS00564	VALIUM20	CG7421	Nopp140	Nopp140	CG7421	1/1
1	3	1	1/3	0.333333	-	VDRC.105676	VDRC	105676	KK	CG3620	norpA	no receptor potential A	CG3620	0/2
0	3	1	0/3	0	-	VDRC.21490	VDRC	21490	GD	CG3620	norpA	no receptor potential A	CG3620	0/2
1	3	1	1/3	0.333333	-	TRiP.JF02931	TRiP	JF02931	VALIUM10	CG5637	nos	nanos	CG5637	0/1
0	3	1	0/3	0	-	TRiP.JF03152	TRiP	JF03152	VALIUM10	CG4166	not	non-stop	CG4166	0/1
3	3	1	3/3	1	X	TRiP.HMS00526	TRiP	HMS00526	VALIUM20	CG34407	Not1	Not1	CG34407	2/2
9	9	3	9/9	1	X	TRiP.JF03096	TRiP	JF03096	VALIUM10	CG34407	Not1	Not1	CG34407	2/2
0	3	1	0/3	0	-	TRiP.JF01959	TRiP	JF01959	VALIUM10	CG1147	NPFR	Neuropeptide F receptor	CG1147	0/1
3	30	4	3/30	0.1	-	TRiP.GL00656	TRiP	GL00656	VALIUM22	CG1634	Nrg	Neuroglian	CG1634	0/5
0	6	2	0/6	0	-	TRiP.HMS01638	TRiP	HMS01638	VALIUM20	CG1634	Nrg	Neuroglian	CG1634	0/5
0	6	2	0/6	0	-	TRiP.JF03151	TRiP	JF03151	VALIUM10	CG1634	Nrg	Neuroglian	CG1634	0/5
1	13	2	1/13	0.0769231	-	VDRC.107991	VDRC	107991	KK	CG1634	Nrg	Neuroglian	CG1634	0/5
1	13	2	1/13	0.0769231	-	VDRC.27201	VDRC	27201	GD	CG1634	Nrg	Neuroglian	CG1634	0/5
0	3	1	0/3	0	-	VDRC.106080	VDRC	106080	KK	CG9704	Nrt	Neurotactin	CG9704	0/1
0	13	2	0/13	0	-	TRiP.GL01257	TRiP	GL01257	VALIUM22	CG9258	nrv1	nervana 1	CG9258	0/2
0	13	2	0/13	0	-	VDRC.103702	VDRC	103702	KK	CG9258	nrv1	nervana 1	CG9258	0/2
1	3	1	1/3	0.333333	-	TRiP.HMS01637	TRiP	HMS01637	VALIUM20	CG9261	nrv2	nervana 2	CG9261	0/3
2	17	3	2/17	0.117647	-	TRiP.JF03081	TRiP	JF03081	VALIUM10	CG9261	nrv2	nervana 2	CG9261	0/3
0	12	2	0/12	0	-	VDRC.2660	VDRC	2660	GD	CG9261	nrv2	nervana 2	CG9261	0/3
4	11	2	4/11	0.363636	-	TRiP.JF03367	TRiP	JF03367	VALIUM10	CG8663	nrv3	nervana 3	CG8663	0/1
0	3	1	0/3	0	-	TRiP.HMS00403	TRiP	HMS00403	VALIUM20	CG7050	Nrx-1	Neurexin 1	CG7050	0/3
0	3	1	0/3	0	-	TRiP.JF02652	TRiP	JF02652	VALIUM10	CG7050	Nrx-1	Neurexin 1	CG7050	0/3
0	13	2	0/13	0	-	VDRC.4306	VDRC	4306	GD	CG7050	Nrx-1	Neurexin 1	CG7050	0/3
23	23	2	23/23	1	X	TRiP.JF03142	TRiP	JF03142	VALIUM10	CG6827	Nrx-IV	Neurexin IV	CG6827	3/6
13	13	2	13/13	1	X	VDRC.8353	VDRC	8353	GD	CG6827	Nrx-IV	Neurexin IV	CG6827	3/6
33	33	3	33/33	1	X	VDRC.9039	VDRC	9039	GD	CG6827	Nrx-IV	Neurexin IV	CG6827	3/6
2	23	3	2/23	0.0869565	-	TRiP.GL00631	TRiP	GL00631	VALIUM22	CG6827	Nrx-IV	Neurexin IV	CG6827	3/6
0	6	2	0/6	0	-	TRiP.HMS00419	TRiP	HMS00419	VALIUM20	CG6827	Nrx-IV	Neurexin IV	CG6827	3/6
0	3	1	0/3	0	-	VDRC.108128	VDRC	108128	KK	CG6827	Nrx-IV	Neurexin IV	CG6827	3/6
13	13	3	13/13	1	X	TRiP.JF03301	TRiP	JF03301	VALIUM10	CG3983	Ns1	Nucleostemin 1	CG3983	1/1
0	3	1	0/3	0	-	TRiP.JF03417	TRiP	JF03417	VALIUM10	CG17248	nSyb	neuronal Synaptobrevin	CG17248	0/1
0	3	1	0/3	0	-	VDRC.106640	VDRC	106640	KK	CG30104	NT5E-2	Ecto-5'-nucleotidase 2	CG30104	0/1
0	3	1	0/3	0	-	TRiP.JF01331	TRiP	JF01331	VALIUM1	CG10855	ntc	nutcracker	CG10855	0/1
3	3	1	3/3	1	X	TRiP.GL00483	TRiP	GL00483	VALIUM22	CG1740	Ntf-2	Nuclear transport factor-2	CG1740	2/2
9	9	3	9/9	1	X	TRiP.JF03048	TRiP	JF03048	VALIUM10	CG1740	Ntf-2	Nuclear transport factor-2	CG1740	2/2
6	6	2	6/6	1	X	TRiP.HMS03723	TRiP	HMS03723	VALIUM20	CG10174	Ntf-2r	Nuclear transport factor-2-related	CG10174	2/2
15	16	3	15/16	0.9375	X	TRiP.JF02705	TRiP	JF02705	VALIUM10	CG10174	Ntf-2r	Nuclear transport factor-2-related	CG10174	2/2
0	3	1	0/3	0	-	TRiP.JF02872	TRiP	JF02872	VALIUM10	CG6698	NtR	NtR	CG6698	0/1
0	3	1	0/3	0	-	TRiP.JF02973	TRiP	JF02973	VALIUM10	CG34395	nub	nubbin	CG34395	0/1
10	10	3	10/10	1	X	TRiP.HMS00258	TRiP	HMS00258	VALIUM20	CG9710	nudC	nudC	CG9710	1/1
0	3	1	0/3	0	-	TRiP.JF02728	TRiP	JF02728	VALIUM10	CG33991	nuf	nuclear fallout	CG33991	0/1
0	3	1	0/3	0	-	TRiP.HMS01459	TRiP	HMS01459	VALIUM20	CG3779	numb	numb	CG3779	0/1
0	3	1	0/3	0	-	TRiP.HM05248	TRiP	HM05248	VALIUM10	CG4453	Nup153	Nucleoporin 153kD	CG4453	0/1
0	3	1	0/3	0	-	TRiP.HMS00385	TRiP	HMS00385	VALIUM20	CG4738	Nup160	Nucleoporin 160kD	CG4738	0/1
0	9	2	0/9	0	-	TRiP.HM05048	TRiP	HM05048	VALIUM10	CG10198	Nup98-96	Nucleoporin 98-96kD	CG10198	0/1
0	3	1	0/3	0	-	TRiP.JF02793	TRiP	JF02793	VALIUM10	CG43479	nwk	nervous wreck	CG43479	0/1
0	3	1	0/3	0	-	TRiP.JF02052	TRiP	JF02052	VALIUM10	CG12366	O-fut1	O-fucosyltransferase 1	CG12366	0/1
0	3	1	0/3	0	-	TRiP.JF01943	TRiP	JF01943	VALIUM10	CG42702	Oaz	O/E-associated zinc finger protein	CG42702	0/1
0	6	2	0/6	0	-	VDRC.41931	VDRC	41931	GD	CG3396	Ocho	Ocho	CG3396	0/1
0	3	1	0/3	0	-	TRiP.JF02967	TRiP	JF02967	VALIUM10	CG7485	Oct-TyrR	Octopamine-Tyramine receptor	CG7485	0/1
0	3	1	0/3	0	-	TRiP.HMC03103	TRiP	HMC03103	VALIUM20	CG6919	Octbeta1R	Octopamine beta1 receptor	CG6919	0/1
0	3	1	0/3	0	-	TRiP.JF02925	TRiP	JF02925	VALIUM10	CG3851	odd	odd skipped	CG3851	0/1
0	10	3	0/10	0	-	TRiP.HMC03562	TRiP	HMC03562	VALIUM20	CG11430	olf186-F	olf186-F	CG11430	0/1
1	3	1	1/3	0.333333	-	VDRC.101531	VDRC	101531	KK	CG1133	opa	odd paired	CG1133	0/1
2	9	2	2/9	0.222222	-	TRiP.JF02983	TRiP	JF02983	VALIUM10	CG3029	or	orange	CG3029	0/1
0	3	1	0/3	0	-	TRiP.GL01484	TRiP	GL01484	VALIUM22	CG10868	orb	oo18 RNA-binding protein	CG10868	0/2
1	13	2	1/13	0.0769231	-	TRiP.JF01864	TRiP	JF01864	VALIUM10	CG10868	orb	oo18 RNA-binding protein	CG10868	0/2
0	6	2	0/6	0	-	TRiP.JF02376	TRiP	JF02376	VALIUM10	CG43782	orb2	orb2	CG43782	0/1
0	3	1	0/3	0	-	TRiP.HMS00404	TRiP	HMS00404	VALIUM20	CG2917	Orc4	Origin recognition complex subunit 4	CG2917	0/1
0	10	1	0/10	0	-	TRiP.HMJ21398	TRiP	HMJ21398	VALIUM20	CG1615	Ork1	Open rectifier K+ channel 1	CG1615	0/3
1	10	1	1/10	0.1	-	TRiP.JF01926	TRiP	JF01926	VALIUM10	CG1615	Ork1	Open rectifier K+ channel 1	CG1615	0/3
0	3	1	0/3	0	-	VDRC.104883	VDRC	104883	KK	CG1615	Ork1	Open rectifier K+ channel 1	CG1615	0/3
0	3	1	0/3	0	-	TRiP.JF01842	TRiP	JF01842	VALIUM10	CG7411	ort	ora transientless	CG7411	0/1
0	3	1	0/3	0	-	TRiP.HMS00939	TRiP	HMS00939	VALIUM20	CG7830	Ostgamma	Oligosaccharide transferase gamma subunit	CG7830	0/1
0	10	3	0/10	0	-	TRiP.JF01796	TRiP	JF01796	VALIUM10	CG8967	otk	off-track	CG8967	0/1
0	3	1	0/3	0	-	TRiP.HMS00038	TRiP	HMS00038	VALIUM20	CG12743	otu	ovarian tumor	CG12743	0/1
7	7	2	7/7	1	X	TRiP.JF03104	TRiP	JF03104	VALIUM10	CG5119	pAbp	poly(A) binding protein	CG5119	1/1
0	10	3	0/10	0	-	TRiP.HMC03407	TRiP	HMC03407	VALIUM20	CG15860	pain	painless	CG15860	0/1
0	3	1	0/3	0	-	TRiP.HM05156	TRiP	HM05156	VALIUM10	CG10295	Pak	p21-activated kinase	CG10295	0/2
1	9	3	1/9	0.111111	-	VDRC.108937	VDRC	108937	KK	CG10295	Pak	p21-activated kinase	CG10295	0/2
1	3	2	1/3	0.333333	-	NIG.14895R-1	NIG	14895R-1	-	CG14895	Pak3	Pak3	CG14895	0/4
0	3	1	0/3	0	-	TRiP.GL00287	TRiP	GL00287	VALIUM22	CG14895	Pak3	Pak3	CG14895	0/4
1	3	1	1/3	0.333333	-	TRiP.HMS02500	TRiP	HMS02500	VALIUM20	CG14895	Pak3	Pak3	CG14895	0/4
0	3	2	0/3	0	-	VDRC.107260	VDRC	107260	KK	CG14895	Pak3	Pak3	CG14895	0/4
1	6	2	1/6	0.166667	-	TRiP.JF02306	TRiP	JF02306	VALIUM10	CG34403	pan	pangolin	CG34403	0/1
3	3	1	3/3	1	X	TRiP.GL00253	TRiP	GL00253	VALIUM22	CG8201	par-1	par-1	CG8201	2/2
13	13	2	13/13	1	X	TRiP.HMS00405	TRiP	HMS00405	VALIUM20	CG8201	par-1	par-1	CG8201	2/2
3	3	1	3/3	1	X	TRiP.HMS01829	TRiP	HMS01829	VALIUM20	CG5884	par-6	par-6	CG5884	3/5
4	6	2	4/6	0.666667	X	TRiP.HMS01928	TRiP	HMS01928	VALIUM20	CG5884	par-6	par-6	CG5884	3/5
16	16	3	16/16	1	X	VDRC.108560	VDRC	108560	KK	CG5884	par-6	par-6	CG5884	3/5
0	3	1	0/3	0	-	TRiP.GL00621	TRiP	GL00621	VALIUM22	CG5884	par-6	par-6	CG5884	3/5
0	3	1	0/3	0	-	TRiP.HMS01410	TRiP	HMS01410	VALIUM20	CG5884	par-6	par-6	CG5884	3/5
0	3	1	0/3	0	-	TRiP.HMS00868	TRiP	HMS00868	VALIUM20	CG9907	para	paralytic	CG9907	0/1
0	3	1	0/3	0	-	TRiP.HMS01651	TRiP	HMS01651	VALIUM20	CG10523	park	parkin	CG10523	0/2
1	3	1	1/3	0.333333	-	TRiP.JF01200	TRiP	JF01200	VALIUM1	CG10523	park	parkin	CG10523	0/2
0	9	3	0/9	0	-	TRiP.JF02062	TRiP	JF02062	VALIUM10	CG1800	pasha	partner of drosha	CG1800	0/1
1	3	1	1/3	0.333333	-	TRiP.JF03260	TRiP	JF03260	VALIUM10	CG3105	Pask	PAS kinase	CG3105	0/1
0	3	1	0/3	0	-	NIG.10695R-1	NIG	10695R-1	-	CG10695	Pat1	Protein interacting with APP tail-1	CG10695	0/1
0	3	1	0/3	0	-	TRiP.GL00632	TRiP	GL00632	VALIUM22	CG12021	Patj	Patj	CG12021	0/4
1	6	1	1/6	0.166667	-	TRiP.HMS01489	TRiP	HMS01489	VALIUM20	CG12021	Patj	Patj	CG12021	0/4
0	6	1	0/6	0	-	TRiP.JF02051	TRiP	JF02051	VALIUM10	CG12021	Patj	Patj	CG12021	0/4
0	3	1	0/3	0	-	VDRC.101877	VDRC	101877	KK	CG12021	Patj	Patj	CG12021	0/4
6	6	1	6/6	1	X	TRiP.JF03274	TRiP	JF03274	VALIUM10	CG31481	pb	proboscipedia	CG31481	1/2
0	3	1	0/3	0	-	VDRC.105751	VDRC	105751	KK	CG31481	pb	proboscipedia	CG31481	1/2
2	3	1	2/3	0.666667	X	TRiP.GL01092	TRiP	GL01092	VALIUM22	CG8114	pbl	pebble	CG8114	2/2
3	3	1	3/3	1	X	TRiP.JF02979	TRiP	JF02979	VALIUM10	CG8114	pbl	pebble	CG8114	2/2
0	3	1	0/3	0	-	TRiP.HMS00016	TRiP	HMS00016	VALIUM20	CG32443	Pc	Polycomb	CG32443	0/1
0	3	1	0/3	0	-	TRiP.HMS00674	TRiP	HMS00674	VALIUM20	CG31453	pch2	pachytene checkpoint 2	CG31453	0/1
8	13	2	8/13	0.615385	X	VDRC.50306	VDRC	50306	GD	CG14779	pck	pickel	CG14779	1/2
0	17	3	0/17	0	-	TRiP.GL00642	TRiP	GL00642	VALIUM22	CG14779	pck	pickel	CG14779	1/2
0	3	1	0/3	0	-	TRiP.HMS00768	TRiP	HMS00768	VALIUM20	CG2152	Pcmt	Protein-L-isoaspartate (D-aspartate) O-methyltransferase	CG2152	0/1
0	3	1	0/3	0	-	TRiP.HMS00634	TRiP	HMS00634	VALIUM20	CG9193	PCNA	Proliferating cell nuclear antigen	CG9193	0/1
0	3	1	0/3	0	-	VDRC.8692	VDRC	8692	GD	CG7761	pcs	parcas	CG7761	0/1
4	9	3	4/9	0.444444	-	TRiP.HM05038	TRiP	HM05038	VALIUM10	CG3443	pcx	pecanex	CG3443	0/1
3	9	3	3/9	0.333333	-	TRiP.JF03155	TRiP	JF03155	VALIUM10	CG44007	Pde1c	Phosphodiesterase 1c	CG44007	0/1
0	3	1	0/3	0	-	TRiP.HMS00407	TRiP	HMS00407	VALIUM20	CG42276	Pde9	Phosphodiesterase 9	CG42276	0/1
0	3	1	0/3	0	-	TRiP.JF02874	TRiP	JF02874	VALIUM10	CG6988	Pdi	Protein disulfide isomerase	CG6988	0/1
0	3	1	0/3	0	-	TRiP.GL00009	TRiP	GL00009	VALIUM22	CG8808	Pdk	Pyruvate dehydrogenase kinase	CG8808	0/2
2	6	2	2/6	0.333333	-	TRiP.JF03050	TRiP	JF03050	VALIUM10	CG8808	Pdk	Pyruvate dehydrogenase kinase	CG8808	0/2
0	6	3	0/6	0	-	TRiP.JF02807	TRiP	JF02807	VALIUM10	CG1210	Pdk1	Phosphoinositide-dependent kinase 1	CG1210	0/1
1	3	1	1/3	0.333333	-	VDRC.102126	VDRC	102126	KK	CG12287	pdm2	POU domain protein 2	CG12287	0/1
0	3	1	0/3	0	-	TRiP.JF02312	TRiP	JF02312	VALIUM10	CG42698	pdm3	pou domain motif 3	CG42698	0/1
0	3	1	0/3	0	-	VDRC.37769	VDRC	37769	GD	CG17888	Pdp1	PAR-domain protein 1	CG17888	0/1
0	3	1	0/3	0	-	TRiP.HM05139	TRiP	HM05139	VALIUM10	CG9491	PDZ-GEF	PDZ domain-containing guanine nucleotide exchange factor	CG9491	0/1
0	6	2	0/6	0	-	TRiP.JF03162	TRiP	JF03162	VALIUM10	CG12212	peb	pebbled	CG12212	0/3
0	3	1	0/3	0	-	VDRC.101325	VDRC	101325	KK	CG12212	peb	pebbled	CG12212	0/3
0	3	1	0/3	0	-	VDRC.3788	VDRC	3788	GD	CG12212	peb	pebbled	CG12212	0/3
1	3	1	1/3	0.333333	-	VDRC.110278	VDRC	110278	KK	CG2087	PEK	pancreatic eIF-2alpha kinase	CG2087	0/1
1	3	1	1/3	0.333333	-	TRiP.JF02608	TRiP	JF02608	VALIUM10	CG33198	pen-2	presenilin enhancer	CG33198	0/1
0	3	1	0/3	0	-	NIG.9493R-3	NIG	9493R-3	-	CG9493	Pez	Pez	CG9493	0/1
1	3	1	1/3	0.333333	-	TRiP.HMS00463	TRiP	HMS00463	VALIUM20	CG2103	pgant6	polypeptide GalNAc transferase 6	CG2103	0/1
0	6	2	0/6	0	-	TRiP.HMC03362	TRiP	HMC03362	VALIUM20	CG8251	Pgi	Phosphoglucose isomerase	CG8251	0/1
1	3	1	1/3	0.333333	-	TRiP.JF02889	TRiP	JF02889	VALIUM10	CG3127	Pgk	Phosphoglycerate kinase	CG3127	0/1
0	3	1	0/3	0	-	TRiP.JF02073	TRiP	JF02073	VALIUM10	CG1721	Pglym78	Phosphoglyceromutase	CG1721	0/1
0	1	1	0/1	0	-	TRiP.HMS00259	TRiP	HMS00259	VALIUM20	CG4432	PGRP-LC	Peptidoglycan recognition protein LC	CG4432	0/1
3	3	1	3/3	1	X	TRiP.HMS00082	TRiP	HMS00082	VALIUM20	CG18412	ph-p	polyhomeotic proximal	CG18412	1/1
0	3	1	0/3	0	-	TRiP.HMS00567	TRiP	HMS00567	VALIUM20	CG31022	PH4alphaEFB	prolyl-4-hydroxylase-alpha EFB	CG31022	0/1
0	3	1	0/3	0	-	TRiP.JF01988	TRiP	JF01988	VALIUM10	CG12013	PHGPx	PHGPx	CG12013	0/1
0	3	1	0/3	0	-	VDRC.35469	VDRC	35469	GD	CG10108	phyl	phyllopod	CG10108	0/1
0	3	1	0/3	0	-	VDRC.104179	VDRC	104179	KK	CG2699	Pi3K21B	Pi3K21B	CG2699	0/1
1	3	1	1/3	0.333333	-	TRiP.HMS00261	TRiP	HMS00261	VALIUM20	CG5373	Pi3K59F	Phosphotidylinositol 3 kinase 59F	CG5373	0/1
0	1	1	0/1	0	-	TRiP.HMS01296	TRiP	HMS01296	VALIUM20	CG11621	Pi3K68D	Phosphotidylinositol 3 kinase 68D	CG11621	0/2
0	3	2	0/3	0	-	TRiP.JF01193	TRiP	JF01193	VALIUM1	CG11621	Pi3K68D	Phosphotidylinositol 3 kinase 68D	CG11621	0/2
1	3	1	1/3	0.333333	-	TRiP.JF02770	TRiP	JF02770	VALIUM10	CG4141	Pi3K92E	Pi3K92E	CG4141	0/1
0	3	1	0/3	0	-	VDRC.25458	VDRC	25458	GD	CG2929	Pi4KIIalpha	Pi4KIIalpha	CG2929	0/3
0	3	1	0/3	0	-	VDRC.25459	VDRC	25459	GD	CG2929	Pi4KIIalpha	Pi4KIIalpha	CG2929	0/3
0	3	1	0/3	0	-	VDRC.40995	VDRC	40995	GD	CG2929	Pi4KIIalpha	Pi4KIIalpha	CG2929	0/3
10	15	5	10/15	0.666667	X	VDRC.105614	VDRC	105614	KK	CG10260	PI4KIIIalpha	Phosphatidylinositol 4-kinase III alpha	CG10260	1/3
0	3	1	0/3	0	-	TRiP.GLV21007	TRiP	GLV21007	VALIUM21	CG10260	PI4KIIIalpha	Phosphatidylinositol 4-kinase III alpha	CG10260	1/3
1	9	3	1/9	0.111111	-	VDRC.15993	VDRC	15993	GD	CG10260	PI4KIIIalpha	Phosphatidylinositol 4-kinase III alpha	CG10260	1/3
0	3	1	0/3	0	-	TRiP.JF01199	TRiP	JF01199	VALIUM1	CG6167	PICK1	Protein interacting with C kinase 1	CG6167	0/1
0	3	1	0/3	0	-	TRiP.JF01940	TRiP	JF01940	VALIUM10	CG8098	Picot	Picot	CG8098	0/1
0	3	1	0/3	0	-	TRiP.JF02450	TRiP	JF02450	VALIUM10	CG5692	pins	partner of inscuteable	CG5692	0/1
0	3	1	0/3	0	-	VDRC.108104	VDRC	108104	KK	CG3682	PIP5K59B	Phosphatidylinositol 4-phosphate 5-kinase at 59B	CG3682	0/2
0	3	1	0/3	0	-	VDRC.47027	VDRC	47027	GD	CG3682	PIP5K59B	Phosphatidylinositol 4-phosphate 5-kinase at 59B	CG3682	0/2
0	3	1	0/3	0	-	TRiP.GL00025	TRiP	GL00025	VALIUM22	CG4268	Pitslre	Pitslre	CG4268	0/1
6	7	2	6/7	0.857143	X	TRiP.JF01190	TRiP	JF01190	VALIUM1	CG5651	pix	pixie	CG5651	1/1
12	12	2	12/12	1	X	TRiP.HMS00408	TRiP	HMS00408	VALIUM20	CG11084	pk	prickle	CG11084	1/1
0	3	1	0/3	0	-	TRiP.GL00038	TRiP	GL00038	VALIUM22	CG4379	Pka-C1	Protein kinase, cAMP-dependent, catalytic subunit 1	CG4379	0/2
0	3	1	0/3	0	-	VDRC.101524	VDRC	101524	KK	CG4379	Pka-C1	Protein kinase, cAMP-dependent, catalytic subunit 1	CG4379	0/2
0	3	1	0/3	0	-	TRiP.JF01448	TRiP	JF01448	VALIUM1	CG12066	Pka-C2	Protein kinase, cAMP-dependent, catalytic subunit 2	CG12066	0/1
0	6	1	0/6	0	-	TRiP.HMS01970	TRiP	HMS01970	VALIUM20	CG6117	Pka-C3	Protein kinase, cAMP-dependent, catalytic subunit 3	CG6117	0/2
2	11	4	2/11	0.181818	-	TRiP.JF02723	TRiP	JF02723	VALIUM10	CG6117	Pka-C3	Protein kinase, cAMP-dependent, catalytic subunit 3	CG6117	0/2
1	3	1	1/3	0.333333	-	TRiP.JF02788	TRiP	JF02788	VALIUM10	CG42341	Pka-R1	Protein kinase, cAMP-dependent, regulatory subunit type 1	CG42341	0/2
0	3	1	0/3	0	-	VDRC.26329	VDRC	26329	GD	CG42341	Pka-R1	Protein kinase, cAMP-dependent, regulatory subunit type 1	CG42341	0/2
0	3	1	0/3	0	-	TRiP.HMS01393	TRiP	HMS01393	VALIUM20	CG15862	Pka-R2	Protein kinase, cAMP-dependent, regulatory subunit type 2	CG15862	0/5
0	3	1	0/3	0	-	TRiP.JF02759	TRiP	JF02759	VALIUM10	CG15862	Pka-R2	Protein kinase, cAMP-dependent, regulatory subunit type 2	CG15862	0/5
0	3	1	0/3	0	-	VDRC.101763	VDRC	101763	KK	CG15862	Pka-R2	Protein kinase, cAMP-dependent, regulatory subunit type 2	CG15862	0/5
0	3	1	0/3	0	-	VDRC.39436	VDRC	39436	GD	CG15862	Pka-R2	Protein kinase, cAMP-dependent, regulatory subunit type 2	CG15862	0/5
0	3	1	0/3	0	-	VDRC.39437	VDRC	39437	GD	CG15862	Pka-R2	Protein kinase, cAMP-dependent, regulatory subunit type 2	CG15862	0/5
1	6	2	1/6	0.166667	-	VDRC.27696	VDRC	27696	GD	CG6622	Pkc53E	Protein C kinase 53E	CG6622	0/2
1	9	3	1/9	0.111111	-	VDRC.27699	VDRC	27699	GD	CG6622	Pkc53E	Protein C kinase 53E	CG6622	0/2
0	5	2	0/5	0	-	VDRC.108151	VDRC	108151	KK	CG1954	Pkc98E	Protein C kinase 98E	CG1954	0/2
0	6	2	0/6	0	-	VDRC.33434	VDRC	33434	GD	CG1954	Pkc98E	Protein C kinase 98E	CG1954	0/2
0	3	1	0/3	0	-	TRiP.JF02766	TRiP	JF02766	VALIUM10	CG3324	Pkg21D	Protein kinase, cGMP-dependent at 21D	CG3324	0/3
0	3	1	0/3	0	-	VDRC.103513	VDRC	103513	KK	CG3324	Pkg21D	Protein kinase, cGMP-dependent at 21D	CG3324	0/3
0	3	1	0/3	0	-	VDRC.34594	VDRC	34594	GD	CG3324	Pkg21D	Protein kinase, cGMP-dependent at 21D	CG3324	0/3
0	3	1	0/3	0	-	VDRC.108395	VDRC	108395	KK	CG4574	Plc21C	Phospholipase C at 21C	CG4574	0/3
0	3	1	0/3	0	-	VDRC.26557	VDRC	26557	GD	CG4574	Plc21C	Phospholipase C at 21C	CG4574	0/3
0	5	3	0/5	0	-	VDRC.26558	VDRC	26558	GD	CG4574	Plc21C	Phospholipase C at 21C	CG4574	0/3
0	3	1	0/3	0	-	TRiP.HM05221	TRiP	HM05221	VALIUM10	CG11081	PlexA	Plexin A	CG11081	0/2
0	3	1	0/3	0	-	VDRC.107004	VDRC	107004	KK	CG11081	PlexA	Plexin A	CG11081	0/2
0	3	1	0/3	0	-	TRiP.HM05122	TRiP	HM05122	VALIUM10	CG17245	PlexB	Plexin B	CG17245	0/2
0	3	1	0/3	0	-	VDRC.6873	VDRC	6873	GD	CG17245	PlexB	Plexin B	CG17245	0/2
0	3	1	0/3	0	-	TRiP.HMS01259	TRiP	HMS01259	VALIUM20	CG6199	Plod	procollagen lysyl hydroxylase	CG6199	0/1
1	3	1	1/3	0.333333	-	TRiP.JF01145	TRiP	JF01145	VALIUM1	CG42314	PMCA	plasma membrane calcium ATPase	CG42314	0/1
0	3	1	0/3	0	-	TRiP.HM05223	TRiP	HM05223	VALIUM10	CG33526	PNUTS	PNUTS	CG33526	0/1
0	3	1	0/3	0	-	TRiP.JF01774	TRiP	JF01774	VALIUM1	CG4532	pod1	pod1	CG4532	0/1
0	3	1	0/3	0	-	TRiP.HMS00739	TRiP	HMS00739	VALIUM20	CG14472	poe	purity of essence	CG14472	0/1
3	3	1	3/3	1	X	TRiP.HMS00530	TRiP	HMS00530	VALIUM20	CG12306	polo	polo	CG12306	1/2
0	9	3	0/9	0	-	TRiP.HMS01591	TRiP	HMS01591	VALIUM20	CG12306	polo	polo	CG12306	1/2
0	3	1	0/3	0	-	TRiP.HMS01460	TRiP	HMS01460	VALIUM20	CG3346	pon	partner of numb	CG3346	0/1
6	6	3	6/6	1	X	TRiP.HM05235	TRiP	HM05235	VALIUM10	CG5684	Pop2	Pop2	CG5684	2/2
3	3	1	3/3	1	X	TRiP.HMJ21614	TRiP	HMJ21614	VALIUM20	CG5684	Pop2	Pop2	CG5684	2/2
0	3	1	0/3	0	-	TRiP.JF03251	TRiP	JF03251	VALIUM10	CG6647	porin	porin	CG6647	0/1
0	3	1	0/3	0	-	TRiP.JF01927	TRiP	JF01927	VALIUM10	CG17137	Porin2	Porin2	CG17137	0/1
0	3	1	0/3	0	-	VDRC.26655	VDRC	26655	GD	CG4909	POSH	Plenty of SH3s	CG4909	0/2
0	3	1	0/3	0	-	VDRC.26657	VDRC	26657	GD	CG4909	POSH	Plenty of SH3s	CG4909	0/2
0	3	1	0/3	0	-	TRiP.JF02321	TRiP	JF02321	VALIUM10	CG9610	Poxm	Pox meso	CG9610	0/2
0	3	1	0/3	0	-	VDRC.106103	VDRC	106103	KK	CG9610	Poxm	Pox meso	CG9610	0/2
0	7	2	0/7	0	-	TRiP.JF02136	TRiP	JF02136	VALIUM10	CG8246	Poxn	Pox neuro	CG8246	0/1
0	3	1	0/3	0	-	VDRC.35025	VDRC	35025	GD	CG5650	Pp1-87B	Protein phosphatase 1 at 87B	CG5650	0/1
7	7	2	7/7	1	X	TRiP.JF03316	TRiP	JF03316	VALIUM10	CG17291	Pp2A-29B	Protein phosphatase 2A at 29B	CG17291	1/1
0	3	1	0/3	0	-	TRiP.JF02808	TRiP	JF02808	VALIUM10	CG32505	Pp4-19C	Protein phosphatase 19C	CG32505	0/1
0	10	1	0/10	0	-	TRiP.JF03250	TRiP	JF03250	VALIUM10	CG3478	ppk	pickpocket	CG3478	0/1
1	3	1	1/3	0.333333	-	TRiP.JF02438	TRiP	JF02438	VALIUM10	CG9501	ppk14	pickpocket 14	CG9501	0/1
0	1	1	0/1	0	-	TRiP.JF02846	TRiP	JF02846	VALIUM10	CG14239	ppk15	pickpocket 15	CG14239	0/1
0	6	2	0/6	0	-	TRiP.JF01923	TRiP	JF01923	VALIUM10	CG44152	ppk18	pickpocket 18	CG44152	0/1
0	3	1	0/3	0	-	TRiP.JF03123	TRiP	JF03123	VALIUM10	CG31105	ppk22	pickpocket 22	CG31105	0/1
0	3	1	0/3	0	-	TRiP.JF02986	TRiP	JF02986	VALIUM10	CG8527	ppk23	pickpocket 23	CG8527	0/1
0	3	1	0/3	0	-	TRiP.JF02031	TRiP	JF02031	VALIUM10	CG15555	ppk24	pickpocket 24	CG15555	0/1
0	3	1	0/3	0	-	TRiP.JF01843	TRiP	JF01843	VALIUM10	CG8546	ppk26	pickpocket 26	CG8546	0/1
0	1	1	0/1	0	-	TRiP.JF02558	TRiP	JF02558	VALIUM10	CG10858	ppk27	pickpocket 27	CG10858	0/1
0	3	1	0/3	0	-	TRiP.JF02153	TRiP	JF02153	VALIUM10	CG4805	ppk28	pickpocket 28	CG4805	0/1
0	1	1	0/1	0	-	TRiP.JF02433	TRiP	JF02433	VALIUM10	CG31065	ppk31	pickpocket 31	CG31065	0/1
0	3	1	0/3	0	-	TRiP.JF01834	TRiP	JF01834	VALIUM10	CG33289	ppk5	pickpocket 5	CG33289	0/1
0	3	1	0/3	0	-	TRiP.JF01942	TRiP	JF01942	VALIUM10	CG9499	ppk7	pickpocket 7	CG9499	0/1
0	1	1	0/1	0	-	TRiP.JF01832	TRiP	JF01832	VALIUM10	CG32792	ppk8	pickpocket 8	CG32792	0/1
0	3	1	0/3	0	-	TRiP.JF02780	TRiP	JF02780	VALIUM10	CG7758	ppl	pumpless	CG7758	0/1
1	3	1	1/3	0.333333	-	TRiP.HMS01741	TRiP	HMS01741	VALIUM20	CG6525	pps	protein partner of snf	CG6525	0/1
3	13	3	3/13	0.230769	-	TRiP.JF01972	TRiP	JF01972	VALIUM10	CG12108	Ppt1	Palmitoyl-protein thioesterase 1	CG12108	0/1
0	3	1	0/3	0	-	TRiP.JF02998	TRiP	JF02998	VALIUM10	CG4851	Ppt2	Palmitoyl-protein Thioesterase 2	CG4851	0/1
0	3	1	0/3	0	-	TRiP.HMC03108	TRiP	HMC03108	VALIUM20	CG5485	Prestin	Prestin	CG5485	0/1
0	3	1	0/3	0	-	TRiP.GLC01619	TRiP	GLC01619	VALIUM22	CG7777	Prip	Prip	CG7777	0/1
0	6	3	0/6	0	-	NIG.5939R-2	NIG	5939R-2	-	CG5939	Prm	Paramyosin	CG5939	0/3
0	3	2	0/3	0	-	TRiP.JF01111	TRiP	JF01111	VALIUM1	CG5939	Prm	Paramyosin	CG5939	0/3
0	3	1	0/3	0	-	TRiP.JF01112	TRiP	JF01112	VALIUM1	CG5939	Prm	Paramyosin	CG5939	0/3
0	3	1	0/3	0	-	TRiP.JF02308	TRiP	JF02308	VALIUM10	CG17228	pros	prospero	CG17228	0/1
[truncated: 621 more rows]

## Sheet: Genes
Gene Summary
#	Sterile RNAi Lines (tj>RNAi)	Sterile/Total	Sterile Gene	Gene ID	Nickname	Name	Flybase ID	Gene Classification	Phenotype (tj>RNAi)	Fly GO Term: Spermatogenesis	FlyBase: Male Sterile Allele	Cyst cell phenotype identified by Yu et al. 2016 (PMID:27471256)	Cyst cell phenotype identified by Liu et al. 2016 (PMID:27484291)	Follicle cell phenotype identified by Berns et al. 2014 (PMID:24762813)	Mouse homolog(s) identified by DIOPT - Hu et al. 2011 (PMID:21880147)	Mouse homolog(s) with stage specific expression in Sertoli cells identified by Zimmermann et al. 2015 (PMID: 25710594)
1	TRiP.JF02963	1/1	X	CG12532	AP-1-2β	Adaptor Protein complex 1/2, beta subunit	FBgn0010380	Endomembrane Transport	Spermatogonial defect	-	-	-	-	-	X	-
2	TRiP.JF02681	1/2	X	CG9012	Chc	Clathrin heavy chain	FBgn0000319	Endomembrane Transport	Spermatogonial defect	X	X	-	-	-	X	-
3	TRiP.JF03335, VDRC.103945, NIG.8269R-3	3/4	X	CG3664	Rab5	Rab5	FBgn0014010	Endomembrane Transport	Spermatogonial defect	-	-	-	-	X	X	-
4	TRiP.JF02649	1/1	X	CG7034	sec15	Secretory 15	FBgn0266674	Endomembrane Transport	Spermatogonial defect	-	-	-	-	X	X	-
5	TRiP.HMS01716	1/1	X	CG8454	Vps16A	Vacuolar protein sorting 16A	FBgn0261241	Endomembrane Transport	Spermatogonial defect	-	-	-	-	-	X	-
6	TRiP.HM05144, VDRC.108749	2/3	X	CG11949	cora	coracle	FBgn0010434	Adhesion and Cell Polarity	Spermatogonial defect	-	-	-	-	-	X	Epb41l3, Epb41l1
7	TRiP.JF01365, VDRC.41134, TRiP.HMS00014, TRiP.HMS01521	4/4	X	CG1725	dlg1	discs large 1	FBgn0001624	Adhesion and Cell Polarity	Spermatogonial defect	X	-	X	-	X	X	Dlg1
8	TRiP.HMS01522, VDRC.51247, VDRC.103390	3/5	X	CG2671	l(2)gl	lethal (2) giant larvae	FBgn0002121	Adhesion and Cell Polarity	Spermatogonial defect	-	X	-	-	X	X	-
9	VDRC.107450	1/3	X	CG12369	Lac	Lachesin	FBgn0010238	Adhesion and Cell Polarity	Spermatogonial defect	-	-	-	X	X	X	Negr1
10	TRiP.JF03142, VDRC.8353, TRiP.HMS02276	3/6	X	CG6827	Nrx-IV	Neurexin IV	FBgn0013997	Adhesion and Cell Polarity	Spermatogonial defect	-	-	-	-	-	X	Cntnap5b
11	TRiP.GL00638, TRiP.HMS01993, NIG.10846R-2	3/5	X	CG43398	scrib	scribbled	FBgn0263289	Adhesion and Cell Polarity	Spermatogonial defect	-	-	-	-	-	X	-
12	TRiP.HMS01502, TRiP.JF02855	2/4	X	CG12530	Cdc42	Cdc42	FBgn0010341	Actin Cytoskeleton	Spermatogonial defect	X	X	-	-	X	X	Rhoq
13	TRiP.HMS01862	1/2	X	CG6238	ssh	slingshot	FBgn0029157	Actin Cytoskeleton	Spermatogonial defect	-	-	X	-	-	X	Ssh1, Dusp1, Dusp16, Dusp6, Dusp10, Dusp5, Dusp3, Dusp13
14	TRiP.HM05119	1/1	X	CG9556	alien	alien	FBgn0013746	Ubiquitination/Protein Stability	Spermatogonial defect	X	-	-	X	-	X	-
15	TRiP.JF02612	1/1	X	CG3889	CSN1b	COP9 signalosome subunit 1b	FBgn0027057	Ubiquitination/Protein Stability	Spermatogonial defect	X	-	-	X	-	X	-
16	TRiP.HMS00242	1/1	X	CG18332	CSN3	COP9 signalosome subunit 3	FBgn0027055	Ubiquitination/Protein Stability	Spermatogonial defect	X	-	-	X	-	X	-
17	TRiP.JF02686	1/1	X	CG9423	Kap-α3	karyopherin alpha3	FBgn0027338	Nuclear Import and Export	Spermatogonial defect	-	-	-	-	X	X	Kpna6
18	TRiP.HMS01392	1/1	X	CG5166	Atx2	Ataxin-2	FBgn0041188	mRNA Regulation	Spermatogonial defect	-	-	-	-	-	X	-
19	TRiP.HMS00721	1/1	X	CG5859	IntS8	Integrator 8	FBgn0025830	mRNA Regulation	Spermatogonial defect	-	-	X	-	-	X	-
20	TRiP.HMC03674, TRiP.HM05240	2/2	X	CG13277	LSm7	Like Sm 7	FBgn0261068	mRNA Regulation	Spermatogonial defect	-	-	X	-	-	X	-
21	TRiP.JF01190	1/1	X	CG5651	pix	pixie	FBgn0086706	mRNA Regulation	Spermatogonial defect	-	-	-	-	X	X	-
22	TRiP.HM05235, TRiP.HMJ21614	2/2	X	CG5684	Pop2	Pop2	FBgn0036239	mRNA Regulation	Spermatogonial defect	-	-	-	-	-	X	Cnot7
23	TRiP.HMS00274	1/1	X	CG8749	snRNP-U1-70K	small ribonucleoprotein particle U1 subunit 70K	FBgn0016978	mRNA Regulation	Spermatogonial defect	X	-	X	-	-	X	-
24	TRiP.JF02693	1/1	X	CG9998	U2af50	U2 small nuclear riboprotein auxiliary factor 50	FBgn0005411	mRNA Regulation	Spermatogonial defect	-	-	X	-	X	X	-
25	TRiP.HMS00995	1/1	X	CG6066	CG6066	-	FBgn0039488	mRNA Regulation	Spermatogonial defect	-	-	X	-	X	X	-
26	TRiP.JF02899	1/1	X	CG8189	ATPsynB	ATP synthase, subunit B	FBgn0019644	Mitochondrial	Spermatogonial defect	-	-	-	-	X	X	-
27	TRiP.GLC01662, TRiP.JF03150	2/2	X	CG7610	ATPsynγ	ATP synthase, gamma subunit	FBgn0020235	Mitochondrial	Spermatogonial defect	-	-	-	-	-	X	-
28	TRiP.HMS01902, TRiP.JF02924	2/2	X	CG6851	Mtch	Mitochondrial carrier homolog 1	FBgn0027786	Mitochondrial	Spermatogonial defect	-	-	-	-	-	X	-
29	TRiP.JF02030	1/1	X	CG12157	Tom40	Translocase of outer membrane 40	FBgn0016041	Mitochondrial	Spermatogonial defect	-	-	-	-	-	X	-
30	TRiP.JF02910, TRiP.HMS00047, VDRC.2914	3/4	X	CG5670	Atpα	Na pump alpha subunit	FBgn0002921	-	Spermatogonial defect	-	-	-	-	-	X	Atp1a1, Atp1a2, Atp1a4
31	TRiP.JF03099	1/2	X	CG43395	cngl	Cyclic nucleotide-gated ion channel-like	FBgn0263257	-	Spermatogonial defect	-	-	-	-	-	X	-
32	TRiP.JF02713	1/2	X	CG5546	MED19	Mediator complex subunit 19	FBgn0036761	-	Spermatogonial defect	-	-	-	-	-	X	-
33	VDRC.101362	1/2	X	CG8609	MED4	Mediator complex subunit 4	FBgn0035754	-	Spermatogonial defect	-	-	-	-	-	X	-
34	TRiP.JF02964	1/3	X	CG5686	chico	chico	FBgn0024248	-	Spermatogonial defect	X	-	-	-	X	X	-
35	TRiP.JF03101, TRiP.GL00169	2/2	X	CG7776	E(Pc)	Enhancer of Polycomb	FBgn0000581	-	Spermatogonial defect	-	-	-	-	-	X	Epc1
36	TRiP.HMS00272, TRiP.GL00534	2/2	X	CG3423	SA	Stromalin	FBgn0020616	-	Spermatogonial defect	-	-	-	-	X	X	Stag3
37	TRiP.HM05049	1/2	X	CG6121	Tip60	Tat interactive protein 60kDa	FBgn0026080	-	Spermatogonial defect	-	-	-	-	-	X	-
38	TRiP.HMS00325	1/1	X	CG5589	CG5589	-	FBgn0036754	-	Spermatogonial defect	-	-	-	-	-	X	-
39	TRiP.HMS01000	1/1	X	CG9609	CG9609	-	FBgn0030787	-	Spermatogonial defect	-	-	-	-	-	X	-
40	TRiP.HMS00058, TRiP.JF01195, NIG.6174R-2	3/3	X	CG15224	CkIIβ	Casein kinase II beta subunit	FBgn0000259	-	Spermatogonial defect	-	X	-	X	X	X	-
41	TRiP.JF01792, TRiP.HMS02276	2/2	X	CG2028	CkIα	Casein kinase Ialpha	FBgn0015024	-	Spermatogonial defect	-	-	-	X	-	X	Csnk1e
42	TRiP.HMS01804, TRiP.JF02805	2/2	X	CG7109	mts	microtubule star	FBgn0004177	-	Spermatogonial defect	-	-	-	-	-	X	-
43	TRiP.JF02875, VDRC.103390	2/2	X	CG7057	AP-2μ	Adaptor Protein complex 2, mu subunit	FBgn0263351	Endomembrane Transport	Spermatocyte defect	-	-	-	-	X	X	-
44	TRiP.JF01829	1/1	X	CG31136	Syx1A	Syntaxin 1A	FBgn0013343	Endomembrane Transport	Spermatocyte defect	-	-	-	-	-	X	-
45	TRiP.JF02436, VDRC.107264	2/2	X	CG5081	Syx7	Syntaxin 7	FBgn0267849	Endomembrane Transport	Spermatocyte defect	-	-	-	-	X	X	-
46	TRiP.JF01966, VDRC.2907	2/4	X	CG42783	aPKC	atypical protein kinase C	FBgn0261854	Adhesion and Cell Polarity	Spermatocyte defect	X	-	-	-	X	X	-
47	VDRC.2914, TRiP.HMS01412	2/5	X	CG5055	baz	bazooka	FBgn0000163	Adhesion and Cell Polarity	Spermatocyte defect	-	-	-	-	-	X	Pard3
48	TRiP.GL00253, TRiP.HMS00405	2/2	X	CG8201	par-1	par-1	FBgn0260934	Adhesion and Cell Polarity	Spermatocyte defect	-	-	-	-	-	X	Mark2
49	TRiP.HMS01829, VDRC.108560, TRiP.HM05144	3/5	X	CG5884	par-6	par-6	FBgn0026192	Adhesion and Cell Polarity	Spermatocyte defect	-	-	-	-	X	X	Pard6g, Pard6b
50	VDRC.50306	1/2	X	CG14779	pck	pickel	FBgn0013720	Adhesion and Cell Polarity	Spermatocyte defect	-	-	-	-	-	-	-
51	VDRC.44929	1/3	X	CG10624	sinu	sinuous	FBgn0010894	Adhesion and Cell Polarity	Spermatocyte defect	-	-	-	-	-	-	-
52	TRiP.JF02581	1/1	X	CG11027	Arf102F	ADP ribosylation factor at 102F	FBgn0013749	Endomembrane Transport	Spermatid defect	-	-	-	-	X	X	Arf3, Arf1
53	TRiP.HMS00241	1/1	X	CG12737	Crag	Calmodulin-binding protein related to a Rab3 GDP/GTP exchange protein	FBgn0025864	Endomembrane Transport	Spermatid defect	-	-	-	-	-	X	-
54	TRiP.HMS03720	1/1	X	CG3093	dor	deep orange	FBgn0000482	Endomembrane Transport	Spermatid defect	-	X	-	-	-	X	Vps18
55	TRiP.JF02688	1/3	X	CG9834	endoB	Endophilin B	FBgn0034433	Endomembrane Transport	Spermatid defect	-	-	-	-	-	X	Sh3glb1
56	VDRC.40338, TRiP.JF02377	2/2	X	CG5915	Rab7	Rab7	FBgn0015795	Endomembrane Transport	Spermatid defect	-	-	-	-	-	X	Rab7b
57	TRiP.HMS01287	1/1	X	CG3585	Rbcn-3A	Rabconnectin-3A	FBgn0023458	Endomembrane Transport	Spermatid defect	-	-	-	-	-	X	-
58	TRiP.HMC03425, TRiP.JF02882	2/2	X	CG8432	Rep	Rab escort protein	FBgn0026378	Endomembrane Transport	Spermatid defect	-	-	X	-	-	X	Chm
59	TRiP.HMS00357	1/1	X	CG7578	sec71	Secretory 71	FBgn0028538	Endomembrane Transport	Spermatid defect	-	-	-	-	-	X	-
60	TRiP.HMC03467, TRiP.JF01883	2/3	X	CG11173	Snap29	Synaptosomal-associated protein 29kDa	FBgn0034913	Endomembrane Transport	Spermatid defect	-	-	-	-	-	X	-
61	TRiP.JF03330	1/1	X	CG4214	Syx5	Syntaxin 5	FBgn0011708	Endomembrane Transport	Spermatid defect	X	X	-	-	X	X	Stx5a
62	TRiP.JF02055	1/2	X	CG14750	Vps25	Vacuolar protein sorting 25	FBgn0022027	Endomembrane Transport	Spermatid defect	-	-	-	-	X	X	-
63	VDRC.27082	1/5	X	CG3722	Shg	shotgun	FBgn0003391	Adhesion and Cell Polarity	Spermatid defect	-	-	-	-	-	X	-
64	TRiP.HMS02487, VDRC.101438	2/3	X	CG4027	Act5C	Actin 5C	FBgn0000042	Actin Cytoskeleton	Spermatid defect	X	-	-	-	-	X	Acta2, Actg2, Actrt3
65	NIG.9579R-3	1/3	X	CG9579	AnxB10	Annexin B10	FBgn0000084	Actin Cytoskeleton	Spermatid defect	-	-	-	-	-	X	Anxa6, Anxa2, Anxa4, Anxa1, Anxa9
66	NIG.6174R-2, TRiP.HM05259	2/2	X	CG6174	Arp1	Actin-related protein 1	FBgn0011745	Actin Cytoskeleton	Spermatid defect	-	-	-	-	-	X	Acta2, Actg2
67	VDRC.101999, TRiP.JF02785	2/2	X	CG9901	Arp2	Actin-related protein 2	FBgn0011742	Actin Cytoskeleton	Spermatid defect	-	-	-	-	X	X	-
68	NIG.7558R-1, VDRC.108951	2/3	X	CG7558	Arp3	Actin-related protein 3	FBgn0262716	Actin Cytoskeleton	Spermatid defect	-	-	-	-	-	X	Actr3b
69	VDRC.100573	1/2	X	CG8978	Arpc1	Actin-related protein 2/3 complex, subunit 1	FBgn0001961	Actin Cytoskeleton	Spermatid defect	-	-	-	-	X	X	-
70	NIG.10954R-1	1/2	X	CG10954	Arpc2	Actin-related protein 2/3 complex, subunit 2	FBgn0032859	Actin Cytoskeleton	Spermatid defect	-	-	-	-	-	X	-
71	TRiP.JF03147, VDRC.102012	2/2	X	CG9881	Arpc5	Actin-related protein 2/3 complex, subunit 5	FBgn0031437	Actin Cytoskeleton	Spermatid defect	-	-	-	-	X	X	Arpc5
72	NIG.8269R-3, TRiP.HM05084	2/2	X	CG8269	Dmn	Dynactin 2, p50 subunit	FBgn0021825	Actin Cytoskeleton	Spermatid defect	-	-	-	-	-	X	-
73	VDRC.43717	1/1	X	CG2595	RacGAP84C	Rac GTPase activating protein at 84C	FBgn0045843	Actin Cytoskeleton	Spermatid defect	X	-	-	-	-	X	Racgap1
74	TRiP.HMS01618	1/2	X	CG15792	zip	zipper	FBgn0265434	Actin Cytoskeleton	Spermatid defect	-	-	-	-	-	X	Myh10, Myh9, Myh13, Myo5b
75	NIG.7507R-2, TRiP.JF03177, NIG.7558R-1	3/3	X	CG7507	Dhc64C	Dynein heavy chain 64C	FBgn0261797	Tubulin Cytoskeleton	Spermatid defect	-	-	-	-	-	X	Dnah8
76	NIG.1938R-4, VDRC.101340	2/2	X	CG1938	Dlic	Dynein light intermediate chain	FBgn0030276	Tubulin Cytoskeleton	Spermatid defect	-	-	-	-	X	X	Dync1li2
77	TRiP.HM05233, NIG.10846R-2	2/3	X	CG10846	dyn-p25	Dynactin 5, p25 subunit	FBgn0040228	Tubulin Cytoskeleton	Spermatid defect	X	X	-	-	-	X	Dctn5
78	TRiP.JF02803	1/1	X	CG9206	Gl	Dynactin 1, p150 subunit	FBgn0001108	Tubulin Cytoskeleton	Spermatid defect	X	-	-	-	-	X	Dctn1
79	VDRC.21982, NIG.5000R-3	2/3	X	CG5000	msps	mini spindles	FBgn0027948	Tubulin Cytoskeleton	Spermatid defect	-	-	X	-	-	X	Ckap5
80	TRiP.HM05249	1/1	X	CG18000	sw	short wing	FBgn0003654	Tubulin Cytoskeleton	Spermatid defect	X	-	-	X	X	X	-
81	NIG.1913R-2, TRiP.JF01373	2/2	X	CG1913	α1Tub	α-Tubulin at 84B	FBgn0003884	Tubulin Cytoskeleton	Spermatid defect	-	X	-	-	X	X	Tuba3b, Tuba3a, Tuba1b, Tuba8
82	VDRC.103202	1/3	X	CG9476	α2Tub	alpha-Tubulin at 85E	FBgn0003886	Tubulin Cytoskeleton	Spermatid defect	X	-	-	-	X	X	Tuba3a, Tuba1b, Tuba3b, Tuba8
83	NIG.3401R-1	2/4	X	CG3401	β3Tub	beta-Tubulin at 60D	FBgn0003888	Tubulin Cytoskeleton	Spermatid defect	-	X	-	-	X	X	Tubb2b, Tubb2a
84	NIG.4869R-4	1/2	X	CG4869	β4Tub	beta-Tubulin at 97EF	FBgn0003890	Tubulin Cytoskeleton	Spermatid defect	-	-	-	-	-	X	Tubb2a, Tubb2b
85	TRiP.JF02415	1/2	X	CG5748	Hsf	Heat shock factor	FBgn0001222	Ubiquitination/Protein Stability	Spermatid defect	-	-	-	-	X	X	-
86	TRiP.HMS00796	1/1	X	CG1242	Hsp83	Heat shock protein 83	FBgn0001233	Ubiquitination/Protein Stability	Spermatid defect	X	X	-	-	-	X	Hsp90b1
87	TRiP.HM05082	1/1	X	CG5504	l(2)tid	lethal (2) tumorous imaginal discs	FBgn0002174	Ubiquitination/Protein Stability	Spermatid defect	-	-	-	-	-	X	-
88	TRiP.JF02697	1/2	X	CG7398	Trn	Transportin	FBgn0024921	Nuclear Import and Export	Spermatid defect	-	-	-	-	X	X	Tnpo2
89	TRiP.HMS00564	1/1	X	CG7421	Nopp140	Nopp140	FBgn0037137	Nucleolar	Spermatid defect	-	-	-	-	-	X	-
90	TRiP.JF03301	1/1	X	CG3983	ns1	Nucleostemin 1	FBgn0038473	Nucleolar	Spermatid defect	-	-	-	-	-	X	-
91	TRiP.HMS00539, TRiP.HM05052	2/3	X	CG4916	me31B	maternal expression at 31B	FBgn0004419	mRNA Regulation	Spermatid defect	-	-	-	-	-	X	-
92	TRiP.HM05066	1/1	X	CG2021	CG2021	-	FBgn0035271	mRNA Regulation	Spermatid defect	-	-	X	-	-	X	-
93	TRiP.JF02896	1/1	X	CG3612	blw	bellwether	FBgn0011211	Mitochondrial	Spermatid defect	X	X	-	-	-	X	-
94	TRiP.JF02700	1/1	X	CG14724	COX5A	Cytochrome c oxidase subunit 5A	FBgn0019624	Mitochondrial	Spermatid defect	-	-	-	-	-	X	Cox5a
95	TRiP.HMS00815	1/1	X	CG14028	cype	cyclope	FBgn0015031	Mitochondrial	Spermatid defect	-	-	-	-	-	X	Cox6c
96	VDRC.25967	1/1	X	CG4247	mRpS10	mitochondrial ribosomal protein S10	FBgn0038307	Mitochondrial	Spermatid defect	-	-	-	-	X	X	-
97	TRiP.HM05229	1/2	X	CG3944	ND-23	NADH dehydrogenase (ubiquinone) 23 kDa subunit	FBgn0017567	Mitochondrial	Spermatid defect	-	-	-	-	-	X	-
98	TRiP.HMS00852, TRiP.HM05104	2/2	X	CG6343	ND-42	NADH dehydrogenase (ubiquinone) 42 kDa subunit	FBgn0019957	Mitochondrial	Spermatid defect	-	-	-	-	-	X	-
99	TRiP.HM05213	1/1	X	CG9140	ND-51	NADH dehydrogenase (ubiquinone) 51 kDa subunit	FBgn0031771	Mitochondrial	Spermatid defect	-	-	-	-	-	X	-
100	TRiP.HMS00854, TRiP.JF02791	2/2	X	CG2286	ND-75	NADH dehydrogenase (ubiquinone) 75 kDa subunit	FBgn0017566	Mitochondrial	Spermatid defect	-	-	-	-	X	X	-
101	TRiP.HM05255	1/1	X	CG5548	ND-B18	NADH dehydrogenase (ubiquinone) B18 subunit	FBgn0030605	Mitochondrial	Spermatid defect	-	-	-	-	-	X	-
102	TRiP.JF02224	1/1	X	CG8632	ZnT49B	Zinc transporter 49B	FBgn0033762	-	Spermatid defect	-	-	-	-	-	X	-
103	TRiP.JF02488, TRiP.JF02092	2/2	X	CG5102	da	daughterless	FBgn0267821	-	Spermatid defect	X	-	-	-	-	X	Tcf12, Tcf3
104	TRiP.HMS00041, TRiP.JF03119	2/2	X	CG4005	yki	yorkie	FBgn0034970	-	Spermatid defect	-	-	-	-	-	X	Yap1, Wwtr1
105	TRiP.JF02954	1/1	X	CG42281	bun	bunched	FBgn0259176	-	Spermatid defect	-	-	-	-	-	X	Tsc22d1, Tsc22d4, Tsc22d3
106	TRiP.HMJ02084	1/2	X	CG16973	msn	misshapen	FBgn0010909	-	Spermatid defect	-	-	-	-	-	X	Tnik, Mink1
107	TRiP.HMS00044	1/5	X	CG5671	Pten	Phosphatase and tensin homolog	FBgn0026379	-	Spermatid defect	-	-	-	-	X	X	-
108	VDRC.36523, VDRC.36524	2/2	X	CG13194	pyr	pyramus	FBgn0033649	-	Spermatid defect	-	-	-	-	-	-	-
109	TRiP.JF02921	1/1	X	CG1666	Hlc	Helicase	FBgn0001565	-	Spermatid defect	-	-	X	-	-	X	-
110	VDRC.105614	1/3	X	CG10260	PI4KIIIα	Phosphatidylinositol 4-kinase III alpha	FBgn0267350	-	Spermatid defect	-	-	-	-	X	X	Pi4ka
111	TRiP.JF02502	1/1	X	CG3576	schlank	schlank	FBgn0040918	-	Spermatid defect	-	-	-	-	X	X	Cers5, Cers4
112	VDRC.101624, TRiP.JF02796	2/3	X	CG9985	sktl	skittles	FBgn0016984	-	Spermatid defect	X	-	-	-	X	X	Pip5k1b
113	TRiP.HMS00656, TRiP.JF03402	2/2	X	CG2331	TER94	TER94	FBgn0261014	-	Spermatid defect	-	-	-	-	-	X	-
114	TRiP.HMS01764	1/1	X	CG3911	Bet3	Blocked early in transport 3	FBgn0260859	Endomembrane Transport	Cyst cells absent	-	-	-	-	-	X	-
115	TRiP.JF02475	1/1	X	CG8053	eIF-1A	Eukaryotic initiation factor 1A	FBgn0026250	Endomembrane Transport	Cyst cells absent	-	-	-	-	X	X	-
116	TRiP.JF03139	1/1	X	CG6095	exo84	Exocyst 84	FBgn0266668	Endomembrane Transport	Cyst cells absent	X	-	-	-	X	X	-
117	TRiP.JF02609	1/2	X	CG3320	Rab1	Rab1	FBgn0016700	Endomembrane Transport	Cyst cells absent	-	-	-	-	-	X	-
118	VDRC.108382, VDRC.22198, TRiP.HMS01543	3/3	X	CG5771	Rab11	Rab11	FBgn0015790	Endomembrane Transport	Cyst cells absent	X	-	-	-	X	X	Rab11a
119	TRiP.JF01970	1/1	X	CG11556	Rph	Rabphilin	FBgn0030230	Endomembrane Transport	Cyst cells absent	-	-	-	-	-	X	Doc2b
120	TRiP.HMS00355	1/1	X	CG7073	sar1	Secretion-associated Ras-related 1	FBgn0038947	Endomembrane Transport	Cyst cells absent	-	-	-	X	X	X	-
121	TRiP.HMS00356	1/1	X	CG1250	sec23	Secretory 23	FBgn0262125	Endomembrane Transport	Cyst cells absent	-	-	X	-	-	X	-
122	TRiP.JF02676	1/2	X	CG8843	sec5	Secretory 5	FBgn0266670	Endomembrane Transport	Cyst cells absent	-	-	-	-	-	X	Exoc2
123	TRiP.HMS01323	1/1	X	CG3539	Slh	SLY-1 homologous	FBgn0264978	Endomembrane Transport	Cyst cells absent	-	-	X	-	X	X	-
124	TRiP.JF02263	1/1	X	CG13626	Syx18	Syntaxin 18	FBgn0039212	Endomembrane Transport	Cyst cells absent	-	-	-	-	-	X	-
125	TRiP.HMS01038	1/1	X	CG6699	β'Cop	Coat Protein (coatomer) beta'	FBgn0025724	Endomembrane Transport	Cyst cells absent	-	-	-	-	-	X	-
126	TRiP.HMS01079	1/1	X	CG6223	βCop	Coat Protein (coatomer) beta	FBgn0008635	Endomembrane Transport	Cyst cells absent	-	-	X	-	-	X	Copb1
127	TRiP.HM05099	1/1	X	CG1528	γCop	Coat Protein (coatomer) gamma	FBgn0028968	Endomembrane Transport	Cyst cells absent	-	-	-	-	-	X	-
128	TRiP.HM05171	1/1	X	CG3948	ζCOP	Coat Protein (coatomer) zeta	FBgn0040512	Endomembrane Transport	Cyst cells absent	-	-	-	-	X	X	Copz1
129	TRiP.HMS01172	1/1	X	CG2023	CG2023	-	FBgn0037383	Endomembrane Transport	Cyst cells absent	-	-	-	-	X	X	-
130	TRiP.HMS01784	1/1	X	CG32113	CG32113	-	FBgn0052113	Endomembrane Transport	Cyst cells absent	-	-	X	-	-	X	-
131	TRiP.HMS00297	1/2	X	CG2198	Ama	Amalgam	FBgn0000071	Adhesion and Cell Polarity	Cyst cells absent	-	-	X	-	-	X	-
132	TRiP.HMS00408	1/1	X	CG11084	pk	prickle	FBgn0003090	Adhesion and Cell Polarity	Cyst cells absent	-	-	X	-	-	X	Fhl5, Fhl3
133	NIG.5178R-1, VDRC.9780	2/2	X	CG5178	Act88F	Actin 88F	FBgn0000047	Actin Cytoskeleton	Cyst cells absent	-	-	-	-	-	X	Acta2, Actg2, Actrt3
134	NIG.9553R-3, TRiP.HMS00550, TRiP.JF02785	3/3	X	CG9553	chic	chickadee	FBgn0000308	Actin Cytoskeleton	Cyst cells absent	X	X	X	-	X	X	-
135	TRiP.HMS00393	1/1	X	CG33556	form3	formin 3	FBgn0053556	Actin Cytoskeleton	Cyst cells absent	-	-	X	-	-	X	Daam2
136	TRiP.JF02979, TRiP.GL01092	2/2	X	CG8114	pbl	pebble	FBgn0003041	Actin Cytoskeleton	Cyst cells absent	-	X	-	-	X	X	Ect2
137	TRiP.JF02809, TRiP.HMS00375	2/2	X	CG8416	Rho1	Rho1	FBgn0014020	Actin Cytoskeleton	Cyst cells absent	-	-	X	-	X	X	Rhoc
138	TRiP.HMS01417, TRiP.JF01639	2/2	X	CG13345	tum	tumbleweed	FBgn0086356	Actin Cytoskeleton	Cyst cells absent	-	-	X	X	-	X	Racgap1
139	TRiP.HMS00258	1/1	X	CG9710	nudC	nudC	FBgn0021768	Tubulin Cytoskeleton	Cyst cells absent	-	-	X	-	X	X	Nudc
140	TRiP.HMS00154, TRiP.JF03133	2/2	X	CG18102	shi	shibire	FBgn0003392	Tubulin Cytoskeleton	Cyst cells absent	X	-	-	-	X	X	Dnm3
141	TRiP.HM05162	1/3	X	CG8566	unc-104	uncoordinated-104	FBgn0267002	Tubulin Cytoskeleton	Cyst cells absent	-	-	-	-	-	X	Kif1c
142	TRiP.GL01246	1/1	X	CG8439	Cct5	T-complex Chaperonin 5	FBgn0010621	Ubiquitination/Protein Stability	Cyst cells absent	-	-	-	-	X	X	-
143	TRiP.JF03136	1/1	X	CG4264	Hsc70-4	Heat shock protein cognate 4	FBgn0266599	Ubiquitination/Protein Stability	Cyst cells absent	-	-	X	-	X	X	Hspa2, Hspa1l, Hspa5
144	TRiP.HMS00343	1/1	X	CG9484	hyd	hyperplastic discs	FBgn0002431	Ubiquitination/Protein Stability	Cyst cells absent	X	X	X	-	-	X	-
145	TRiP.HMS00068	1/1	X	CG1519	Prosα7	Proteasome alpha7 subunit	FBgn0023175	Ubiquitination/Protein Stability	Cyst cells absent	-	-	X	X	X	X	-
146	TRiP.HMS00119	1/1	X	CG12323	Prosβ5	Proteasome beta5 subunit	FBgn0029134	Ubiquitination/Protein Stability	Cyst cells absent	-	-	X	X	X	X	-
147	TRiP.HMS00071	1/1	X	CG18174	Rpn11	Regulatory particle non-ATPase 11	FBgn0028694	Ubiquitination/Protein Stability	Cyst cells absent	-	-	X	-	-	X	-
148	TRiP.JF03317	1/1	X	CG10149	Rpn6	Regulatory particle non-ATPase 6	FBgn0028689	Ubiquitination/Protein Stability	Cyst cells absent	-	-	-	-	X	X	-
149	TRiP.HMS00096	1/1	X	CG5378	Rpn7	Regulatory particle non-ATPase 7	FBgn0028688	Ubiquitination/Protein Stability	Cyst cells absent	-	-	X	-	X	X	-
150	TRiP.GL00333, TRiP.JF01140	2/2	X	CG3416	Rpn8	Regulatory particle non-ATPase 8	FBgn0002787	Ubiquitination/Protein Stability	Cyst cells absent	-	-	-	-	X	X	Psmd7
151	TRiP.HMS00104	1/1	X	CG5289	Rpt2	Regulatory particle triple-A ATPase 2	FBgn0015282	Ubiquitination/Protein Stability	Cyst cells absent	-	-	X	X	X	X	-
152	TRiP.HM05185	1/1	X	CG16983	skpA	SKP1-related A	FBgn0025637	Ubiquitination/Protein Stability	Cyst cells absent	-	-	-	-	X	X	-
153	TRiP.HMS00639	1/1	X	CG5374	T-cp1	Tcp1-like	FBgn0003676	Ubiquitination/Protein Stability	Cyst cells absent	-	-	X	-	-	X	-
154	TRiP.GL00491, TRiP.JF01977	2/2	X	CG1782	Uba1	Ubiquitin activating enzyme 1	FBgn0023143	Ubiquitination/Protein Stability	Cyst cells absent	-	-	-	-	-	X	Uba1y
155	TRiP.HM05055	1/2	X	CG7528	Uba2	Ubiquitin activating enzyme 2	FBgn0029113	Ubiquitination/Protein Stability	Cyst cells absent	-	-	-	-	-	X	-
156	TRiP.JF02972	1/1	X	CG13281	Cas	CAS/CSE1 segregation protein	FBgn0022213	Nuclear Import and Export	Cyst cells absent	-	-	-	-	X	X	-
157	TRiP.HMS00991	1/1	X	CG13387	emb	embargoed	FBgn0020497	Nuclear Import and Export	Cyst cells absent	-	-	X	X	-	X	Xpo1
158	TRiP.JF02721	1/1	X	CG2637	Fs(2)Ket	Female sterile (2) Ketel	FBgn0262743	Nuclear Import and Export	Cyst cells absent	-	-	-	-	X	X	-
159	TRiP.HMS00020, TRiP.JF02727	2/3	X	CG7935	msk	moleskin	FBgn0026252	Nuclear Import and Export	Cyst cells absent	-	-	X	-	-	X	-
160	TRiP.GL00483, TRiP.JF03048	2/2	X	CG1740	Ntf-2	Nuclear transport factor-2	FBgn0031145	Nuclear Import and Export	Cyst cells absent	-	-	-	-	X	X	-
161	TRiP.JF03244	1/1	X	CG9999	RanGAP	Ran GTPase activating protein	FBgn0003346	Nuclear Import and Export	Cyst cells absent	-	-	-	-	X	X	-
162	TRiP.HMS00196	1/1	X	CG1430	bys	by S6	FBgn0010292	Nucleolar	Cyst cells absent	-	-	-	-	-	X	-
163	VDRC.103935, TRiP.HM05080	2/2	X	CG12050	l(2)05287	lethal (2) 05287	FBgn0284251	Nucleolar	Cyst cells absent	-	-	-	-	-	X	-
164	TRiP.HMS00354	1/1	X	CG2173	Rs1	Rs1	FBgn0021995	Nucleolar	Cyst cells absent	-	-	X	-	-	X	-
165	TRiP.HMS00178	1/1	X	CG11920	CG11920	-	FBgn0039274	Nucleolar	Cyst cells absent	-	-	X	-	X	X	-
166	TRiP.HMS00206	1/1	X	CG13096	CG13096	-	FBgn0032050	Nucleolar	Cyst cells absent	-	-	X	-	X	X	-
167	TRiP.HMS00086	1/1	X	CG8264	Bx42	Bx42	FBgn0004856	mRNA Regulation	Cyst cells absent	-	-	-	-	-	X	-
168	TRiP.HMS02428	1/2	X	CG12357	Cbp20	cap binding protein 20	FBgn0022943	mRNA Regulation	Cyst cells absent	-	-	X	-	X	X	-
169	TRiP.HMS00052	1/1	X	CG7035	Cbp80	cap binding protein 80	FBgn0022942	mRNA Regulation	Cyst cells absent	-	-	-	-	-	X	-
170	TRiP.HM05215	1/1	X	CG3193	crn	crooked neck	FBgn0000377	mRNA Regulation	Cyst cells absent	-	-	-	-	X	X	-
171	TRiP.JF01971	1/1	X	CG12085	hfp	half pint	FBgn0028577	mRNA Regulation	Cyst cells absent	-	X	-	-	-	X	-
172	TRiP.HMS00252	1/2	X	CG9854	hrg	hiiragi	FBgn0015949	mRNA Regulation	Cyst cells absent	-	-	X	-	-	X	Papola
173	TRiP.HMS00255	1/1	X	CG1639	l(1)10Bb	lethal (1) 10Bb	FBgn0001491	mRNA Regulation	Cyst cells absent	-	-	X	-	-	X	-
174	TRiP.HMS00526, TRiP.JF03096	2/2	X	CG34407	Not1	Not1	FBgn0085436	mRNA Regulation	Cyst cells absent	-	-	X	-	X	X	Cnot1
175	TRiP.JF03104	1/1	X	CG5119	pAbp	poly(A) binding protein	FBgn0265297	mRNA Regulation	Cyst cells absent	X	X	-	-	-	X	Pabpc4
176	TRiP.HMS00652	1/1	X	CG5519	Prp19	Pre-RNA processing factor 19	FBgn0261119	mRNA Regulation	Cyst cells absent	-	-	X	-	-	X	-
177	TRiP.JF02798	1/1	X	CG7757	Prp3	Precursor RNA processing 3	FBgn0036915	mRNA Regulation	Cyst cells absent	-	-	X	-	X	X	-
178	TRiP.HM05097	1/1	X	CG5352	SmB	Small ribonucleoprotein particle protein SmB	FBgn0262601	mRNA Regulation	Cyst cells absent	X	X	X	-	-	X	-
179	TRiP.HMS00361, TRiP.HMS02469	2/3	X	CG8427	SmD3	Small ribonucleoprotein particle protein SmD3	FBgn0023167	mRNA Regulation	Cyst cells absent	-	-	X	-	-	X	-
180	TRiP.HMS00074	1/1	X	CG18591	SmE	Small ribonucleoprotein particle protein SmE	FBgn0261790	mRNA Regulation	Cyst cells absent	-	-	-	-	X	X	-
181	TRiP.HMS00137	1/1	X	CG5454	snRNP-U1-C	small ribonucleoprotein particle U1 subunit C	FBgn0261792	mRNA Regulation	Cyst cells absent	-	-	X	-	-	X	-
182	TRiP.HM05232	1/1	X	CG10418	CG10418	-	FBgn0036277	mRNA Regulation	Cyst cells absent	-	-	-	-	-	X	-
183	TRiP.HMS00097	1/1	X	CG11985	CG11985	-	FBgn0040534	mRNA Regulation	Cyst cells absent	X	-	X	-	X	X	-
184	TRiP.HM05176	1/1	X	CG2807	CG2807	-	FBgn0031266	mRNA Regulation	Cyst cells absent	-	-	X	-	-	X	-
185	TRiP.HMS00335	1/1	X	CG9548	CG9548	-	FBgn0031822	mRNA Regulation	Cyst cells absent	-	-	-	-	-	X	-
186	TRiP.HMC03238	1/1	X	CG4412	ATPsynCF6	ATP synthase, coupling factor 6	FBgn0016119	Mitochondrial	Cyst cells absent	-	-	-	-	-	X	-
187	TRiP.GLC01454	1/1	X	CG4307	ATPsynO	ATP synthase, oligomycin sensitivity conferring protein	FBgn0016691	Mitochondrial	Cyst cells absent	-	-	-	-	X	X	-
188	TRiP.JF02892	1/1	X	CG11154	ATPsynβ	ATP synthase, β subunit	FBgn0010217	Mitochondrial	Cyst cells absent	-	-	-	-	-	X	-
189	TRiP.HMS01644	1/1	X	CG4589	Letm1	LETM1 ortholog	FBgn0284252	Mitochondrial	Cyst cells absent	-	-	-	-	-	X	Letm2
190	TRiP.HMS02878, TRiP.JF01948	2/2	X	CG3725	SERCA	Sarco/endoplasmic reticulum Ca(2+)-ATPase	FBgn0263006	-	Cyst cells absent	-	-	-	-	-	X	Atp2a2
191	TRiP.HMS01912	1/1	X	CG1088	Vha26	Vacuolar H[+]-ATPase 26kD subunit	FBgn0283535	-	Cyst cells absent	-	-	-	-	X	X	Atp6v1e1
192	TRiP.JF02948	1/1	X	CG10687	AsnRS	Asparaginyl-tRNA synthetase	FBgn0086443	-	Cyst cells absent	-	-	-	-	-	X	-
193	TRiP.HMS00279	1/1	X	CG43665	eIF-2γ	Eukaryotic initiation factor 2gamma	FBgn0263740	-	Cyst cells absent	-	-	-	-	-	X	Suv39h2, Suv39h1
194	TRiP.HMS00696	1/1	X	CG7483	eIF4AIII	eIF4AIII	FBgn0037573	-	Cyst cells absent	-	-	X	-	X	X	-
195	TRiP.HMS00159	1/1	X	CG9177	eIF5	eIF5	FBgn0030719	-	Cyst cells absent	-	-	X	-	X	X	-
196	TRiP.HMS01335	1/1	X	CG33123	LeuRS	Leucyl-tRNA synthetase	FBgn0284253	-	Cyst cells absent	-	-	X	-	-	X	Lars
197	TRiP.HMS00336	1/1	X	CG6474	e(y)1	enhancer of yellow 1	FBgn0000617	-	Cyst cells absent	-	-	X	-	-	X	-
198	TRiP.JF03160	1/2	X	CG9554	eya	eyes absent	FBgn0000320	-	Cyst cells absent	X	X	-	-	-	X	-
199	VDRC.100311	1/2	X	CG1264	lab	labial	FBgn0002522	-	Cyst cells absent	-	-	-	-	X	X	-
200	TRiP.HMS00153	1/1	X	CG7626	Spt5	Spt5	FBgn0040273	-	Cyst cells absent	-	-	X	-	X	X	Supt5
201	VDRC.106980, TRiP.HMS00035	2/2	X	CG4257	Stat92E	Signal-transducer and activator of transcription protein at 92E	FBgn0016917	-	Cyst cells absent	X	X	-	-	X	X	Stat5b, Stat6, Stat1
202	TRiP.HMS00007	1/2	X	CG4006	Akt1	Akt1	FBgn0010379	-	Cyst cells absent	-	-	-	-	X	X	Sgk1
203	TRiP.HMS02040	1/1	X	CG1906	alph	alphabet	FBgn0086361	-	Cyst cells absent	-	-	-	-	-	X	-
204	TRiP.HMS03009	1/1	X	CG8827	Ance	Angiotensin converting enzyme	FBgn0012037	-	Cyst cells absent	X	X	-	-	-	X	Ace
205	TRiP.HMS01134	1/1	X	CG11526	Strip	Striatin interacting protein	FBgn0035437	-	Cyst cells absent	-	-	-	-	-	X	Strip2
206	TRiP.HMS01114	1/1	X	CG5092	Tor	Target of rapamycin	FBgn0021796	-	Cyst cells absent	-	-	X	-	-	X	Mtor
207	TRiP.HMS01023	1/1	X	CG10483	CG10483	-	FBgn0035649	-	Cyst cells absent	-	-	X	-	-	X	-
208	VDRC.47391	1/2	X	CG10414	Atac2	Ada2a-containing complex component 2	FBgn0032691	-	Cyst cells absent	-	-	-	-	-	X	-
209	TRiP.JF03107	1/1	X	CG6620	aurB	aurora B	FBgn0024227	-	Cyst cells absent	-	-	-	-	X	X	Aurkb, Aurka
210	TRiP.HMS00304	1/1	X	CG31132	BRWD3	BRWD3	FBgn0011785	-	Cyst cells absent	-	-	-	-	-	X	-
211	TRiP.HMS00051	1/1	X	CG4236	Caf1-55	Chromatin assembly factor 1, p55 subunit	FBgn0263979	-	Cyst cells absent	-	-	X	X	X	X	-
212	TRiP.JF03004	1/4	X	CG5363	Cdk1	Cyclin-dependent kinase 1	FBgn0004106	-	Cyst cells absent	X	X	X	-	X	X	Cdk1, Cdk17, Cdk14
213	TRiP.JF02084	1/1	X	CG31258	Cenp-C	Centromeric protein-C	FBgn0266916	-	Cyst cells absent	-	-	X	X	X	X	-
214	TRiP.HMS01003	1/1	X	CG15218	CycK	Cyclin K	FBgn0025674	-	Cyst cells absent	-	-	X	X	-	X	Ccnk
215	TRiP.HMS00816	1/1	X	CG4399	east	enhanced adult sensory threshold	FBgn0261954	-	Cyst cells absent	-	-	X	-	-	-	-
216	TRiP.HMS00341	1/1	X	CG11397	glu	gluon	FBgn0015391	-	Cyst cells absent	-	-	X	X	-	X	Smc4
217	TRiP.HMS01210	1/2	X	CG2051	Hat1	Histone acetyltransferase 1	FBgn0037376	-	Cyst cells absent	-	-	-	-	-	X	Hat1
218	TRiP.JF02351	1/1	X	CG10042	MBD-R2	MBD-R2	FBgn0038016	-	Cyst cells absent	-	-	-	-	-	X	Kmt2e
219	TRiP.HMS00301	1/1	X	CG8103	Mi-2	Mi-2	FBgn0262519	-	Cyst cells absent	X	-	-	X	X	X	Chd3, Chd5, Chd1
220	TRiP.JF01992	1/1	X	CG12124	mxc	multi sex combs	FBgn0260789	-	Cyst cells absent	-	X	X	-	-	-	-
221	TRiP.HMS00167	1/1	X	CG33554	Nipped-A	Nipped-A	FBgn0053554	-	Cyst cells absent	-	-	-	-	-	X	Trrap
222	TRiP.HMS00360	1/1	X	CG10212	SMC2	Structural maintenance of chromosomes 2	FBgn0027783	-	Cyst cells absent	-	-	-	X	X	X	Smc2
223	TRiP.HMS00318	1/2	X	CG9802	SMC3	Structural maintenance of chromosomes 3	FBgn0015615	-	Cyst cells absent	-	-	-	-	-	X	-
224	TRiP.HMS01752	1/1	X	CG11451	Spc105R	Spc105-related	FBgn0037025	-	Cyst cells absent	-	-	-	-	-	-	-
225	TRiP.JF02120	1/1	X	CG4817	Ssrp	Structure specific recognition protein	FBgn0010278	-	Cyst cells absent	-	-	-	-	-	X	-
226	TRiP.JF03384	1/1	X	CG8068	Su(var)2-10	Suppressor of variegation 2-10	FBgn0003612	-	Cyst cells absent	-	-	-	X	-	X	Zmiz1, Zmiz2
227	TRiP.JF01994	1/1	X	CG12864	Su(var)2-HP2	Su(var)2-HP2	FBgn0026427	-	Cyst cells absent	-	-	-	-	-	X	Rif1
228	TRiP.HMS00279	1/1	X	CG43664	Su(var)3-9	Suppressor of variegation 3-9	FBgn0263755	-	Cyst cells absent	-	-	-	-	X	X	Suv39h2, Suv39h1
229	TRiP.HMS00619	1/1	X	CG2469	CG2469	-	FBgn0035205	-	Cyst cells absent	-	-	-	-	X	X	Ctr9
230	TRiP.HMS01011	1/1	X	CG10426	INPP5E	Inositol polyphosphate 5-phosphatase E	FBgn0036273	-	Cyst cells absent	-	-	-	-	-	X	-
231	TRiP.JF03184	1/2	X	CG12019	Cdc37	Cdc37	FBgn0011573	-	Cyst cells absent	-	-	-	-	-	X	Cdc37l1
232	TRiP.HMS00702	1/1	X	CG10691	l(2)37Cc	lethal (2) 37Cc	FBgn0002031	-	Cyst cells absent	-	X	-	-	-	X	-
233	TRiP.HMS00645	1/1	X	CG9797	M1BP	Motif 1 Binding Protein	FBgn0037621	-	Cyst cells absent	-	-	X	X	-	X	Zfp24, Zfp445
234	TRiP.JF03316	1/1	X	CG17291	Pp2A-29B	Protein phosphatase 2A at 29B	FBgn0260439	-	Cyst cells absent	-	-	-	X	-	X	-
235	TRiP.JF03230	1/2	X	CG8553	SelD	Selenide,water dikinase	FBgn0261270	-	Cyst cells absent	-	-	-	X	-	X	Sephs1
236	TRiP.HMS03012	1/1	X	CG32364	tut	tumorous testis	FBgn0052364	-	Cyst cells absent	-	X	X	-	-	-	-
237	TRiP.JF03044	1/1	X	CG11180	CG11180	-	FBgn0034528	-	Cyst cells absent	-	-	-	-	-	X	-
238	TRiP.HMS00665	1/1	X	CG12264	CG12264	-	FBgn0032393	-	Cyst cells absent	-	-	-	-	-	X	-
239	TRiP.JF02014	1/1	X	CG7839	CG7839	-	FBgn0036124	-	Cyst cells absent	-	-	-	-	-	X	-
240	TRiP.HMS01397	1/1	X	CG8487	garz	gartenzwerg	FBgn0264560	Endomembrane Transport	-	-	-	-	-	-	X	Gbf1
241	TRiP.HMS00351	1/1	X	CG2885	RabX2	RabX2	FBgn0030200	Endomembrane Transport	-	-	-	-	-	-	X	-
242	TRiP.JF02623	1/1	X	CG5341	sec6	Secretory 6	FBgn0266671	Endomembrane Transport	-	X	-	-	-	X	X	Exoc3l
243	TRiP.JF03266	1/2	X	CG6625	αSnap	alpha Soluble NSF attachment protein	FBgn0250791	Endomembrane Transport	-	-	-	-	-	X	X	-
244	VDRC.104731	1/2	X	CG12051	Act42A	Actin 42A	FBgn0000043	Actin Cytoskeleton	-	-	-	-	-	X	X	Acta2, Actg2, Actrt3
245	VDRC.33807	1/2	X	CG13636	sosie	sosie	FBgn0039232	Actin Cytoskeleton	-	-	-	-	-	-	-	-
246	NIG.5433R-2	1/2	X	CG5433	Klc	Kinesin light chain	FBgn0010235	Tubulin Cytoskeleton	-	-	-	-	-	-	X	Klc4, Klc2
247	VDRC.24138	1/3	X	CG9277	β1Tub	beta-Tubulin at 56D	FBgn0284243	Tubulin Cytoskeleton	-	-	-	-	-	-	X	Tubb2b, Tubb2a
248	TRiP.HM05183	1/1	X	CG12276	Aos1	Activator of SUMO 1	FBgn0029512	Ubiquitination/Protein Stability	-	-	-	-	-	-	X	-
249	TRiP.JF03159	1/1	X	CG14884	CSN5	COP9 signalosome subunit 5	FBgn0027053	Ubiquitination/Protein Stability	-	X	-	-	-	-	X	-
250	TRiP.HMS00073	1/1	X	CG2038	CSN7	COP9 signalosome subunit 7	FBgn0028836	Ubiquitination/Protein Stability	-	X	-	X	X	-	X	-
251	TRiP.HM05197	1/1	X	CG1877	Cul1	Cullin 1	FBgn0015509	Ubiquitination/Protein Stability	-	-	-	-	-	X	X	-
252	TRiP.HMS02023	1/1	X	CG3060	mr	morula	FBgn0002791	Ubiquitination/Protein Stability	-	-	-	-	-	-	X	-
253	TRiP.HMS00818	1/1	X	CG10679	Nedd8	Nedd8	FBgn0032725	Ubiquitination/Protein Stability	-	-	-	X	X	-	X	-
254	TRiP.HMS03723, TRiP.JF02705	2/2	X	CG10174	Ntf-2r	Nuclear transport factor-2-related	FBgn0032680	Nuclear Import and Export	-	-	-	-	-	X	X	-
255	TRiP.HM05206	1/1	X	CG9160	ND-ACP	NADH dehydrogenase (ubiquinone) acyl carrier protein	FBgn0011361	Mitochondrial	-	-	-	-	-	-	X	-
256	VDRC.34091	1/1	X	CG3560	UQCR-14	Ubiquinol-cytochrome c reductase 14 kDa subunit	FBgn0030733	Mitochondrial	-	-	-	-	-	-	X	-
257	TRiP.HMS00561	1/1	X	CG8728	CG8728	-	FBgn0033235	Mitochondrial	-	-	-	X	X	X	X	-
258	NIG.6546R-1	1/2	X	CG6546	Bap55	Brahma associated protein 55kD	FBgn0025716	-	-	-	-	-	-	-	X	Actl6a
259	TRiP.HMS02490	1/1	X	CG10173	Best2	Bestrophin 2	FBgn0035696	-	-	-	-	-	-	-	X	Best1
260	TRiP.HMC03968	1/1	X	CG6817	foi	fear-of-intimacy	FBgn0024236	-	-	-	-	-	-	-	X	Slc39a10
261	TRiP.JF02446, VDRC.102194, TRiP.HM05126, NIG.4590R-2	4/4	X	CG4590	inx2	Innexin 2	FBgn0027108	-	-	X	-	-	-	X	-	-
262	TRiP.JF03381, TRiP.HM05130	2/2	X	CG10844	RyR	Ryanodine receptor	FBgn0011286	-	-	-	-	-	-	X	X	-
263	TRiP.HMS01056	1/1	X	CG3762	Vha68-2	Vacuolar H[+] ATPase 68 kDa subunit 2	FBgn0263598	-	-	-	-	-	-	-	X	-
264	TRiP.HMS01717	1/1	X	CG8029	VhaAC45	Vacuolar H+ ATPase AC45 accessory subunit	FBgn0262515	-	-	-	-	-	-	X	X	-
265	NIG.1873R-4	1/1	X	CG1873	Ef1α100E	Elongation factor 1alpha100E	FBgn0000557	-	-	-	-	-	-	X	X	-
266	TRiP.JF02520	1/1	X	CG17521	RpL10	Ribosomal protein L10	FBgn0024733	-	-	-	-	-	-	X	X	-
267	TRiP.HMS01141	1/1	X	CG7957	MED17	Mediator complex subunit 17	FBgn0038578	-	-	-	-	-	-	X	X	-
268	TRiP.JF03274	1/2	X	CG31481	pb	proboscipedia	FBgn0051481	-	-	-	-	-	-	-	X	-
269	TRiP.HM05254	1/1	X	CG3871	Six4	Six4	FBgn0027364	-	-	-	-	-	-	X	X	Six5
270	TRiP.HMS01069, TRiP.JF02009, TRiP.JF03101	3/3	X	CG10034	tj	traffic jam	FBgn0000964	-	-	-	X	-	-	X	X	-
271	TRiP.GL00611, TRiP.HMS01543	2/6	X	CG10498	Cdk2	Cyclin-dependent kinase 2	FBgn0004107	-	-	-	-	-	-	X	X	Cdk1, Cdk17, Cdk14
272	TRiP.HMS00462	1/1	X	CG3480	mip130	Myb-interacting protein 130	FBgn0023509	-	-	-	-	-	-	-	X	-
273	TRiP.HMS00082	1/1	X	CG18412	ph-p	polyhomeotic proximal	FBgn0004861	-	-	X	-	-	-	-	X	Phc3
274	TRiP.HMS00530	1/2	X	CG12306	polo	polo	FBgn0003124	-	-	X	-	X	-	-	X	Plk1, Plk2
275	TRiP.JF02532	1/1	X	CG30020	CG30020	-	FBgn0050020	-	-	-	-	-	-	-	X	Zfp580
276	TRiP.GL00327	1/1	X	CG11181	cup	cup	FBgn0000392	-	-	X	-	-	-	-	X	-
277	TRiP.HMS01053	1/2	X	CG10289	CG10289	-	FBgn0035688	-	-	-	-	-	-	-	X	Ppp6r2
278	VDRC.32029	1/1	X	CG12822	CG12822	-	FBgn0033229	-	-	-	-	-	-	-	X	-
279	TRiP.GL00327	1/1	X	CG34310	CG34310	-	FBgn0085339	-	-	-	-	-	-	-	-	-
280	VDRC.28915	1/1	X	CG8509	CG8509	-	FBgn0030696	-	-	-	-	-	-	-	X	-
281	TRiP.HMS01016	1/1	X	CG9451	CG9451	-	FBgn0036876	-	-	-	-	X	-	-	X	-
282	-	0/1	-	CG31196	14-3-3epsilon	14-3-3epsilon	FBgn0020238	-	-	-	X	-	-	-	X	Ywhag, Ywhaq
283	-	0/2	-	CG17870	14-3-3zeta	14-3-3zeta	FBgn0004907	-	-	-	-	-	-	-	X	Ywhag, Ywhaq
284	-	0/1	-	CG9749	Abi	Abelson interacting protein	FBgn0020510	-	-	-	-	-	-	-	X	Abi1
285	-	0/3	-	CG4032	Abl	Abl tyrosine kinase	FBgn0000017	-	-	-	-	-	-	-	X	Abl1
286	-	0/1	-	CG1506	Ac3	Ac3	FBgn0023416	-	-	-	-	-	-	-	X	Adcy6, Adcy5
287	-	0/1	-	CG10564	Ac78C	Adenylyl cyclase 78C	FBgn0024150	-	-	-	-	-	-	-	X	Adcy6, Adcy5
288	-	0/1	-	CG8819	achi	achintya	FBgn0033749	-	-	X	X	-	-	-	X	Tgif1
289	-	0/1	-	CG8732	Acsl	Acyl-CoA synthetase long-chain	FBgn0263120	-	-	-	-	-	-	-	X	Acsl3, Acsl1, Acsl6
290	-	0/2	-	CG10067	Act57B	Actin 57B	FBgn0000044	-	-	-	-	-	-	-	X	Acta2, Actg2, Actrt3
291	-	0/3	-	CG7478	Act79B	Actin 79B	FBgn0000045	-	-	-	-	-	-	-	X	Acta2, Actg2, Actrt3
292	-	0/2	-	CG18290	Act87E	Actin 87E	FBgn0000046	-	-	-	-	-	-	-	X	Acta2, Actg2, Actrt3
293	-	0/2	-	CG11062	Actbeta	Activin-beta	FBgn0024913	-	-	-	-	-	-	-	X	Tgfb1
294	-	0/1	-	CG4376	Actn	alpha actinin	FBgn0000667	-	-	-	-	-	-	-	X	Actn3, Actn4
295	-	0/1	-	CG12598	Adar	Adenosine deaminase acting on RNA	FBgn0026086	-	-	-	-	-	-	-	X	Adarb1
296	-	0/1	-	CG3608	Adck	aarF domain containing kinase	FBgn0035039	-	-	-	-	-	-	-	X	Adck1
297	-	0/1	-	CG9127	ade2	adenosine 2	FBgn0000052	-	-	-	X	-	-	-	X	Pfas
298	-	0/1	-	CG3481	Adh	Alcohol dehydrogenase	FBgn0000055	-	-	-	-	-	-	-	X	Hpgd
299	-	0/1	-	CG3484	Adhr	Adh-related	FBgn0000056	-	-	-	-	-	-	-	X	Hpgd
300	-	0/1	-	CG9753	AdoR	Adenosine receptor	FBgn0039747	-	-	-	-	-	-	-	X	Adora3
301	-	0/1	-	CG33138	AGBE	1,4-Alpha-Glucan Branching Enzyme	FBgn0053138	-	-	-	-	-	-	-	X	Gbe1
302	-	0/1	-	CG6058	Ald	Aldolase	FBgn0000064	-	-	-	-	-	-	-	X	Aldoc
303	-	0/4	-	CG17947	alpha-Cat	alpha Catenin	FBgn0010215	-	-	-	-	-	-	X	X	Ctnna1
304	-	0/1	-	CG1977	alpha-Spec	alpha Spectrin	FBgn0250789	-	-	X	-	-	-	X	X	Sptan1
305	-	0/2	-	CG8308	alphaTub67C	alpha-Tubulin at 67C	FBgn0087040	-	-	-	-	-	-	-	X	Tuba8, Tuba3a, Tuba3b, Tuba1b
306	-	0/1	-	CG6438	amon	amontillado	FBgn0023179	-	-	-	-	-	-	-	X	Pcsk6
307	-	0/2	-	CG32626	AMPdeam	AMP deaminase	FBgn0052626	-	-	-	-	-	-	-	X	Ampd2
308	-	0/3	-	CG8604	Amph	Amphiphysin	FBgn0027356	-	-	-	-	-	-	-	X	Bin1
309	-	0/2	-	CG1651	Ank	Ankyrin	FBgn0011747	-	-	-	-	-	-	-	X	Ank2, Ank3, Ank1
310	-	0/2	-	CG42734	Ank2	Ankyrin 2	FBgn0261788	-	-	-	-	-	-	-	X	Ank2, Ank2, Ank3, Ank3, Ank1, Ank1
311	-	0/2	-	CG9968	AnxB11	Annexin B11	FBgn0030749	-	-	-	-	-	-	-	X	Anxa4, Anxa6, Anxa2, Anxa1, Anxa9
312	-	0/3	-	CG3166	aop	anterior open	FBgn0000097	-	-	-	X	-	-	-	X	Etv6
313	-	0/1	-	CG1200	Aplip1	APP-like protein interacting protein 1	FBgn0040281	-	-	-	-	-	-	-	X	Mapk8ip1
314	-	0/4	-	CG7727	Appl	beta amyloid protein precursor-like	FBgn0000108	-	-	-	-	-	-	-	X	Aplp2, Aplp1
315	-	0/1	-	CG12251	AQP	aquaporin	FBgn0033807	-	-	-	-	-	-	-	X	Aqp12, Aqp11
316	-	0/6	-	CG11579	arm	armadillo	FBgn0000117	-	-	X	-	-	-	X	X	Jup
317	-	0/1	-	CG5409	Arp53D	Actin-related protein 53D	FBgn0011743	-	-	X	-	-	-	-	X	Actrt3
318	-	0/2	-	CG6875	asp	abnormal spindle	FBgn0000140	-	-	-	X	-	-	-	X	Aspm
319	-	0/1	-	CG11405	Atf3	Activating transcription factor 3	FBgn0028550	-	-	-	-	-	-	-	X	Jdp2, Fosb, Fosl2
320	-	0/1	-	CG10967	Atg1	Autophagy-related 1	FBgn0260945	-	-	-	-	-	-	-	X	Ulk1
321	-	0/1	-	CG1347	Atg17	Autophagy-related 17	FBgn0037363	-	-	-	-	-	-	-	X	Rb1cc1
322	-	0/2	-	CG1241	Atg2	Autophagy-related 2	FBgn0044452	-	-	-	-	-	-	-	X	Atg2a
323	-	0/2	-	CG5429	Atg6	Autophagy-related 6	FBgn0264325	-	-	-	-	-	-	X	X	Becn1
324	-	0/1	-	CG32672	Atg8a	Autophagy-related 8a	FBgn0052672	-	-	-	-	-	-	-	X	Gabarapl2
325	-	0/1	-	CG12334	Atg8b	Autophagy-related 8b	FBgn0038539	-	-	-	-	-	-	-	X	Gabarapl2
326	-	0/2	-	CG3615	Atg9	Autophagy-related 9	FBgn0034110	-	-	-	-	-	-	-	X	Atg9a
327	-	0/1	-	CG6668	atl	atlastin	FBgn0039213	-	-	-	-	-	-	-	X	Atl3
328	-	0/2	-	CG6137	aub	aubergine	FBgn0000146	-	-	-	X	-	-	-	X	Piwil1
329	-	0/2	-	CG3068	aurA	aurora A	FBgn0000147	-	-	-	-	-	-	-	X	Aurkb, Aurka
330	-	0/1	-	CG10851	B52	B52	FBgn0004587	-	-	-	-	-	-	X	X	Srsf1
331	-	0/2	-	CG8224	babo	baboon	FBgn0011300	-	-	-	-	-	-	X	X	Acvr1b
332	-	0/2	-	CG6386	ball	ballchen	FBgn0027889	-	-	-	X	-	-	-	X	Vrk2
333	-	0/2	-	CG7902	bap	bagpipe	FBgn0004862	-	-	-	-	-	-	-	X	Nkx3-1
334	-	0/1	-	CG6049	barc	barricade	FBgn0037081	-	-	-	-	X	-	-	X	Htatsf1
335	-	0/1	-	CG10726	barr	barren	FBgn0014127	-	-	-	-	X	-	X	X	Ncaph
336	-	0/1	-	CG9748	bel	belle	FBgn0263231	-	-	X	X	-	-	-	X	Ddx4
337	-	0/1	-	CG6264	Best1	Bestrophin 1	FBgn0040238	-	-	-	-	-	-	-	X	Best1
338	-	0/1	-	CG12327	Best3	Bestrophin 3	FBgn0036492	-	-	-	-	-	-	-	X	Best1
339	-	0/1	-	CG7259	Best4	Bestrophin 4	FBgn0036491	-	-	-	-	-	-	X	X	Best1
340	-	0/1	-	CG1359	Bet5	Blocked early in transport 5	FBgn0260860	-	-	-	-	-	-	-	X	Trappc1
341	-	0/4	-	CG5870	beta-Spec	beta Spectrin	FBgn0250788	-	-	-	-	-	-	-	X	Sptb, Sptan1
342	-	0/1	-	CG3469	betaggt-I	beta subunit of type I geranylgeranyl transferase	FBgn0015000	-	-	-	-	-	-	-	X	Pggt1b
343	-	0/1	-	CG9359	betaTub85D	beta-Tubulin at 85D	FBgn0003889	-	-	X	X	-	-	-	X	Tubb2b, Tubb2a
344	-	0/1	-	CG7959	Bgb	Big brother	FBgn0013753	-	-	-	-	-	-	X	X	Cbfb
345	-	0/1	-	CG4722	bib	big brain	FBgn0000180	-	-	-	-	-	-	-	X	Aqp5, Aqp8
346	-	0/1	-	CG3644	bic	bicaudal	FBgn0000181	-	-	-	-	-	-	-	X	Btf3l4
347	-	0/1	-	CG1845	Br140	Bromodomain-containing protein, 140kD	FBgn0033155	-	-	-	-	-	-	X	X	Brpf3
348	-	0/1	-	CG10719	brat	brain tumor	FBgn0010300	-	-	-	-	-	-	X	X	Trim3
349	-	0/2	-	CG32019	bt	bent	FBgn0005666	-	-	-	-	-	-	-	X	Obsl1
350	-	0/2	-	CG8049	Btk29A	Btk family kinase at 29A	FBgn0003502	-	-	-	X	-	-	-	X	Txk, Abl1
351	-	0/2	-	CG32134	btl	breathless	FBgn0005592	-	-	-	-	-	-	-	X	Fgfr1
352	-	0/1	-	CG15148	btv	beethoven	FBgn0023096	-	-	-	-	-	-	-	X	Dnah8
353	-	0/2	-	CG8238	Buffy	Buffy	FBgn0040491	-	-	-	-	-	-	-	X	Pabpn1
354	-	0/2	-	CG9379	by	blistery	FBgn0000244	-	-	-	-	-	-	-	X	Tns1
355	-	0/1	-	CG42403	Ca-beta	Ca2+-channel-protein-beta-subunit	FBgn0259822	-	-	-	-	-	-	-	X	Cacnb1
356	-	0/1	-	CG6445	Cad74A	Cadherin 74A	FBgn0036715	-	-	-	-	-	-	-	X	Cdh23
357	-	0/1	-	CG6977	Cad87A	Cadherin 87A	FBgn0037963	-	-	-	-	-	-	-	X	Cdh23
358	-	0/1	-	CG3389	Cad88C	Cadherin 88C	FBgn0038247	-	-	-	-	-	-	-	X	Cdh23
359	-	0/2	-	CG10244	Cad96Ca	Cadherin 96Ca	FBgn0022800	-	-	-	-	-	-	-	X	Fgfr1
360	-	0/2	-	CG7100	CadN	Cadherin-N	FBgn0015609	-	-	-	-	-	-	-	X	Cdh23, Fat1
361	-	0/2	-	CG42829	CadN2	Cadherin-N2	FBgn0262018	-	-	-	-	-	-	-	X	Cdh23
362	-	0/1	-	CG12109	Caf1-180	Chromatin assembly factor 1, p180 subunit	FBgn0030054	-	-	-	-	-	-	-	X	Chaf1a
363	-	0/3	-	CG7563	CalpA	Calpain-A	FBgn0012051	-	-	-	-	-	-	X	X	Capn1, Capn2, Capn5
364	-	0/1	-	CG8107	CalpB	Calpain-B	FBgn0025866	-	-	-	-	-	-	-	X	Capn2, Capn1
365	-	0/1	-	CG11059	Cals	Calsyntenin-1	FBgn0039928	-	-	-	-	-	-	-	X	Clstn1
366	-	0/2	-	CG8472	Cam	Calmodulin	FBgn0000253	-	-	-	-	-	-	-	X	Calm1, Calm2, 1700023F06Rik
367	-	0/4	-	CG1495	CaMKI	Calcium/calmodulin-dependent protein kinase I	FBgn0016126	-	-	-	-	-	-	-	X	Camk1
368	-	0/1	-	CG9819	CanA-14F	Calcineurin A at 14F	FBgn0267912	-	-	-	-	-	-	-	X	Ppp3ca, Ppp3cb, Ppp3cc
369	-	0/2	-	CG11217	CanB2	Calcineurin B2	FBgn0015614	-	-	-	-	-	-	-	X	Ppp3r2
370	-	0/3	-	CG5366	Cand1	Cullin-associated and neddylation-dissociated 1	FBgn0027568	-	-	-	-	-	-	-	X	Cand2
371	-	0/1	-	CG1911	Cap-D2	CAP-D2 condensin subunit	FBgn0039680	-	-	-	-	-	-	-	X	Ncapd2
372	-	0/2	-	CG34438	Cap-G	Chromosome associated protein G	FBgn0259876	-	-	-	-	-	-	X	X	Ncapg
373	-	0/3	-	CG6703	CASK	CASK	FBgn0013759	-	-	-	-	-	-	-	X	Mpp1
374	-	0/2	-	CG4427	cbt	cabut	FBgn0043364	-	-	-	-	-	-	-	X	Klf11, Klf3, Klf9
375	-	0/1	-	CG10538	CdGAPr	Cd GTPase activating protein-related	FBgn0032821	-	-	-	-	-	-	-	X	Arhgap33, Arhgap31
376	-	0/1	-	CG7597	Cdk12	Cyclin-dependent kinase 12	FBgn0037093	-	-	-	-	X	-	-	X	Cdk13
377	-	0/2	-	CG8203	Cdk5	Cyclin-dependent kinase 5	FBgn0013762	-	-	-	-	-	-	-	X	Cdk1, Cdk17, Cdk14
378	-	0/3	-	CG5179	Cdk9	Cyclin-dependent kinase 9	FBgn0019949	-	-	-	-	-	-	X	X	Cdk13
379	-	0/1	-	CG5336	Ced-12	Ced-12	FBgn0032409	-	-	-	-	-	-	-	X	Elmo1, Elmo2
380	-	0/1	-	CG8367	cg	combgap	FBgn0000289	-	-	-	-	-	-	-	X	Zfp467
381	-	0/1	-	CG32435	chb	chromosome bows	FBgn0021760	-	-	-	X	-	-	X	X	Clasp2
382	-	0/1	-	CG9594	Chd3	Chd3	FBgn0023395	-	-	-	-	-	-	-	X	Chd3, Chd5
383	-	0/1	-	CG14996	Chd64	Chd64	FBgn0035499	-	-	-	-	-	-	-	X	Tagln2, Tagln, Cnn2, Cnn3
384	-	0/3	-	CG3937	cher	cheerio	FBgn0014141	-	-	-	-	-	-	-	X	Flna, Flnb
385	-	0/1	-	CG12690	CHES-1-like	Checkpoint suppressor 1-like	FBgn0029504	-	-	-	-	X	-	-	X	Foxn2
386	-	0/1	-	CG4944	cib	ciboulot	FBgn0026084	-	-	-	-	-	-	-	X	Tmsb15a, Tmsb15l, Tmsb15b2, Tmsb10
387	-	0/1	-	CG8639	Cirl	Calcium-independent receptor for alpha-latrotoxin	FBgn0033313	-	-	-	-	-	-	-	X	Adgrl1, Adgrl2
388	-	0/1	-	CG1458	Cisd2	CDGSH iron sulfur domain 2	FBgn0062442	-	-	-	-	-	-	-	X	Cisd1
389	-	0/1	-	CG31116	ClC-a	Chloride channel-a	FBgn0051116	-	-	-	-	-	-	-	X	Clcn2
390	-	0/1	-	CG8681	clumsy	clumsy	FBgn0026255	-	-	-	-	-	-	X	X	Grik5
391	-	0/1	-	CG6392	cmet	CENP-meta	FBgn0040232	-	-	-	-	-	-	-	X	Cenpe
392	-	0/1	-	CG4832	cnn	centrosomin	FBgn0013765	-	-	X	X	-	-	-	X	Cdk5rap2
393	-	0/1	-	CG4145	Col4a1	Collagen type IV alpha 1	FBgn0000299	-	-	-	-	-	-	-	X	Col4a1, Col4a2, Col4a4, Col24a1, Col16a1, Col1a2, Col11a2, Col3a1, Col1a1
394	-	0/1	-	CG2813	cold	coiled	FBgn0031268	-	-	-	-	-	-	-	X	4930504O13Rik
395	-	0/3	-	CG1084	Cont	Contactin	FBgn0037240	-	-	-	-	-	-	-	X	Cntn4, Cntn5
396	-	0/1	-	CG9446	coro	coro	FBgn0265935	-	-	-	-	-	-	-	X	Coro2b, Coro2a
397	-	0/2	-	CG3637	Cortactin	Cortactin	FBgn0025865	-	-	-	-	-	-	-	X	Cttn
398	-	0/1	-	CG1708	cos	costa	FBgn0000352	-	-	-	-	-	-	-	X	Kif27
399	-	0/2	-	CG7450	CrebA	Cyclic-AMP response element binding protein A	FBgn0004396	-	-	-	-	-	-	-	X	Creb3l2
400	-	0/2	-	CG1411	CRMP	Collapsin Response Mediator Protein	FBgn0023023	-	-	-	-	-	-	-	X	Dpysl3, Dpysl4, Dpysl2, Dpysl5
401	-	0/2	-	CG7664	crp	cropped	FBgn0001994	-	-	-	-	-	-	X	X	Tfap4
402	-	0/1	-	CG2675	Csat	Csat	FBgn0024994	-	-	-	-	-	-	-	X	Slc35a2
403	-	0/1	-	CG32702	Cubn	Cubilin	FBgn0052702	-	-	-	-	-	-	-	X	Bmp1
404	-	0/2	-	CG9096	CycD	Cyclin D	FBgn0010315	-	-	-	-	-	-	-	X	Ccnd2, Ccnd3, Ccnd1
405	-	0/1	-	CG42840	d	dachs	FBgn0262029	-	-	-	-	-	-	-	X	Myh10, Iqcb1, Myo5b
406	-	0/1	-	CG2682	d4	d4	FBgn0033015	-	-	-	-	-	-	-	X	Dpf1, Dpf3
407	-	0/1	-	CG14622	DAAM	Dishevelled Associated Activator of Morphogenesis	FBgn0025641	-	-	-	-	-	-	-	X	Daam2
408	-	0/1	-	CG9695	Dab	Disabled	FBgn0000414	-	-	-	X	-	-	-	X	Dab2
409	-	0/2	-	CG5201	Dad	Daughters against dpp	FBgn0020493	-	-	-	-	-	-	-	X	Smad7, Smad6
410	-	0/1	-	CG1099	Dap160	Dynamin associated protein 160	FBgn0023388	-	-	-	-	-	-	X	X	Itsn1
411	-	0/1	-	CG16987	daw	dawdle	FBgn0031461	-	-	-	-	-	-	-	X	Tgfb1, Tgfb3
412	-	0/1	-	CG2048	dco	discs overgrown	FBgn0002413	-	-	-	-	-	-	-	X	Csnk1e
413	-	0/2	-	CG5370	Dcp-1	Death caspase-1	FBgn0010501	-	-	-	-	-	-	-	X	Casp7, Casp2
414	-	0/1	-	CG10697	Ddc	Dopa decarboxylase	FBgn0000422	-	-	-	-	-	-	-	X	Hdc
415	-	0/1	-	CG8567	Deaf1	Deformed epidermal autoregulatory factor-1	FBgn0013799	-	-	-	-	-	-	-	X	Deaf1
416	-	0/1	-	CG18176	defl	deflated	FBgn0036038	-	-	-	-	-	-	-	X	Ints7
417	-	0/1	-	CG18250	Dg	Dystroglycan	FBgn0034072	-	-	-	-	-	-	-	X	Dag1
418	-	0/1	-	CG5526	Dhc36C	Dynein heavy chain at 36C	FBgn0013810	-	-	-	-	-	-	-	X	Dnah8
419	-	0/1	-	CG3723	Dhc93AB	Dynein heavy chain at 93AB	FBgn0013812	-	-	-	-	-	-	-	X	Dnah8
420	-	0/4	-	CG1768	dia	diaphanous	FBgn0011202	-	-	X	X	-	-	-	X	Diaph3
421	-	0/1	-	CG12284	Diap1	Death-associated inhibitor of apoptosis 1	FBgn0260635	-	-	X	X	-	-	-	X	Xiap
422	-	0/1	-	CG2146	didum	dilute class unconventional myosin	FBgn0261397	-	-	X	X	-	-	-	X	Myo5b, Myh9, Myh10, Myh13
423	-	0/1	-	CG32791	DIP-alpha	Dpr-interacting protein alpha	FBgn0052791	-	-	-	-	-	-	-	X	Negr1
424	-	0/1	-	CG14010	DIP-eta	Dpr-interacting protein eta	FBgn0031725	-	-	-	-	-	-	-	X	Negr1
425	-	0/1	-	CG31708	DIP-zeta	Dpr-interacting protein zeta	FBgn0051708	-	-	-	-	-	-	-	X	Negr1
426	-	0/1	-	CG6667	dl	dorsal	FBgn0260632	-	-	-	-	-	-	-	X	Nfkb1
427	-	0/1	-	CG32498	dnc	dunce	FBgn0000479	-	-	-	-	-	-	-	X	Pde4b, Pde4d
428	-	0/1	-	CG42320	Doa	Darkener of apricot	FBgn0265998	-	-	-	X	-	-	-	X	Clk4, Clk3
429	-	0/1	-	CG6498	dop	drop out	FBgn0267390	-	-	-	-	-	-	-	X	Mast3
430	-	0/1	-	CG33517	Dop2R	Dopamine 2-like receptor	FBgn0053517	-	-	-	-	-	-	-	X	Drd4
431	-	0/2	-	CG4654	Dp	DP transcription factor	FBgn0011763	-	-	-	-	-	-	-	X	Tfdp1, Tfdp2
432	-	0/1	-	CG1616	dpa	disc proliferation abnormal	FBgn0015929	-	-	-	-	-	-	-	X	Mcm4
433	-	0/1	-	CG8704	dpn	deadpan	FBgn0010109	-	-	-	-	-	-	-	X	Hes1, Heyl
434	-	0/3	-	CG9885	dpp	decapentaplegic	FBgn0000490	-	-	-	-	-	-	-	X	Gdf15, Tgfb1, Tgfb3
435	-	0/2	-	CG8357	Drep1	DNA fragmentation factor-related protein 1	FBgn0024732	-	-	-	-	-	-	X	X	Dffa
436	-	0/2	-	CG9023	Drip	Drip	FBgn0015872	-	-	-	-	-	-	-	X	Aqp5, Aqp8, Aqp7
437	-	0/1	-	CG8730	drosha	drosha	FBgn0026722	-	-	-	-	-	-	-	X	Drosha
438	-	0/1	-	CG3210	Drp1	Dynamin related protein 1	FBgn0026479	-	-	-	-	-	-	-	X	Dnm3
439	-	0/1	-	CG17941	ds	dachsous	FBgn0284247	-	-	-	-	-	-	-	X	Fat1, Cdh23
440	-	0/1	-	CG18361	dsh	dishevelled	FBgn0000499	-	-	-	-	-	-	-	X	Dvl1
441	-	0/1	-	CG11094	dsx	doublesex	FBgn0000504	-	-	X	X	-	-	X	X	Dmrtb1, Dmrta1
442	-	0/1	-	CG8171	dup	double parked	FBgn0000996	-	-	-	-	-	X	-	X	Cdt1
443	-	0/1	-	CG3929	dx	deltex	FBgn0000524	-	-	-	X	-	-	-	X	Dtx2
444	-	0/2	-	CG34157	Dys	Dystrophin	FBgn0260003	-	-	-	-	-	-	-	X	Drp2
445	-	0/1	-	CG6502	E(z)	Enhancer of zeste	FBgn0000629	-	-	-	-	-	-	-	X	Ezh2
446	-	0/1	-	CG6376	E2f1	E2F transcription factor 1	FBgn0011766	-	-	-	-	-	-	-	X	E2f1, E2f6, E2f5
447	-	0/1	-	CG1071	E2f2	E2F transcription factor 2	FBgn0024371	-	-	-	-	-	-	-	X	E2f5, E2f1
448	-	0/1	-	CG3159	Eaat2	Excitatory amino acid transporter 2	FBgn0026438	-	-	-	-	-	-	-	X	Slc1a6, Slc1a4
449	-	0/2	-	CG3265	Eb1	Eb1	FBgn0027066	-	-	-	-	-	-	-	X	Mapre3
450	-	0/1	-	CG4912	eEF1delta	eEF1delta	FBgn0032198	-	-	-	-	-	-	-	X	Eef1b2
451	-	0/1	-	CG7425	eff	effete	FBgn0011217	-	-	X	X	-	-	-	X	Ube2d2b, Ube2e2
452	-	0/2	-	CG10079	Egfr	Epidermal growth factor receptor	FBgn0003731	-	-	X	-	-	-	X	X	Erbb2, Erbb3
453	-	0/1	-	CG17664	Eglp2	Entomoglyceroporin 2	FBgn0034883	-	-	-	-	-	-	-	X	Aqp8, Aqp5
454	-	0/1	-	CG10811	eIF4G	eukaryotic translation initiation factor 4G	FBgn0023213	-	-	X	-	-	-	-	X	Eif4g1
455	-	0/1	-	CG32180	Eip74EF	Ecdysone-induced protein 74EF	FBgn0000567	-	-	-	-	-	-	-	X	Elf4
456	-	0/1	-	CG9935	Ekar	Eye-enriched kainate receptor	FBgn0039916	-	-	-	-	-	-	-	X	Grik5
457	-	0/1	-	CG1007	emc	extra macrochaetae	FBgn0000575	-	-	X	X	-	-	-	X	Id4, Id2, Id3
458	-	0/2	-	CG15112	ena	enabled	FBgn0000578	-	-	-	-	-	-	-	X	Vasp
459	-	0/2	-	CG34392	Epac	Exchange protein directly activated by cAMP	FBgn0085421	-	-	-	-	-	-	-	X	Rapgef3
460	-	0/1	-	CG1862	Ephrin	Ephrin	FBgn0040324	-	-	-	-	-	-	-	X	Efnb1, Efna4, Efna1, Efna2
461	-	0/1	-	CG7404	ERR	estrogen-related receptor	FBgn0035849	-	-	X	-	-	-	-	X	Ar
462	-	0/1	-	CG11727	Evi5	Ecotropic viral integration site 5	FBgn0262740	-	-	-	-	-	-	-	X	Evi5, Evi5l
463	-	0/1	-	CG8933	exd	extradenticle	FBgn0000611	-	-	-	-	-	-	-	X	Pbx1
464	-	0/1	-	CG42864	f	forked	FBgn0262111	-	-	-	X	-	-	-	X	Espn
465	-	0/1	-	CG7919	fan	farinelli	FBgn0028379	-	-	X	-	-	-	-	X	Vapb
466	-	0/3	-	CG5803	Fas3	Fasciclin 3	FBgn0000636	-	-	X	-	-	-	-	X	Nectin3, Nectin1, Cadm4, Cd200, Pvr, Nectin2
467	-	0/1	-	CG8824	fdl	fused lobes	FBgn0045063	-	-	-	-	-	-	-	X	Hexa
468	-	0/1	-	CG11207	feo	fascetto	FBgn0030241	-	-	-	-	-	-	X	X	Prc1
469	-	0/1	-	CG33323	Fer1	48 related 1	FBgn0037475	-	-	-	-	-	-	X	X	Mesp1
470	-	0/1	-	CG17840	FIG4	FIG4 phosphoinositide 5-phosphatase	FBgn0031611	-	-	-	-	-	-	-	X	Fig4
471	-	0/1	-	CG34368	Fili	Fish-lips	FBgn0085397	-	-	-	-	-	-	-	X	Lingo2
472	-	0/1	-	CG4535	FKBP59	FK506-binding protein FKBP59	FBgn0029174	-	-	-	-	-	-	-	X	Fkbp4
473	-	0/1	-	CG10580	fng	fringe	FBgn0011591	-	-	-	-	-	-	-	X	Lfng
474	-	0/3	-	CG3143	foxo	forkhead box, sub-group O	FBgn0038197	-	-	-	-	-	-	-	X	Foxo4, Foxo6
475	-	0/1	-	CG8581	fra	frazzled	FBgn0011592	-	-	-	-	-	-	-	X	Neo1
476	-	0/1	-	CG10625	frm	farmer	FBgn0035612	-	-	-	-	-	-	-	X	Col4a1
477	-	0/1	-	CG3239	frma	fra mauro	FBgn0029769	-	-	-	-	-	-	-	X	Ece1
478	-	0/1	-	CG5744	Frq1	Frequenin 1	FBgn0030897	-	-	-	-	-	-	-	X	Hpca, Hpcal1
479	-	0/1	-	CG5907	Frq2	Frequenin 2	FBgn0083228	-	-	-	-	-	-	-	X	Hpca, Hpcal1
480	-	0/1	-	CG2252	fs(1)h	female sterile (1) homeotic	FBgn0004656	-	-	-	-	-	-	X	X	Brd4
481	-	0/1	-	CG4643	Fsn	F-box synaptic protein	FBgn0043010	-	-	-	X	-	-	-	X	Spsb1
482	-	0/1	-	CG3352	ft	fat	FBgn0001075	-	-	-	-	-	-	-	X	Fat1, Cdh23
483	-	0/1	-	CG9233	fu2	fu2	FBgn0029173	-	-	-	-	-	-	-	X	Zfp422
484	-	0/1	-	CG10772	Fur1	Furin 1	FBgn0004509	-	-	-	-	-	-	-	X	Pcsk6
485	-	0/1	-	CG17697	fz	frizzled	FBgn0001085	-	-	-	-	-	-	-	X	Fzd3, Fzd5
486	-	0/1	-	CG9739	fz2	frizzled 2	FBgn0016797	-	-	-	-	-	-	X	X	Fzd5, Sfrp4, Fzd3
487	-	0/2	-	CG12232	Galphaf	G protein alpha f subunit	FBgn0010223	-	-	-	-	-	-	-	X	Gnas
488	-	0/3	-	CG10060	Galphai	G protein alpha i subunit	FBgn0001104	-	-	-	-	-	-	-	X	Gnai1
489	-	0/3	-	CG2204	Galphao	G protein alpha o subunit	FBgn0001122	-	-	-	-	-	-	-	X	Gnai1
490	-	0/2	-	CG17759	Galphaq	G protein alpha q subunit	FBgn0004435	-	-	X	-	-	-	-	X	Gna14
491	-	0/2	-	CG2835	Galphas	G protein alpha s subunit	FBgn0001123	-	-	-	-	-	-	-	X	Gnas
492	-	0/1	-	CG8893	Gapdh2	Glyceraldehyde 3 phosphate dehydrogenase 2	FBgn0001092	-	-	-	-	-	-	-	X	Gapdhs
493	-	0/1	-	CG1732	Gat	GABA transporter	FBgn0039915	-	-	-	-	-	-	-	X	Slc6a8, Slc6a9, Slc6a14
494	-	0/1	-	CG6218	Gat	GABA transporter	FBgn0038321	-	-	-	-	-	-	-	X	Nagk
495	-	0/1	-	CG5562	gbb	glass bottom boat	FBgn0024234	-	-	-	-	-	-	-	X	Bmp6, Gdf15, Tgfb1, Tgfb3
496	-	0/1	-	CG10763	Gbeta5	Gbeta5	FBgn0030011	-	-	-	-	-	-	-	X	Gnb5
497	-	0/1	-	CG18347	GC1	Glutamate Carrier 1	FBgn0260743	-	-	-	-	-	-	-	X	Slc25a18
498	-	0/1	-	CG12201	GC2	Glutamate Carrier 2	FBgn0037970	-	-	-	-	-	-	-	X	Slc25a18
499	-	0/1	-	CG5169	GckIII	Germinal centre kinase III	FBgn0266465	-	-	-	-	-	-	X	X	Stk26, Stk24
500	-	0/3	-	CG1106	Gel	Gelsolin	FBgn0010225	-	-	-	-	-	-	-	X	Gsn, Capg
501	-	0/2	-	CG8261	Ggamma1	G protein gamma 1	FBgn0004921	-	-	-	-	-	-	-	X	Gng7
502	-	0/2	-	CG3694	Ggamma30A	G protein subunit gamma at 30A	FBgn0267252	-	-	-	-	-	-	-	X	Gng7
503	-	0/1	-	CG6963	gish	gilgamesh	FBgn0250823	-	-	X	X	-	-	X	X	Csnk1g3
504	-	0/1	-	CG6992	GluRIIA	Glutamate receptor IIA	FBgn0004620	-	-	-	-	-	-	-	X	Grik5
505	-	0/1	-	CG7234	GluRIIB	Glutamate receptor IIB	FBgn0020429	-	-	-	-	-	-	-	X	Grik5
506	-	0/1	-	CG18039	GluRIID	Glutamate receptor IID	FBgn0028422	-	-	-	-	-	-	-	X	Grik5
507	-	0/1	-	CG31201	GluRIIE	Glutamate receptor IIE	FBgn0051201	-	-	-	-	-	-	-	X	Grik5
508	-	0/1	-	CG43946	Glut1	Glucose transporter 1	FBgn0264574	-	-	-	-	-	-	-	X	Slc2a3, Slc2a5
509	-	0/1	-	CG2679	gol	goliath	FBgn0004919	-	-	-	-	-	-	-	X	Rnf128
510	-	0/1	-	CG40129	Gprk1	G protein-coupled receptor kinase 1	FBgn0260798	-	-	-	-	-	-	-	X	Grk2
511	-	0/3	-	CG17998	Gprk2	G protein-coupled receptor kinase 2	FBgn0261988	-	-	-	-	-	-	-	X	Grk6
512	-	0/2	-	CG14447	Grip	Glutamate receptor binding protein	FBgn0029830	-	-	-	-	-	-	-	X	Grip1
513	-	0/1	-	CG9656	grn	grain	FBgn0001138	-	-	-	-	-	-	-	X	Gata1, Gata4, Gata6
514	-	0/3	-	CG8384	gro	groucho	FBgn0001139	-	-	-	X	-	-	-	X	Tle2, Tle6
515	-	0/2	-	CG17161	grp	grapes	FBgn0261278	-	-	-	-	-	-	-	X	Chek1
516	-	0/1	-	CG1702	GstT3	Glutathione S transferase T3	FBgn0031117	-	-	-	-	-	-	X	X	Gstt1, Gstt4
517	-	0/1	-	CG1681	GstT4	Glutathione S transferase T4	FBgn0030484	-	-	-	-	-	-	-	X	Gstt4, Gstt1
518	-	0/1	-	CG7719	gwl	greatwall	FBgn0260399	-	-	-	-	-	-	-	X	Mastl
519	-	0/1	-	CG4154	Gyc88E	Guanylyl cyclase at 88E	FBgn0038295	-	-	-	-	-	-	X	X	Gucy1b3
520	-	0/1	-	CG14885	Gyc89Da	Guanylyl cyclase at 89Da	FBgn0038435	-	-	-	-	-	-	-	X	Gucy1b3
521	-	0/1	-	CG1470	Gycbeta100B	Guanylyl cyclase beta-subunit at 100B	FBgn0013973	-	-	-	-	-	-	-	X	Gucy1b3
522	-	0/1	-	CG6494	h	hairy	FBgn0001168	-	-	-	-	-	-	-	X	Hes1, Heyl
523	-	0/1	-	CG1770	HDAC4	Histone deacetylase 4	FBgn0041210	-	-	-	-	-	-	-	X	Hdac6
524	-	0/1	-	CG3454	Hdc	Histidine decarboxylase	FBgn0005619	-	-	-	-	-	-	-	X	Hdc
525	-	0/1	-	CG31000	heph	hephaestus	FBgn0011224	-	-	X	X	-	-	-	X	Ptbp1, Ptbp2
526	-	0/1	-	CG5927	Hesr	HES-related	FBgn0030899	-	-	-	-	-	-	-	X	Hes1
527	-	0/1	-	CG3001	Hex-A	Hexokinase A	FBgn0001186	-	-	-	-	-	-	-	X	Hk1
528	-	0/1	-	CG11194	Hey	Hairy/E(spl)-related with YRPW motif	FBgn0027788	-	-	-	-	-	-	-	X	Hey1, Heyl
529	-	0/1	-	CG10971	Hip1	Huntingtin interacting protein 1	FBgn0036309	-	-	-	-	-	-	-	X	Hip1
530	-	0/1	-	CG5005	HLH54F	HLH54F	FBgn0022740	-	-	-	-	-	-	-	X	Tcf21
531	-	0/1	-	CG10293	how	held out wings	FBgn0264491	-	-	X	-	-	-	-	X	Khdrbs3
532	-	0/1	-	CG4463	Hsp23	Heat shock protein 23	FBgn0001224	-	-	-	-	-	-	-	X	Hspb8
533	-	0/1	-	CG17117	hth	homothorax	FBgn0001235	-	-	-	-	-	-	-	X	Meis1, Tgif1
534	-	0/2	-	CG7223	htl	heartless	FBgn0010389	-	-	-	-	-	-	-	X	Fgfr1
535	-	0/1	-	CG8464	HtrA2	HTRA2-related serine protease	FBgn0038233	-	-	X	X	-	-	-	X	Htra1, Htra3
536	-	0/1	-	CG10850	ida	imaginal discs arrested	FBgn0041147	-	-	-	-	-	X	-	X	Anapc5
537	-	0/4	-	CG9623	if	inflated	FBgn0001250	-	-	-	-	-	-	-	X	Itgav
538	-	0/1	-	CG10160	ImpL3	Ecdysone-inducible gene L3	FBgn0001258	-	-	-	-	-	-	-	X	Ldha, Ldhb
539	-	0/1	-	CG33933	Indy-2	I'm not dead yet 2	FBgn0260466	-	-	-	-	-	-	-	X	Slc13a2
540	-	0/1	-	CG4501	IP3K2	Inositol 1,4,5-triphosphate kinase 2	FBgn0027348	-	-	-	-	-	-	X	X	Acsbg2
541	-	0/1	-	CG45017	IP3K2	Inositol 1,4,5-triphosphate kinase 2	FBgn0283680	-	-	-	-	-	-	X	X	Itpkb
542	-	0/1	-	CG1063	Itp-r83A	Inositol 1,4,5,-tris-phosphate receptor	FBgn0010051	-	-	-	-	-	-	-	X	Itpr2
543	-	0/2	-	CG5695	jar	jaguar	FBgn0011225	-	-	X	X	-	-	-	X	Myo6
544	-	0/2	-	CG30092	jbug	jitterbug	FBgn0028371	-	-	-	-	-	-	X	X	Flna
545	-	0/1	-	CG8165	JHDM2	JmjC domain-containing histone demethylase 2	FBgn0037703	-	-	-	-	-	-	-	X	Kdm3b, Hr
546	-	0/1	-	CG9397	jing	jing	FBgn0086655	-	-	-	-	-	-	-	X	Aebp2
547	-	0/1	-	CG11063	jub	Ajuba LIM protein	FBgn0030530	-	-	-	-	-	-	-	X	Wtip, Ajuba, Limd1
548	-	0/1	-	CG8548	Kap-alpha1	karyopherin alpha1	FBgn0024889	-	-	X	X	-	-	-	X	Kpna6
549	-	0/1	-	CG11759	Kap3	Kinesin associated protein 3	FBgn0028421	-	-	-	-	-	-	-	X	Kifap3
550	-	0/2	-	CG33956	kay	kayak	FBgn0001297	-	-	-	-	-	-	-	X	Fosl2, Fosb, Jdp2
551	-	0/1	-	CG5594	kcc	kazachoc	FBgn0261794	-	-	-	-	-	-	-	X	Slc12a4, Slc12a7
552	-	0/1	-	CG16910	key	kenny	FBgn0041205	-	-	-	-	-	-	-	X	Optn
553	-	0/1	-	CG8183	Khc-73	Kinesin heavy chain 73	FBgn0019968	-	-	-	-	-	-	-	X	Kif1c
554	-	0/1	-	CG33967	kibra	kibra	FBgn0262127	-	-	-	-	-	-	-	X	Yap1
555	-	0/1	-	CG9913	Kif19A	Kinesin family member 19A	FBgn0038205	-	-	-	-	-	-	-	X	Kif18b
556	-	0/1	-	CG17461	Kif3C	Kinesin family member 3C	FBgn0039925	-	-	-	-	-	-	-	X	Kif17
557	-	0/1	-	CG45785	kl-3	male fertility factor kl3	FBgn0267432	-	-	-	X	-	-	-	X	Dnah8
558	-	0/1	-	CG2932	Klf15	Kruppel-like factor 15	FBgn0025679	-	-	-	-	-	-	-	X	Klf15
559	-	0/1	-	CG1453	Klp10A	Kinesin-like protein at 10A	FBgn0030268	-	-	-	-	-	-	-	X	Kif2c
560	-	0/1	-	CG5300	Klp31E	Kinesin-like protein at 31E	FBgn0032243	-	-	-	-	-	-	-	X	Kif21a
561	-	0/1	-	CG8590	Klp3A	Kinesin-like protein at 3A	FBgn0011606	-	-	-	X	-	-	-	X	Kif27
562	-	0/1	-	CG3219	Klp59C	Kinesin-like protein at 59C	FBgn0034824	-	-	-	-	-	-	-	X	Kif2c
563	-	0/1	-	CG9191	Klp61F	Kinesin-like protein at 61F	FBgn0004378	-	-	-	-	-	-	-	X	Kif11
564	-	0/1	-	CG10923	Klp67A	Kinesin-like protein at 67A	FBgn0004379	-	-	-	X	-	-	-	X	Kif18b
565	-	0/4	-	CG6715	KP78a	KP78a	FBgn0026064	-	-	-	-	-	-	-	X	Mark2, Sik1
566	-	0/4	-	CG17216	KP78b	KP78b	FBgn0026063	-	-	-	-	-	-	-	X	Mark2, Sik1
567	-	0/2	-	CG12008	kst	karst	FBgn0004167	-	-	-	-	-	-	-	X	Actn3, Sptan1
568	-	0/1	-	CG5954	l(3)mbt	lethal (3) malignant brain tumor	FBgn0002441	-	-	-	-	-	-	-	X	L3mbtl4
569	-	0/1	-	CG10236	LanA	Laminin A	FBgn0002526	-	-	-	-	-	-	-	X	Lama3, Lama1, Lamc1
570	-	0/1	-	CG7123	LanB1	LanB1	FBgn0261800	-	-	-	-	-	-	-	X	Lamb1, Lamb2
571	-	0/1	-	CG10443	Lar	Leukocyte-antigen-related-like	FBgn0000464	-	-	X	-	-	-	-	X	Ptprd, Ptprs
572	-	0/1	-	CG8597	lark	lark	FBgn0011640	-	-	-	-	-	-	-	X	Rbm4b
573	-	0/1	-	CG31072	Lerp	lysosomal enzyme receptor protein	FBgn0051072	-	-	-	-	-	-	-	X	Igf2r
574	-	0/1	-	CG8817	lilli	lilliputian	FBgn0041111	-	-	-	-	-	-	-	X	Aff1
575	-	0/2	-	CG1848	LIMK1	LIM domain kinase 1	FBgn0283712	-	-	-	-	-	-	-	X	Limk1, Limk2
576	-	0/1	-	CG9374	Lkb1	Lkb1 kinase	FBgn0038167	-	-	-	-	-	-	-	X	Stk11
577	-	0/2	-	CG5248	loco	locomotion defects	FBgn0020278	-	-	-	-	-	-	-	X	Rgs12, Rgs19, Rgs3
578	-	0/1	-	CG6866	loqs	loquacious	FBgn0032515	-	-	-	X	-	-	-	X	Prkra, Tarbp2
579	-	0/1	-	CG31094	LpR1	Lipophorin receptor 1	FBgn0066101	-	-	-	-	-	-	-	X	Ldlr, Lrp8
580	-	0/1	-	CG6860	Lrch	Leucine-rich-repeats and calponin homology domain protein	FBgn0032633	-	-	-	-	-	-	-	X	Lrch1
581	-	0/1	-	CG1399	LRR	Leucine-rich repeat	FBgn0033212	-	-	-	-	-	-	-	X	Carmil1
582	-	0/1	-	CG5483	Lrrk	Leucine-rich repeat kinase	FBgn0038816	-	-	-	-	-	-	-	X	Lrrk2
583	-	0/1	-	CG33473	luna	luna	FBgn0040765	-	-	-	-	-	-	-	X	Klf5
584	-	0/1	-	CG12399	Mad	Mothers against dpp	FBgn0011648	-	-	-	-	-	-	-	X	Smad1
585	-	0/1	-	CG11254	mael	maelstrom	FBgn0016034	-	-	X	X	-	-	-	X	Mael
586	-	0/1	-	CG30388	Magi	Magi	FBgn0034590	-	-	-	-	-	-	-	X	Grip1
587	-	0/1	-	CG2264	magu	magu	FBgn0262169	-	-	-	-	-	-	-	X	Smoc1, Smoc2
588	-	0/1	-	CG5784	Mapmodulin	Mapmodulin	FBgn0034282	-	-	-	-	-	-	-	X	Anp32a
589	-	0/1	-	CG13852	mats	mob as tumor suppressor	FBgn0038965	-	-	-	-	-	-	-	X	Mob3b
590	-	0/1	-	CG1901	mav	maverick	FBgn0039914	-	-	X	-	-	-	-	X	Tgfb3, Gdf15, Tgfb1
591	-	0/1	-	CG32156	Mbs	Myosin binding subunit	FBgn0005536	-	-	-	-	-	-	-	X	Ppp1r12b, Ppp1r12c
592	-	0/1	-	CG18582	mbt	mushroom bodies tiny	FBgn0025743	-	-	-	-	-	-	-	X	Pak6
593	-	0/1	-	CG4039	Mcm6	Minichromosome maintenance 6	FBgn0025815	-	-	-	-	X	-	-	X	Mcm6
594	-	0/1	-	CG5057	MED10	Mediator complex subunit 10	FBgn0036581	-	-	-	-	-	-	-	X	Med10
595	-	0/3	-	CG14228	Mer	Merlin	FBgn0086384	-	-	X	X	-	-	-	X	Nf2, Msn
596	-	0/1	-	CG30021	metro	menage a trois	FBgn0050021	-	-	-	-	-	-	-	X	Mpp1
597	-	0/2	-	CG1771	mew	multiple edematous wings	FBgn0004456	-	-	-	-	-	-	-	X	Itga6
598	-	0/1	-	CG1742	Mgstl	Microsomal glutathione S-transferase-like	FBgn0025814	-	-	-	-	-	-	-	X	Ptges
599	-	0/3	-	CG17927	Mhc	Myosin heavy chain	FBgn0264695	-	-	-	X	-	-	-	X	Myh13, Myh9, Myo5b, Myh10
600	-	0/1	-	CG33208	Mical	Molecule interacting with CasL	FBgn0053208	-	-	-	-	-	-	-	X	Mical3, Mical1
601	-	0/1	-	CG11259	MICAL-like	MICAL-like	FBgn0036333	-	-	-	-	-	-	-	X	Micall2
602	-	0/1	-	CG6061	mip120	Myb-interacting protein 120	FBgn0033846	-	-	-	X	-	-	-	X	Lin54, Mtl5
603	-	0/2	-	CG5410	Miro	Mitochondrial Rho	FBgn0039140	-	-	-	-	-	-	-	X	Rhot2
604	-	0/1	-	CG9738	Mkk4	MAP kinase kinase 4	FBgn0024326	-	-	-	-	-	-	-	X	Map2k6
605	-	0/2	-	CG2184	Mlc2	Myosin light chain 2	FBgn0002773	-	-	-	-	-	-	-	X	Myl10, Myl9
606	-	0/2	-	CG1019	Mlp84B	Muscle LIM protein at 84B	FBgn0014863	-	-	-	-	-	-	-	X	Csrp2
607	-	0/1	-	CG4859	Mmp1	Matrix metalloproteinase 1	FBgn0035049	-	-	-	-	-	-	-	X	Mmp23, Mmp11
608	-	0/1	-	CG42273	mnb	minibrain	FBgn0259168	-	-	-	-	-	-	-	X	Dyrk1b, Dyrk3
609	-	0/1	-	CG2050	mod	modulo	FBgn0002780	-	-	X	X	-	-	-	X	Ncl
610	-	0/4	-	CG10701	Moe	Moesin	FBgn0011661	-	-	-	-	-	-	-	X	Msn, Nf2
611	-	0/1	-	CG18362	Mondo	Mondo	FBgn0032940	-	-	-	-	-	-	-	X	Mlxip, Mlxipl
612	-	0/1	-	CG8767	Mos	Mos oncogene	FBgn0033773	-	-	-	-	-	-	X	X	Ripk3
613	-	0/1	-	CG4696	Mp20	Muscle protein 20	FBgn0002789	-	-	-	-	-	-	-	X	Tagln2, Cnn2, Tagln, Cnn3
614	-	0/1	-	CG7643	Mps1	Monopolar spindle 1	FBgn0000063	-	-	-	-	-	-	-	X	Ttk
615	-	0/2	-	CG6214	MRP	Multidrug-Resistance like Protein 1	FBgn0032456	-	-	-	-	-	-	-	X	Abcc1, Abcc5
616	-	0/1	-	CG32296	Mrtf	Myocardin-related transcription factor	FBgn0052296	-	-	-	-	-	-	X	X	Mkl1
617	-	0/1	-	CG42768	Msp300	Muscle-specific protein 300 kDa	FBgn0261836	-	-	-	-	-	-	-	X	Syne1, Clmn
618	-	0/1	-	CG9115	mtm	myotubularin	FBgn0025742	-	-	-	-	-	-	-	X	Mtmr2, Mtm1, Mtmr1
619	-	0/1	-	CG9045	Myb	Myb oncogene-like	FBgn0002914	-	-	-	-	-	-	-	X	Mybl1, Mybl2
620	-	0/1	-	CG10798	Myc	Myc	FBgn0262656	-	-	-	X	-	-	X	X	Mycn
621	-	0/1	-	CG7438	Myo31DF	Myosin 31DF	FBgn0086347	-	-	-	-	-	-	-	X	Myo1b, Myo1c
622	-	0/1	-	CG9155	Myo61F	Myosin 61F	FBgn0010246	-	-	-	-	-	-	-	X	Myo1c, Myo1b
623	-	0/6	-	CG3936	N	Notch	FBgn0004647	-	-	-	-	-	-	X	X	Notch1, Notch2
624	-	0/1	-	CG42575	NaPi-III	Na[+]-dependent inorganic phosphate cotransporter type III	FBgn0260795	-	-	-	-	-	-	-	X	Slc20a1
625	-	0/1	-	CG7831	ncd	non-claret disjunctional	FBgn0002924	-	-	-	-	-	-	X	X	Kifc1, Kifc3
626	-	0/4	-	CG18660	Nckx30C	Nckx30C	FBgn0028704	-	-	-	-	-	-	-	X	Slc24a3, Slc24a5
627	-	0/1	-	CG15319	nej	nejire	FBgn0261617	-	-	-	X	X	-	-	X	Crebbp
628	-	0/2	-	CG17256	Nek2	Nek2	FBgn0029970	-	-	-	-	-	-	-	X	Nek2, Nek8
629	-	0/3	-	CG18657	NetA	Netrin-A	FBgn0015773	-	-	-	-	-	-	-	X	Lamc1
630	-	0/1	-	CG10521	NetB	Netrin-B	FBgn0015774	-	-	-	-	-	-	-	X	Lamc1
631	-	0/1	-	CG9256	Nhe2	Na[+]/H[+] hydrogen exchanger 2	FBgn0040297	-	-	-	-	-	-	-	X	Slc9a2, Slc9a1
632	-	0/1	-	CG11328	Nhe3	Na[+]/H[+] hydrogen exchanger 3	FBgn0028703	-	-	-	-	-	-	-	X	Slc9a7
633	-	0/1	-	CG3798	Nmda1	N-methyl-D-aspartate receptor-associated protein	FBgn0013305	-	-	-	-	-	-	-	X	Tmbim7, Tmbim4, Tmbim1
634	-	0/2	-	CG33513	Nmdar2	NMDA receptor 2	FBgn0053513	-	-	-	-	-	-	-	X	Grin2c
635	-	0/3	-	CG11020	nompC	no mechanoreceptor potential C	FBgn0016920	-	-	-	-	-	-	-	X	Ank2, Ank1
636	-	0/2	-	CG3620	norpA	no receptor potential A	FBgn0262738	-	-	-	-	-	-	-	X	Plcb4
637	-	0/5	-	CG1634	Nrg	Neuroglian	FBgn0264975	-	-	-	-	-	-	-	X	Nrcam, Chl1
638	-	0/1	-	CG9704	Nrt	Neurotactin	FBgn0004108	-	-	-	-	-	-	-	X	Ces2g
639	-	0/2	-	CG9258	nrv1	nervana 1	FBgn0015776	-	-	-	-	-	-	-	X	Atp1b1
640	-	0/3	-	CG9261	nrv2	nervana 2	FBgn0015777	-	-	-	-	-	-	-	X	Atp1b1
641	-	0/1	-	CG8663	nrv3	nervana 3	FBgn0032946	-	-	-	-	-	-	-	X	Atp1b1
642	-	0/1	-	CG17248	nSyb	neuronal Synaptobrevin	FBgn0013342	-	-	-	-	-	-	-	X	Vamp4
643	-	0/1	-	CG33991	nuf	nuclear fallout	FBgn0013718	-	-	-	-	-	-	-	X	Rab11fip3
644	-	0/1	-	CG3779	numb	numb	FBgn0002973	-	-	-	-	-	-	-	X	Numbl
645	-	0/1	-	CG4453	Nup153	Nucleoporin 153kD	FBgn0061200	-	-	-	-	-	-	-	X	Nup153
646	-	0/1	-	CG4738	Nup160	Nucleoporin 160kD	FBgn0262647	-	-	-	-	X	-	X	X	Nup160
647	-	0/1	-	CG12366	O-fut1	O-fucosyltransferase 1	FBgn0033901	-	-	-	-	-	-	-	X	Pofut1
648	-	0/1	-	CG11430	olf186-F	olf186-F	FBgn0041585	-	-	-	-	-	-	-	X	Orai1
649	-	0/1	-	CG43782	orb2	orb2	FBgn0264307	-	-	X	X	-	-	-	X	Cpeb2, Cpeb3, Tex2
650	-	0/1	-	CG8967	otk	off-track	FBgn0004839	-	-	-	-	-	-	-	X	Ptk7
651	-	0/2	-	CG10295	Pak	p21-activated kinase	FBgn0267698	-	-	-	-	-	-	-	X	Pak1
652	-	0/4	-	CG14895	Pak3	Pak3	FBgn0044826	-	-	-	-	-	-	-	X	Pak1
653	-	0/1	-	CG34403	pan	pangolin	FBgn0085432	-	-	-	-	-	-	-	X	Tcf7
654	-	0/1	-	CG3105	Pask	PAS kinase	FBgn0034950	-	-	-	-	-	-	X	X	Pask
655	-	0/1	-	CG2152	Pcmt	Protein-L-isoaspartate (D-aspartate) O-methyltransferase	FBgn0086768	-	-	-	-	-	-	-	X	Pcmt1
656	-	0/1	-	CG44007	Pde1c	Phosphodiesterase 1c	FBgn0264815	-	-	-	X	-	-	-	X	Pde1a
657	-	0/2	-	CG8808	Pdk	Pyruvate dehydrogenase kinase	FBgn0017558	-	-	-	-	-	-	-	X	Pdk1
658	-	0/1	-	CG1210	Pdk1	Phosphoinositide-dependent kinase 1	FBgn0020386	-	-	X	X	-	-	-	X	Pdpk1
659	-	0/1	-	CG17888	Pdp1	PAR-domain protein 1	FBgn0016694	-	-	-	-	-	-	-	X	Tef
660	-	0/1	-	CG9493	Pez	Pez	FBgn0031799	-	-	-	-	-	-	-	X	Ptpn21
661	-	0/1	-	CG2103	pgant6	polypeptide GalNAc transferase 6	FBgn0035375	-	-	-	-	-	-	-	X	Galntl5, Galnt7
662	-	0/1	-	CG1721	Pglym78	Phosphoglyceromutase	FBgn0014869	-	-	-	-	-	-	-	X	Pgam2
663	-	0/1	-	CG31022	PH4alphaEFB	prolyl-4-hydroxylase-alpha EFB	FBgn0039776	-	-	-	-	-	-	-	X	P4ha1
664	-	0/1	-	CG12013	PHGPx	PHGPx	FBgn0035438	-	-	-	-	-	-	-	X	Gpx8, Gpx7
665	-	0/3	-	CG2929	Pi4KIIalpha	Pi4KIIalpha	FBgn0037339	-	-	-	-	-	-	-	X	Pi4k2b
666	-	0/1	-	CG5692	pins	partner of inscuteable	FBgn0040080	-	-	-	-	-	-	-	X	Gpsm2
667	-	0/2	-	CG3682	PIP5K59B	Phosphatidylinositol 4-phosphate 5-kinase at 59B	FBgn0034789	-	-	-	-	-	-	-	X	Pip5k1b
668	-	0/1	-	CG4268	Pitslre	Pitslre	FBgn0016696	-	-	-	-	-	-	-	X	Cdk10
669	-	0/2	-	CG4379	Pka-C1	Protein kinase, cAMP-dependent, catalytic subunit 1	FBgn0000273	-	-	-	-	-	-	-	X	Prkx
670	-	0/1	-	CG12066	Pka-C2	Protein kinase, cAMP-dependent, catalytic subunit 2	FBgn0000274	-	-	-	-	-	-	-	X	Prkx
671	-	0/2	-	CG6117	Pka-C3	Protein kinase, cAMP-dependent, catalytic subunit 3	FBgn0000489	-	-	-	-	-	-	-	X	Prkx
672	-	0/2	-	CG42341	Pka-R1	Protein kinase, cAMP-dependent, regulatory subunit type 1	FBgn0259243	-	-	-	-	-	-	X	X	Prkar2b
673	-	0/5	-	CG15862	Pka-R2	Protein kinase, cAMP-dependent, regulatory subunit type 2	FBgn0022382	-	-	-	-	-	-	-	X	Prkar2b
674	-	0/2	-	CG6622	Pkc53E	Protein C kinase 53E	FBgn0003091	-	-	-	-	-	-	-	X	Prkcq, Prkcd, Pkn3
675	-	0/2	-	CG1954	Pkc98E	Protein C kinase 98E	FBgn0003093	-	-	-	-	-	-	-	X	Prkcq, Prkcd, Pkn3
676	-	0/3	-	CG3324	Pkg21D	Protein kinase, cGMP-dependent at 21D	FBgn0000442	-	-	-	-	-	-	-	X	Prkg1
677	-	0/3	-	CG4574	Plc21C	Phospholipase C at 21C	FBgn0004611	-	-	-	-	-	-	-	X	Plcb4, Plcd1
678	-	0/2	-	CG11081	PlexA	Plexin A	FBgn0025741	-	-	-	-	-	-	-	X	Plxnb1
679	-	0/2	-	CG17245	PlexB	Plexin B	FBgn0025740	-	-	-	-	-	-	-	X	Plxnb1, Plxnc1
680	-	0/2	-	CG4909	POSH	Plenty of SH3s	FBgn0040294	-	-	-	-	-	-	-	X	Sh3rf2
681	-	0/1	-	CG3478	ppk	pickpocket	FBgn0020258	-	-	-	-	-	-	-	X	Asic4
682	-	0/1	-	CG9501	ppk14	pickpocket 14	FBgn0031803	-	-	-	-	-	-	-	X	Asic4
683	-	0/1	-	CG14239	ppk15	pickpocket 15	FBgn0039424	-	-	-	-	-	-	-	X	Asic4
684	-	0/1	-	CG44152	ppk18	pickpocket 18	FBgn0265001	-	-	-	-	-	-	-	X	Asic4
685	-	0/1	-	CG15555	ppk24	pickpocket 24	FBgn0039839	-	-	-	-	-	-	-	X	Asic4
686	-	0/1	-	CG8546	ppk26	pickpocket 26	FBgn0035785	-	-	-	-	-	-	-	X	Asic4
687	-	0/1	-	CG10858	ppk27	pickpocket 27	FBgn0035458	-	-	-	-	-	-	-	X	Asic4
688	-	0/1	-	CG4805	ppk28	pickpocket 28	FBgn0030795	-	-	-	-	-	-	-	X	Asic4
689	-	0/1	-	CG33289	ppk5	pickpocket 5	FBgn0053289	-	-	-	-	-	-	-	X	Asic4
690	-	0/1	-	CG9499	ppk7	pickpocket 7	FBgn0031802	-	-	-	-	-	-	-	X	Asic4
691	-	0/1	-	CG32792	ppk8	pickpocket 8	FBgn0052792	-	-	-	-	-	-	-	X	Asic4
692	-	0/1	-	CG6525	pps	protein partner of snf	FBgn0082831	-	-	-	-	-	-	-	X	Phf3
693	-	0/1	-	CG12108	Ppt1	Palmitoyl-protein thioesterase 1	FBgn0030057	-	-	-	-	-	-	-	X	Ppt1
694	-	0/1	-	CG7777	Prip	Prip	FBgn0033635	-	-	-	-	-	-	-	X	Aqp8, Aqp5
695	-	0/3	-	CG5939	Prm	Paramyosin	FBgn0003149	-	-	-	-	-	-	-	X	Myh13, Myh9, Myo5b, Myh10
696	-	0/1	-	CG11516	Ptp99A	Protein tyrosine phosphatase 99A	FBgn0004369	-	-	-	-	-	-	X	X	Ptprg, Ptprs
697	-	0/1	-	CG9755	pum	pumilio	FBgn0003165	-	-	-	-	-	-	-	X	Pum2
698	-	0/1	-	CG7904	put	punt	FBgn0003169	-	-	-	-	-	-	-	X	Acvr2a, Bmpr2
699	-	0/1	-	CG7103	Pvf1	PDGF- and VEGF-related factor 1	FBgn0030964	-	-	-	-	-	-	-	X	Pdgfa, Pdgfb, Vegfb
700	-	0/4	-	CG43140	pyd	polychaetoid	FBgn0262614	-	-	-	-	-	-	-	X	Tjp2, Tjp2
701	-	0/1	-	CG7070	PyK	Pyruvate kinase	FBgn0267385	-	-	-	-	-	-	-	X	Pkm
702	-	0/1	-	CG6433	qua	quail	FBgn0003187	-	-	X	-	-	-	-	X	Gsn, Capg
703	-	0/1	-	CG4921	Rab4	Rab4	FBgn0016701	-	-	-	-	-	-	-	X	Rab4a
704	-	0/1	-	CG2248	Rac1	Rac1	FBgn0010333	-	-	-	-	-	-	-	X	Rhoq
705	-	0/2	-	CG5252	Ranbp9	Ranbp9	FBgn0037894	-	-	-	-	-	-	-	X	Ipo9
706	-	0/1	-	CG3204	Rap2l	Ras-associated protein 2-like	FBgn0283666	-	-	-	-	-	-	-	X	Rap1b
707	-	0/1	-	CG4656	Rassf	Ras association family member	FBgn0039055	-	-	-	-	-	-	-	X	Rassf2
708	-	0/1	-	CG5053	RASSF8	Ras association domain family member 8	FBgn0261986	-	-	-	-	-	-	-	X	Rassf8
709	-	0/1	-	CG11111	rdgB	retinal degeneration B	FBgn0003218	-	-	-	-	-	-	-	X	Pitpnm2
710	-	0/1	-	CG11992	Rel	Relish	FBgn0014018	-	-	-	-	-	-	-	X	Nfkb1
711	-	0/2	-	CG14396	Ret	Ret oncogene	FBgn0011829	-	-	-	-	-	-	X	X	Fgfr1
712	-	0/1	-	CG5403	retn	retained	FBgn0004795	-	-	-	-	-	-	-	X	Arid4a
713	-	0/1	-	CG2161	Rga	Regena	FBgn0017550	-	-	-	-	-	-	-	X	Cnot2
714	-	0/1	-	CG8865	Rgl	Ral guanine nucleotide dissociation stimulator-like	FBgn0026376	-	-	-	-	-	-	-	X	Rgl1, Rgl2
715	-	0/3	-	CG6831	rhea	rhea	FBgn0260442	-	-	-	-	-	-	-	X	Tln1
716	-	0/1	-	CG1004	rho	rhomboid	FBgn0004635	-	-	-	-	-	-	-	X	Rhbdl1
717	-	0/1	-	CG40494	RhoGAP1A	Rho GTPase activating protein at 1A	FBgn0025836	-	-	-	-	-	-	-	X	Abr, Bcr
718	-	0/1	-	CG9635	RhoGEF2	Rho guanine nucleotide exchange factor 2	FBgn0023172	-	-	-	-	-	-	-	X	Arhgef1, Arhgef12
719	-	0/1	-	CG8418	Ric	Ras-related protein interacting with calmodulin	FBgn0265605	-	-	-	-	-	-	-	X	Mras, Ralb
720	-	0/1	-	CG13521	robo1	roundabout 1	FBgn0005631	-	-	-	-	-	-	-	X	Robo1, Robo4
721	-	0/3	-	CG9774	Rok	Rho kinase	FBgn0026181	-	-	-	-	-	-	X	X	Rock2
722	-	0/1	-	CG5422	Rox8	Rox8	FBgn0005649	-	-	-	-	-	-	-	X	Tial1
723	-	0/1	-	CG1058	rpk	ripped pocket	FBgn0022981	-	-	X	-	-	-	-	X	Asic4
724	-	0/1	-	CG31152	rumi	rumi	FBgn0086253	-	-	-	-	-	-	-	X	Poglut1
725	-	0/1	-	CG9533	rut	rutabaga	FBgn0003301	-	-	-	-	-	-	-	X	Adcy6, Adcy5
726	-	0/1	-	CG17596	S6kII	Ribosomal protein S6 kinase II	FBgn0262866	-	-	-	-	-	-	-	X	Sgk1
727	-	0/1	-	CG12789	santa-maria	scavenger receptor acting in neural tissue and majority of rhodopsin is absent	FBgn0025697	-	-	-	-	-	-	-	X	Scarb1
728	-	0/1	-	CG15667	Sara	Smad anchor for receptor activation	FBgn0026369	-	-	-	-	-	-	-	X	Zfyve9
729	-	0/1	-	CG10061	Sas-4	Spindle assembly abnormal 4	FBgn0011020	-	-	-	X	-	-	-	X	Tcp10a, Tcp10c, Tcp10b
730	-	0/1	-	CG17579	sca	scabrous	FBgn0003326	-	-	-	-	-	-	-	X	Mfap4, Tnxb, Angptl2, Angptl4
731	-	0/3	-	CG4636	SCAR	SCAR	FBgn0041781	-	-	-	-	-	-	-	X	Wasf1
732	-	0/1	-	CG2092	scra	scraps	FBgn0261385	-	-	X	-	-	-	-	X	Anln
733	-	0/3	-	CG32717	sdt	stardust	FBgn0261873	-	-	-	-	-	-	X	X	Mpp1
734	-	0/1	-	CG3182	sei	seizure	FBgn0003353	-	-	-	-	-	-	-	X	Kcnh2
735	-	0/1	-	CG9904	Seipin	Seipin	FBgn0040336	-	-	-	-	-	-	-	X	Bscl2
736	-	0/2	-	CG4700	Sema2a	Semaphorin 2a	FBgn0011260	-	-	-	-	-	-	-	X	Sema4d, Sema4g, Sema5b, Sema5a, Sema4c
737	-	0/1	-	CG33960	Sema2b	Semaphorin 2b	FBgn0264273	-	-	-	-	-	-	-	X	Sema4c, Sema4d, Sema4g
738	-	0/1	-	CG5661	Sema5c	Semaphorin 5c	FBgn0284221	-	-	-	-	-	-	-	X	Sema5b, Sema5a, Sema4d, Sema4g
739	-	0/3	-	CG1403	Sep1	Septin 1	FBgn0011710	-	-	-	-	-	-	X	X	Sept6
740	-	0/2	-	CG4173	Sep2	Septin 2	FBgn0014029	-	-	-	-	-	-	-	X	Sept6, Sept14
741	-	0/1	-	CG9699	Sep4	Septin 4	FBgn0259923	-	-	-	-	-	-	-	X	Sept6
742	-	0/1	-	CG2916	Sep5	Septin 5	FBgn0026361	-	-	-	-	-	-	-	X	Sept6, Sept14
743	-	0/1	-	CG16944	sesB	stress-sensitive B	FBgn0003360	-	-	-	-	-	-	-	X	Slc25a4, Slc25a5, Slc25a31
744	-	0/1	-	CG9262	Shal	Shaker cognate l	FBgn0005564	-	-	-	-	-	-	-	X	Kcnd3
745	-	0/2	-	CG18076	shot	short stop	FBgn0013733	-	-	-	-	-	-	-	X	Dst
746	-	0/1	-	CG42856	Sik3	Salt-inducible kinase 3	FBgn0262103	-	-	-	-	-	-	-	X	Mark2
747	-	0/2	-	CG4200	sl	small wing	FBgn0003416	-	-	-	-	-	-	-	X	Plcg1
748	-	0/1	-	CG4354	slbo	slow border cells	FBgn0005638	-	-	-	-	-	-	-	X	Cebpg
749	-	0/1	-	CG42732	SLO2	slowpoke 2	FBgn0261698	-	-	-	-	-	-	-	X	Kcnt1
750	-	0/1	-	CG2272	slpr	slipper	FBgn0030018	-	-	-	-	-	-	-	X	Map3k10
751	-	0/3	-	CG1915	sls	sallimus	FBgn0086906	-	-	-	-	-	-	-	X	Obsl1
752	-	0/1	-	CG9218	sm	smooth	FBgn0003435	-	-	-	X	-	-	-	X	Hnrnpl
753	-	0/1	-	CG8571	smid	smallminded	FBgn0016983	-	-	-	-	-	-	X	X	Nvl
754	-	0/1	-	CG11561	smo	smoothened	FBgn0003444	-	-	-	-	-	-	-	X	Smo
755	-	0/1	-	CG2262	Smox	Smad on X	FBgn0025800	-	-	-	-	-	-	-	X	Smad1
756	-	0/1	-	CG4013	Smr	Smrter	FBgn0265523	-	-	-	-	-	-	-	X	Ncor2, Ncor1
757	-	0/1	-	CG32858	sn	singed	FBgn0003447	-	-	-	-	-	-	-	X	Fscn3
758	-	0/1	-	CG17299	SNF4Agamma	SNF4/AMP-activated protein kinase gamma subunit	FBgn0264357	-	-	-	-	-	-	-	X	Prkag2
759	-	0/2	-	CG11793	Sod1	Superoxide dismutase 1	FBgn0003462	-	-	-	X	-	-	X	X	Sod3
760	-	0/2	-	CG8905	Sod2	Superoxide dismutase 2 (Mn)	FBgn0010213	-	-	-	-	-	-	-	X	Sod2
761	-	0/1	-	CG7793	Sos	Son of sevenless	FBgn0001965	-	-	-	-	-	-	-	X	Rapgef1
762	-	0/1	-	CG11153	Sox102F	Sox102F	FBgn0039938	-	-	-	-	-	-	-	X	Sox5, Sox6, Sox13
763	-	0/1	-	CG6378	SPARC	Secreted protein, acidic, cysteine-rich	FBgn0026562	-	-	-	-	-	-	-	X	Sparc, Sparcl1
764	-	0/1	-	CG12001	spartin	spartin	FBgn0037265	-	-	-	-	-	-	-	X	Spg20
765	-	0/1	-	CG5977	spas	spastin	FBgn0039141	-	-	-	-	-	-	-	X	Fignl1
766	-	0/1	-	CG14507	sPLA2	secretory Phospholipase A2	FBgn0039655	-	-	-	-	-	-	-	X	Pla2g5
767	-	0/1	-	CG9454	Spn42Db	Serpin 42Db	FBgn0033112	-	-	-	-	-	-	-	X	Serpine2, Serpinb2, Serpinb6a
768	-	0/1	-	CG32451	SPoCk	Secretory Pathway Calcium atpase	FBgn0052451	-	-	-	-	-	-	-	X	Atp2a2
769	-	0/1	-	CG3595	sqh	spaghetti squash	FBgn0003514	-	-	-	-	X	-	-	X	Myl9, Myl10
770	-	0/1	-	CG7847	sr	stripe	FBgn0003499	-	-	-	-	-	-	-	X	Egr2, Egr4
771	-	0/2	-	CG7524	Src64B	Src oncogene at 64B	FBgn0262733	-	-	-	-	-	-	-	X	Abl1, Txk
772	-	0/1	-	CG3992	srp	serpent	FBgn0003507	-	-	-	-	-	-	-	X	Gata4, Gata1, Gata6
773	-	0/1	-	CG8174	SRPK	SR Protein Kinase	FBgn0026370	-	-	-	X	-	-	X	X	Srpk2
774	-	0/1	-	CG11115	Ssl1	Suppressor of stem-loop mutation	FBgn0037202	-	-	-	-	X	-	X	X	Gtf2h2
775	-	0/1	-	CG11895	stan	starry night	FBgn0024836	-	-	-	-	-	-	-	X	Celsr1, Celsr1
776	-	0/3	-	CG7954	stck	steamer duck	FBgn0020249	-	-	-	-	-	-	-	X	Lims2
777	-	0/1	-	CG11628	step	steppke	FBgn0086779	-	-	-	-	-	-	-	X	Cyth1, Cyth2
778	-	0/1	-	CG10522	sti	sticky	FBgn0002466	-	-	-	X	-	-	-	X	Rock2
779	-	0/1	-	CG32217	Su(Tpl)	Su(Tpl)	FBgn0014037	-	-	-	-	-	-	-	X	Ell2, Ell
780	-	0/1	-	CG8013	Su(z)12	Su(z)12	FBgn0020887	-	-	-	-	-	-	-	X	Suz12
781	-	0/1	-	CG3905	Su(z)2	Suppressor of zeste 2	FBgn0265623	-	-	-	-	-	-	-	X	Bmi1, Pcgf2
782	-	0/2	-	CG12298	sub	subito	FBgn0003545	-	-	-	X	-	-	-	X	Kif20a, Kif23
783	-	0/1	-	CG3850	sug	sugarbabe	FBgn0033782	-	-	-	-	-	-	-	X	Glis2
784	-	0/1	-	CG43770	Sxl	Sex lethal	FBgn0264270	-	-	-	X	-	-	-	X	Elavl3
785	-	0/1	-	CG12210	Syb	Synaptobrevin	FBgn0003660	-	-	-	-	-	-	-	X	Vamp4
786	-	0/1	-	CG4905	Syn2	Syntrophin-like 2	FBgn0034135	-	-	-	-	-	-	-	X	Sntg2
787	-	0/1	-	CG33094	Synd	Syndapin	FBgn0053094	-	-	-	-	-	-	-	X	Pacsin2
788	-	0/1	-	CG6562	Synj	Synaptojanin	FBgn0034691	-	-	-	-	-	-	-	X	Synj1
789	-	0/1	-	CG9778	Syt14	Synaptotagmin 14	FBgn0261086	-	-	-	-	-	-	-	X	Syt14
790	-	0/1	-	CG2381	Syt7	Synaptotagmin 7	FBgn0039900	-	-	-	-	-	-	-	X	Syt7
791	-	0/1	-	CG42333	Sytbeta	Synaptotagmin beta	FBgn0261090	-	-	-	-	-	-	-	X	Syt9
792	-	0/1	-	CG1467	Syx16	Syntaxin 16	FBgn0031106	-	-	-	-	-	-	-	X	Stx16
793	-	0/1	-	CG7736	Syx6	Syntaxin 6	FBgn0037084	-	-	-	-	-	-	-	X	Stx6
794	-	0/1	-	CG45110	tau	tau	FBgn0266579	-	-	-	-	-	-	X	X	Map2, Map4
795	-	0/1	-	CG13597	tbrd-1	testis-specifically expressed bromodomain containing protein-1	FBgn0039124	-	-	X	X	-	-	X	X	Brd4
796	-	0/1	-	CG10541	Tektin-C	Tektin C	FBgn0035638	-	-	-	-	-	-	X	X	Tekt4, Tekt3, Tekt5
797	-	0/1	-	CG11987	tgo	tango	FBgn0264075	-	-	-	-	-	-	-	X	Arnt2, Arnt
798	-	0/1	-	CG7045	tHMG1	testis-enriched HMG-box-containing protein 1	FBgn0038978	-	-	-	-	-	-	-	X	Tox2, Ubtf
799	-	0/1	-	CG7046	tHMG2	testis-enriched HMG-box-containing protein 2	FBgn0038979	-	-	-	-	-	-	-	X	Tox2, Ubtf
800	-	0/1	-	CG14026	tkv	thickveins	FBgn0003716	-	-	-	-	-	-	-	X	Acvrl1, Acvr1b
801	-	0/1	-	CG4898	Tm1	Tropomyosin 1	FBgn0003721	-	-	-	-	-	-	-	X	Tpm1, Tpm3, Tpm4
802	-	0/1	-	CG4843	Tm2	Tropomyosin 2	FBgn0004117	-	-	-	-	-	-	-	X	Tpm4, Tpm1, Tpm3
803	-	0/1	-	CG11303	TM4SF	Transmembrane 4 superfamily	FBgn0020372	-	-	-	-	-	-	-	X	Tspan6, Tspan7
804	-	0/1	-	CG6863	tok	tolkin	FBgn0004885	-	-	-	-	-	-	-	X	Bmp1
805	-	0/1	-	CG12408	TpnC4	Troponin C isoform 4	FBgn0033027	-	-	-	-	-	-	-	X	Calm1, Calm2, 1700023F06Rik
806	-	0/2	-	CG2981	TpnC41C	Troponin C at 41C	FBgn0013348	-	-	-	-	-	-	-	X	Calm1, Calm2, 1700023F06Rik
807	-	0/1	-	CG9073	TpnC47D	Troponin C at 47D	FBgn0010423	-	-	-	-	-	-	-	X	Calm1, Calm2, 1700023F06Rik
808	-	0/1	-	CG10128	tra2	transformer 2	FBgn0003742	-	-	X	X	-	-	X	X	Tra2a
809	-	0/2	-	CG8637	trc	tricornered	FBgn0003744	-	-	-	-	-	-	-	X	Stk38l
810	-	0/1	-	CG30035	Tret1-1	Trehalose transporter 1-1	FBgn0050035	-	-	-	-	-	-	-	X	Slc2a8
811	-	0/1	-	CG18214	trio	trio	FBgn0024277	-	-	-	-	-	-	-	X	Trio, Kalrn, Arhgef25
812	-	0/1	-	CG6196	Trs33	TRAPP subunit 33	FBgn0266722	-	-	-	-	-	-	-	X	Trappc6b
813	-	0/1	-	CG31884	Trx-2	thioredoxin-2	FBgn0040070	-	-	-	-	-	-	-	X	Txndc2, Txndc8
814	-	0/1	-	CG11326	Tsp	Thrombospondin	FBgn0031850	-	-	-	-	-	-	-	X	Comp, Thbs1
815	-	0/1	-	CG9494	Tsp29Fa	Tetraspanin 29Fa	FBgn0032074	-	-	-	-	-	-	-	X	Cd63
816	-	0/1	-	CG14936	Tsp33B	Tetraspanin 33B	FBgn0032376	-	-	-	-	-	-	-	X	Tspan17, Tspan15, Cd63, Tspan3
817	-	0/1	-	CG8666	Tsp39D	Tetraspanin 39D	FBgn0032943	-	-	-	-	-	-	-	X	Cd63
818	-	0/1	-	CG9033	Tsp47F	Tetraspanin 47F	FBgn0033629	-	-	-	-	-	-	-	X	Cd63, Tspan6
819	-	0/1	-	CG4690	Tsp5D	Tetraspanin 5D	FBgn0029837	-	-	-	-	-	-	-	X	Tspan9, Tspan4
820	-	0/1	-	CG1856	ttk	tramtrack	FBgn0003870	-	-	-	-	-	-	-	X	Zbtb18
821	-	0/1	-	CG6235	tws	twins	FBgn0004889	-	-	X	-	-	-	-	X	Ppp2r2c
822	-	0/1	-	CG10440	twz	tiwaz	FBgn0034636	-	-	-	-	-	-	-	X	Kctd15
823	-	0/1	-	CG16766	TyrRII	Tyramine receptor II	FBgn0038541	-	-	-	-	-	-	-	X	Drd4
824	-	0/1	-	CG15817	Usp1	Ubiquitin specific protease 1	FBgn0028476	-	-	-	-	-	-	-	X	Usp1
825	-	0/1	-	CG5014	Vap33	VAMP-associated protein 33kDa	FBgn0029687	-	-	-	-	-	-	-	X	Vapb
826	-	0/3	-	CG9326	vari	varicose	FBgn0250785	-	-	-	-	-	-	X	X	Mpp1
827	-	0/1	-	CG1709	Vha100-1	Vacuolar H[+] ATPase 100kD subunit 1	FBgn0028671	-	-	-	-	-	-	-	X	Atp6v0a2, Tcirg1
828	-	0/1	-	CG12602	Vha100-5	Vacuolar H[+] ATPase 100kD subunit 5	FBgn0032373	-	-	-	-	-	-	-	X	Atp6v0a2, Tcirg1
829	-	0/1	-	CG11589	VhaM9.7-c	Vacuolar H[+] ATPase M9.7 subunit c	FBgn0028664	-	-	-	-	-	-	-	X	Atp6v0e
830	-	0/3	-	CG8390	vlc	vulcan	FBgn0259978	-	-	-	-	-	-	-	X	Dlgap4, Dlgap3, Dlgap5
831	-	0/1	-	CG18112	Vps16B	Vacuolar protein sorting 16B	FBgn0039702	-	-	-	-	-	-	-	X	Vipas39
832	-	0/1	-	CG3338	Vps53	Vacuolar protein sorting 53	FBgn0031598	-	-	-	-	-	-	-	X	Vps53
833	-	0/1	-	CG3279	Vti1a	Vesicle transport through interaction with t-SNAREs 1a	FBgn0260862	-	-	-	-	-	-	-	X	Vti1b
834	-	0/1	-	CG13176	wash	washout	FBgn0033692	-	-	-	-	-	-	-	X	Washc1
835	-	0/1	-	CG1410	waw	waclaw	FBgn0024182	-	-	-	-	-	-	-	X	Guf1
836	-	0/1	-	CG11009	Wbp2	WW domain binding protein 2	FBgn0036318	-	-	-	-	-	-	-	X	Wbp2nl
837	-	0/2	-	CG10776	wit	wishful thinking	FBgn0024179	-	-	-	-	-	-	-	X	Bmpr2, Amhr2, Acvr2a
838	-	0/1	-	CG7177	Wnk	Wnk kinase	FBgn0037098	-	-	-	-	-	-	-	X	Wnk4, Wnk3
839	-	0/1	-	CG4971	Wnt10	Wnt oncogene analog 10	FBgn0031903	-	-	-	-	-	-	-	X	Wnt5a
840	-	0/1	-	CG4969	Wnt6	Wnt oncogene analog 6	FBgn0031902	-	-	-	-	-	-	-	X	Wnt5a
841	-	0/1	-	CG5965	woc	without children	FBgn0010328	-	-	-	-	-	-	-	X	Zmym4, Zmym3
842	-	0/1	-	CG12072	wts	warts	FBgn0011739	-	-	-	X	-	-	X	X	Stk38l
843	-	0/2	-	CG8804	wun	wunen	FBgn0016078	-	-	-	-	-	-	-	X	Plpp3, Plpp2, Plpp5
844	-	0/1	-	CG8805	wun2	wunen-2	FBgn0041087	-	-	-	-	-	-	-	X	Plpp3, Plpp2, Plpp5
845	-	0/1	-	CG7178	wupA	wings up A	FBgn0283471	-	-	-	-	-	-	-	X	Tnni1
846	-	0/3	-	CG9764	yrt	yurt	FBgn0004049	-	-	-	-	-	-	-	X	Epb41l4b, Epb41l5
847	-	0/1	-	CG30084	Zasp52	Z band alternatively spliced PDZ-motif protein 52	FBgn0265991	-	-	-	-	-	-	-	X	Pdlim5, Pdlim7, Pdlim3
848	-	0/1	-	CG1322	zfh1	Zn finger homeodomain 1	FBgn0004606	-	-	X	-	-	-	X	X	Zeb1, Zeb2
849	-	0/1	-	CG10267	Zif	Zinc-finger protein	FBgn0037446	-	-	-	-	-	-	-	X	Zfp24, Zfp445
850	-	0/1	-	CG11376	Zir	Zizimin-related	FBgn0031216	-	-	-	-	-	-	-	X	Dock7, Dock8
851	-	0/1	-	CG31860	ZnT33D	Zinc transporter 33D	FBgn0051860	-	-	-	-	-	-	-	X	Slc30a2
852	-	0/1	-	CG11163	ZnT41F	Zinc transporter 41F	FBgn0025693	-	-	-	-	-	-	-	X	Slc30a2
853	-	0/1	-	CG2893	zyd	zydeco	FBgn0265767	-	-	-	-	-	-	-	X	Slc24a3, Slc24a5
854	-	0/2	-	CG32018	Zyx	Zyxin	FBgn0011642	-	-	-	-	-	-	-	X	Lpp, Zyx
855	-	0/1	-	CG10077	CG10077	-	FBgn0035720	-	-	-	-	-	-	-	X	Ddx5
856	-	0/1	-	CG10082	CG10082	-	FBgn0034644	-	-	-	-	-	-	-	X	Ip6k2
857	-	0/1	-	CG10151	CG10151	-	FBgn0033960	-	-	-	-	-	-	-	X	Utf1
858	-	0/1	-	CG10326	CG10326	-	FBgn0038453	-	-	-	-	-	-	-	X	Arl6ip1
859	-	0/1	-	CG10417	CG10417	-	FBgn0033021	-	-	-	-	-	-	-	X	Ppm1g
860	-	0/1	-	CG10505	CG10505	-	FBgn0034612	-	-	-	-	-	-	-	X	Abcc1, Abcc5
861	-	0/1	-	CG10602	CG10602	-	FBgn0032721	-	-	-	-	-	-	-	X	Lta4h
862	-	0/1	-	CG10621	CG10621	-	FBgn0032726	-	-	-	-	-	-	-	X	Mtr
863	-	0/2	-	CG10738	CG10738	-	FBgn0036368	-	-	-	-	-	-	-	X	Npr1, Npr2
864	-	0/1	-	CG10814	CG10814	-	FBgn0033830	-	-	-	-	-	-	-	X	Bbox1
865	-	0/1	-	CG10863	CG10863	-	FBgn0027552	-	-	-	-	-	-	-	X	Akr1b7, Akr1b10, Akr1b8, Akr1c13, Akr1cl
866	-	0/1	-	CG1090	CG1090	-	FBgn0037238	-	-	-	-	-	-	-	X	Slc24a5, Slc24a3
867	-	0/1	-	CG10915	CG10915	-	FBgn0034308	-	-	-	-	-	-	-	X	Filip1l
868	-	0/1	-	CG10924	CG10924	-	FBgn0034356	-	-	-	-	-	-	-	X	Pck2
869	-	0/1	-	CG10959	CG10959	-	FBgn0030010	-	-	-	-	-	-	-	X	Zfp653, Zbtb18, Zfp651
870	-	0/1	-	CG10960	CG10960	-	FBgn0036316	-	-	-	-	-	-	-	X	Slc2a8
871	-	0/1	-	CG11155	CG11155	-	FBgn0039927	-	-	-	-	-	-	X	X	Grik5
872	-	0/1	-	CG11221	CG11221	-	FBgn0031855	-	-	-	-	-	-	-	X	Sbk1
873	-	0/1	-	CG11294	CG11294	-	FBgn0030058	-	-	-	-	-	-	-	X	Rhox13, Esx1
874	-	0/1	-	CG11665	CG11665	-	FBgn0033028	-	-	-	-	-	-	-	X	Slc16a4, Slc16a3, Slc16a7, Slc16a1
875	-	0/1	-	CG11739	CG11739	-	FBgn0037239	-	-	-	-	-	-	-	X	Sfxn1, Sfxn5
876	-	0/1	-	CG11835	CG11835	-	FBgn0031264	-	-	-	-	-	-	-	X	Btf3l4
877	-	0/1	-	CG11897	CG11897	-	FBgn0039644	-	-	-	-	-	-	-	X	Abcc5, Abcc1
878	-	0/1	-	CG12047	CG32599	-	FBgn0002873	-	-	-	-	-	-	-	X	Cenpf, Cenpe
879	-	0/1	-	CG12061	CG12061	-	FBgn0040031	-	-	-	-	-	-	-	X	Slc24a5, Slc24a3
880	-	0/1	-	CG12084	CG12084	-	FBgn0043458	-	-	-	-	-	-	-	X	Zer1
881	-	0/1	-	CG12219	CG12219	-	FBgn0043796	-	-	-	-	-	-	-	X	Zfp746
882	-	0/1	-	CG12237	CG12237	-	FBgn0031048	-	-	-	-	-	-	-	X	Phospho1
883	-	0/1	-	CG12241	CG12241	-	FBgn0038304	-	-	-	-	-	-	-	X	Sgsm3
884	-	0/1	-	CG12299	CG12299	-	FBgn0032295	-	-	-	-	-	-	-	X	Zfp358
885	-	0/1	-	CG12645	CG12645	-	FBgn0030181	-	-	-	-	-	-	-	X	Litaf
886	-	0/1	-	CG13148	CG13148	-	FBgn0033767	-	-	-	-	-	-	-	X	Utf1
887	-	0/1	-	CG13197	CG13197	-	FBgn0062449	-	-	-	-	-	-	-	X	Dusp11
888	-	0/1	-	CG13366	CG13366	-	FBgn0025633	-	-	-	-	-	-	-	X	Smtnl2
889	-	0/1	-	CG13604	CG13604	-	FBgn0039137	-	-	-	-	-	-	-	X	Ubash3a
890	-	0/1	-	CG1441	CG1441	-	FBgn0033464	-	-	-	-	-	-	-	X	Far1, Far2
891	-	0/1	-	CG14763	CG14763	-	FBgn0033243	-	-	-	-	-	-	X	X	Tctex1d1
892	-	0/1	-	CG14767	CG14767	-	FBgn0040777	-	-	-	-	-	-	-	X	Laptm4b
893	-	0/1	-	CG14995	CG14995	-	FBgn0035497	-	-	-	-	-	-	-	X	1810043G02Rik
894	-	0/1	-	CG15365	CG15365	-	FBgn0030077	-	-	-	-	-	-	-	X	Lzts3
895	-	0/1	-	CG1637	CG1637	-	FBgn0030245	-	-	-	-	-	-	-	X	Acp7
896	-	0/1	-	CG1673	CG1673	-	FBgn0030482	-	-	-	-	-	-	-	X	Bcat2
897	-	0/1	-	CG17167	CG17167	-	FBgn0039941	-	-	-	-	-	-	-	X	Slc24a5, Slc24a3
898	-	0/2	-	CG1718	CG1718	-	FBgn0031170	-	-	-	-	-	-	-	X	Abca2
899	-	0/1	-	CG17265	CG17265	-	FBgn0031488	-	-	-	-	-	-	-	X	Ccdc85c
900	-	0/1	-	CG17380	CG17380	-	FBgn0039077	-	-	-	-	-	-	-	X	Wfdc6a, Spint3
901	-	0/1	-	CG17598	CG17598	-	FBgn0031194	-	-	-	-	-	-	-	X	Ppm1j
902	-	0/2	-	CG17698	CG17698	-	FBgn0040056	-	-	-	-	-	-	-	X	Camkk2
903	-	0/1	-	CG17754	CG17754	-	FBgn0030114	-	-	-	-	-	-	-	X	Klhl5
904	-	0/1	-	CG17841	CG17841	-	FBgn0028480	-	-	-	-	-	-	-	X	Fam57b
905	-	0/1	-	CG17843	CG17843	-	FBgn0038919	-	-	-	-	-	-	-	X	Qsox2
906	-	0/1	-	CG1812	CG1812	-	FBgn0031119	-	-	-	-	-	-	-	X	Klhl36
907	-	0/2	-	CG18278	CG18278	-	FBgn0033836	-	-	-	-	-	-	-	X	Sulf2, Sulf1
908	-	0/1	-	CG18476	CG18476	-	FBgn0037931	-	-	-	-	-	-	-	X	Zfp748, Zfp74
909	-	0/1	-	CG18507	CG18507	-	FBgn0028527	-	-	-	-	-	-	-	X	Tmem268
910	-	0/1	-	CG18563	CG18563	-	FBgn0032639	-	-	-	-	-	-	-	X	Tmprss13
911	-	0/1	-	CG2111	CG2111	-	FBgn0030223	-	-	-	-	-	-	-	X	Anpep, Erap1
912	-	0/2	-	CG2118	CG2118	-	FBgn0039877	-	-	-	-	-	-	-	X	Pcca
913	-	0/1	-	CG2246	CG2246	-	FBgn0039790	-	-	-	-	-	-	-	X	Prpsap2, Prpsap1
914	-	0/1	-	CG2254	CG2254	-	FBgn0029994	-	-	-	-	-	-	-	X	Hsd17b11, Rdh10
915	-	0/1	-	CG2316	CG2316	-	FBgn0039890	-	-	-	-	-	-	X	X	Abcd2, Abcd3
916	-	0/1	-	CG2641	CG2641	-	FBgn0037518	-	-	-	-	-	-	-	X	Txnip, Arrdc5
917	-	0/1	-	CG2926	CG2926	-	FBgn0037344	-	-	-	-	-	-	-	X	Scaf11
918	-	0/1	-	CG30054	CG30054	-	FBgn0050054	-	-	-	-	-	-	-	X	Gna14
919	-	0/2	-	CG30059	CG30059	-	FBgn0260475	-	-	-	-	-	-	-	X	Sulf2, Sulf1
920	-	0/1	-	CG30060	CG30060	-	FBgn0265272	-	-	-	-	-	-	-	X	Pebp1
921	-	0/2	-	CG30379	CG30379	-	FBgn0050379	-	-	-	-	-	-	-	X	Tmbim7, Tmbim1, Tmbim4
922	-	0/1	-	CG31183	CG31183	-	FBgn0051183	-	-	-	-	-	-	-	X	Npr1, Npr2
923	-	0/1	-	CG31251	CG31251	-	FBgn0051251	-	-	-	-	-	-	-	X	Nudc
924	-	0/1	-	CG31343	CG31343	-	FBgn0051343	-	-	-	-	-	-	-	X	Anpep, Erap1
925	-	0/1	-	CG31694	CG31694	-	FBgn0051694	-	-	-	-	-	-	-	X	Ifrd1
926	-	0/1	-	CG31792	CG31792	-	FBgn0051792	-	-	-	-	-	-	-	X	Abcc5, Abcc1
927	-	0/1	-	CG31793	CG31793	-	FBgn0051793	-	-	-	-	-	-	-	X	Abcc1, Abcc5
928	-	0/1	-	CG32000	CG32000	-	FBgn0052000	-	-	-	-	-	-	-	X	Atp13a2
929	-	0/1	-	CG32052	CG32052	-	FBgn0044328	-	-	-	-	-	-	-	X	Smpdl3a
930	-	0/1	-	CG3216	CG3216	-	FBgn0034568	-	-	-	-	-	-	-	X	Npr1, Npr2
931	-	0/1	-	CG32164	CG32164	-	FBgn0042177	-	-	-	-	-	-	-	X	Ipo4
932	-	0/1	-	CG32165	CG32165	-	FBgn0042178	-	-	-	-	-	-	-	X	Ipo4
933	-	0/1	-	CG32264	CG32264	-	FBgn0052264	-	-	-	-	-	-	-	X	Phactr1
934	-	0/2	-	CG33181	CG33181	-	FBgn0053181	-	-	-	-	-	-	-	X	Slc41a1, Slc41a2, Slc41a3
935	-	0/1	-	CG3326	CG3326	-	FBgn0031519	-	-	-	-	-	-	-	X	Fignl1
936	-	0/1	-	CG33523	CG33523	-	FBgn0053523	-	-	-	-	-	-	-	X	Mospd2
937	-	0/1	-	CG33958	CG33958	-	FBgn0053958	-	-	-	-	-	-	-	X	Npr2, Npr1
938	-	0/2	-	CG34120	CG34120	-	FBgn0083956	-	-	-	-	-	-	-	X	Abca2
939	-	0/1	-	CG34345	CG34345	-	FBgn0085374	-	-	-	-	-	-	-	X	P4ha1
940	-	0/2	-	CG34357	CG34357	-	FBgn0085386	-	-	-	-	-	-	X	X	Npr2, Npr1
941	-	0/1	-	CG3530	CG3530	-	FBgn0028497	-	-	-	-	-	-	-	X	Mtm1, Mtmr2
942	-	0/1	-	CG3618	CG3618	-	FBgn0037028	-	-	-	-	-	-	-	X	Fam234b
943	-	0/2	-	CG3814	CG3814	-	FBgn0025692	-	-	-	-	-	-	-	X	Tmbim7, Tmbim4, Tmbim1
944	-	0/1	-	CG3822	CG3822	-	FBgn0038837	-	-	-	-	-	-	X	X	Grik5
945	-	0/2	-	CG3842	CG3842	-	FBgn0029866	-	-	-	-	-	-	-	X	Dhrs13
946	-	0/1	-	CG40006	CG40006	-	FBgn0058006	-	-	-	-	-	-	-	X	Scarb1
947	-	0/1	-	CG4098	CG4098	-	FBgn0036648	-	-	-	-	-	-	-	X	Nudt9
948	-	0/1	-	CG42321	CG42321	-	FBgn0259221	-	-	-	-	-	-	-	X	Atp8b2, Atp8b3
949	-	0/1	-	CG42346	CG42346	-	FBgn0259677	-	-	-	-	-	-	-	X	Rtn4rl1
950	-	0/1	-	CG43066	CG43066	-	FBgn0262476	-	-	-	-	-	-	-	X	Slc6a9, Slc6a8, Slc6a14
951	-	0/1	-	CG43729	CG43729	-	FBgn0263980	-	-	-	-	-	-	-	X	Stac2
952	-	0/1	-	CG4495	CG4495	-	FBgn0031893	-	-	-	-	-	-	-	X	Micu1
953	-	0/1	-	CG45049	CG45049	-	FBgn0266409	-	-	-	-	-	-	-	X	Tmem47
954	-	0/1	-	CG45062	CG45062	-	FBgn0266432	-	-	-	-	-	-	-	X	Atp2a2
955	-	0/4	-	CG45186	CG45186	-	FBgn0266696	-	-	-	-	-	-	-	X	Svil
956	-	0/1	-	CG4822	CG4822	-	FBgn0031220	-	-	-	-	-	-	-	X	Abcg1
957	-	0/1	-	CG4839	CG4839	-	FBgn0032187	-	-	-	-	-	-	-	X	Prkg1
958	-	0/1	-	CG5023	CG5023	-	FBgn0038774	-	-	-	-	-	-	-	X	Tagln2, Tagln, Cnn2, Cnn3
959	-	0/1	-	CG5027	CG5027	-	FBgn0036579	-	-	-	-	-	-	-	X	Tmx3
960	-	0/1	-	CG5098	CG5098	-	FBgn0034300	-	-	-	-	-	-	-	X	Rai1
961	-	0/1	-	CG5567	CG5567	-	FBgn0036760	-	-	-	-	-	-	-	X	Pdxp
962	-	0/1	-	CG5890	CG5890	-	FBgn0039380	-	-	-	-	-	-	X	X	Hpca, Hpcal1
963	-	0/1	-	CG6398	CG6398	-	FBgn0030870	-	-	-	-	-	-	-	X	Cacng5
964	-	0/1	-	CG6690	CG6690	-	FBgn0038918	-	-	-	-	-	-	-	X	Qsox2
965	-	0/1	-	CG7185	CG7185	-	FBgn0035872	-	-	-	-	-	-	-	X	Cpsf6, Cpsf7
966	-	0/1	-	CG7236	CG7236	-	FBgn0031730	-	-	-	-	-	-	-	X	Cdkl3
967	-	0/1	-	CG7362	CG7362	-	FBgn0038258	-	-	-	-	-	-	-	X	Pkm
968	-	0/2	-	CG7627	CG7627	-	FBgn0032026	-	-	-	-	-	-	-	X	Abcc5, Abcc1
969	-	0/2	-	CG7794	CG7794	-	FBgn0038565	-	-	-	-	-	-	-	X	Tuba3a
970	-	0/1	-	CG7806	CG7806	-	FBgn0032018	-	-	-	-	-	-	-	X	Abcc1, Abcc5
971	-	0/1	-	CG8086	CG8086	-	FBgn0032010	-	-	-	-	-	-	-	X	Odf3
972	-	0/1	-	CG8738	CG8738	-	FBgn0033321	-	-	-	-	-	-	-	X	Klk1b3, Klk1b8, Klk1b26
973	-	0/1	-	CG8907	CG8907	-	FBgn0038466	-	-	-	-	-	-	-	X	Eps8l3
974	-	0/1	-	CG9270	CG9270	-	FBgn0032908	-	-	-	-	-	-	-	X	Abcc1, Abcc5
975	-	0/1	-	CG9316	CG9316	-	FBgn0032878	-	-	-	-	-	-	-	X	Fbxl12, Kdm2a, Fbxl19
976	-	0/1	-	CG9426	CG9426	-	FBgn0032485	-	-	-	-	-	-	-	X	Ipp
977	-	0/1	-	CG9492	CG9492	-	FBgn0037726	-	-	-	-	-	-	-	X	Dnah8
978	-	0/1	-	CG9722	CG9722	-	FBgn0038209	-	-	-	-	-	-	-	X	Tmbim7, Tmbim4, Tmbim1
979	-	0/1	-	CG42573	2mit	2mit	FBgn0260793	-	-	-	-	-	-	-	X	-
980	-	0/1	-	CG1056	5-HT2A	5-hydroxytryptamine (serotonin) receptor 2A	FBgn0087012	-	-	-	-	-	-	-	X	-
981	-	0/1	-	CG42283	5PtaseI	5PtaseI	FBgn0259178	-	-	-	-	-	-	-	X	-
982	-	0/1	-	CG1168	7B2	7B2	FBgn0041707	-	-	-	-	-	-	-	X	-
983	-	0/2	-	CG3705	aay	astray	FBgn0023129	-	-	-	-	-	-	-	X	-
984	-	0/2	-	CG43860	ab	abrupt	FBgn0264442	-	-	-	X	-	-	-	X	-
985	-	0/1	-	CG4807	ab	abrupt	FBgn0264442	-	-	-	-	-	-	-	-	-
986	-	0/1	-	CG10325	abd-A	abdominal A	FBgn0000014	-	-	-	X	-	-	X	X	-
987	-	0/1	-	CG10083	Abp1	Actin binding protein 1	FBgn0036372	-	-	-	-	-	-	-	X	-
988	-	0/1	-	CG3796	ac	achaete	FBgn0000022	-	-	-	X	-	-	-	X	-
989	-	0/1	-	CG11198	ACC	Acetyl-CoA carboxylase	FBgn0033246	-	-	-	-	-	-	-	X	-
990	-	0/1	-	CG17907	Ace	Acetylcholine esterase	FBgn0000024	-	-	-	-	-	-	-	X	-
991	-	0/2	-	CG14992	Ack	Activated Cdc42 kinase	FBgn0028484	-	-	X	X	-	-	-	X	-
992	-	0/1	-	CG5712	ACXD	ACXD	FBgn0040507	-	-	-	-	-	-	-	X	-
993	-	0/1	-	CG11994	Ada	Adenosine deaminase	FBgn0037661	-	-	-	-	-	-	X	X	-
994	-	0/1	-	CG15010	ago	archipelago	FBgn0041171	-	-	-	-	-	-	-	X	-
995	-	0/1	-	CG9977	AhcyL1	Adenosylhomocysteinase like 1	FBgn0035371	-	-	-	-	-	-	-	X	-
996	-	0/1	-	CG11325	AkhR	Adipokinetic hormone receptor	FBgn0025595	-	-	-	-	-	-	X	X	-
997	-	0/1	-	CG3935	al	aristaless	FBgn0000061	-	-	-	-	-	-	-	X	-
998	-	0/1	-	CG8057	alc	alicorn	FBgn0260972	-	-	-	-	-	-	-	X	-
999	-	0/1	-	CG12876	ALiX	ALG-2 interacting protein X	FBgn0086346	-	-	X	-	-	-	-	X	-
1000	-	0/2	-	CG8250	Alk	Anaplastic lymphoma kinase	FBgn0040505	-	-	-	-	-	-	-	X	-
1001	-	0/1	-	CG5656	Alp1	Alkaline phosphatase 1	FBgn0283479	-	-	-	-	-	-	-	X	-
1002	-	0/1	-	CG1462	Alp4	Alkaline phosphatase 4	FBgn0016123	-	-	-	-	-	-	-	X	-
1003	-	0/1	-	CG11910	alrm	astrocytic leucine-rich repeat molecule	FBgn0039332	-	-	-	-	-	-	-	X	-
1004	-	0/1	-	CG7158	Als2	Amyotrophic lateral sclerosis 2	FBgn0037116	-	-	-	-	-	-	-	X	-
1005	-	0/1	-	CG2075	aly	always early	FBgn0004372	-	-	X	X	-	-	-	X	-
1006	-	0/1	-	CG11592	Amnionless	Amnionless	FBgn0025686	-	-	-	-	-	-	-	X	-
1007	-	0/3	-	CG3051	AMPKalpha	AMP-activated protein kinase alpha subunit	FBgn0023169	-	-	-	-	-	-	-	X	-
1008	-	0/1	-	CG34416	Ank2	Ankyrin 2	FBgn0261788	-	-	-	-	-	-	-	-	-
1009	-	0/1	-	CG1028	Antp	Antennapedia	FBgn0260642	-	-	-	-	-	-	-	X	-
1010	-	0/1	-	CG8376	ap	apterous	FBgn0267978	-	-	-	X	-	-	X	X	-
1011	-	0/2	-	CG1451	Apc	APC-like	FBgn0015589	-	-	-	-	-	-	-	X	-
1012	-	0/1	-	CG11419	APC10	Anaphase Promoting Complex subunit 10	FBgn0034231	-	-	-	-	X	X	-	X	-
1013	-	0/2	-	CG6193	Apc2	Adenomatous polyposis coli 2	FBgn0026598	-	-	-	-	-	-	-	X	-
1014	-	0/2	-	CG11064	apolpp	apolipophorin	FBgn0087002	-	-	-	-	-	-	-	X	-
1015	-	0/1	-	CG32031	Argk	Arginine kinase	FBgn0000116	-	-	-	-	-	-	-	X	-
1016	-	0/1	-	CG6025	Arl1	ADP ribosylation factor-like 1	FBgn0000115	-	-	-	-	-	-	-	X	-
1017	-	0/2	-	CG11513	armi	armitage	FBgn0041164	-	-	-	X	-	-	-	X	-
1018	-	0/1	-	CG12235	Arp10	Actin-related protein 10	FBgn0031050	-	-	-	-	-	-	-	X	-
1019	-	0/2	-	CG7940	Arp5	Actin-related protein 5	FBgn0038576	-	-	-	-	-	-	-	X	-
1020	-	0/2	-	CG11678	Arp6	Actin-related protein 6	FBgn0011741	-	-	-	-	-	-	X	X	-
1021	-	0/2	-	CG4560	Arpc3A	Actin-related protein 2/3 complex, subunit 3A	FBgn0038369	-	-	-	-	-	-	-	X	-
1022	-	0/2	-	CG8936	Arpc3B	Actin-related protein 2/3 complex, subunit 3B	FBgn0065032	-	-	-	-	-	-	-	X	-
1023	-	0/1	-	CG5972	Arpc4	Actin-related protein 2/3 complex, subunit 4	FBgn0284255	-	-	-	-	-	-	-	X	-
1024	-	0/1	-	CG3258	ase	asense	FBgn0000137	-	-	-	-	-	-	-	X	-
1025	-	0/1	-	CG2919	asl	asterless	FBgn0261004	-	-	X	X	-	-	-	-	-
1026	-	0/1	-	CG33486	AsnS	Asparagine synthetase	FBgn0270926	-	-	-	-	-	-	-	X	-
1027	-	0/1	-	CG2872	AstA-R1	Allatostatin A receptor 1	FBgn0266429	-	-	-	-	-	-	-	X	-
1028	-	0/1	-	CG10001	AstA-R2	Allatostatin A receptor 2	FBgn0039595	-	-	-	-	-	-	-	X	-
1029	-	0/1	-	CG13702	AstC-R2	Allatostatin C receptor 2	FBgn0036789	-	-	-	-	-	-	-	X	-
1030	-	0/1	-	CG3136	Atf6	Atf6	FBgn0033010	-	-	-	-	-	-	-	X	-
1031	-	0/1	-	CG12821	Atg10	Autophagy-related 10	FBgn0040780	-	-	-	-	-	-	-	X	-
1032	-	0/2	-	CG10861	Atg12	Autophagy-related 12	FBgn0036255	-	-	-	-	-	-	-	X	-
1033	-	0/1	-	CG7331	Atg13	Autophagy-related 13	FBgn0261108	-	-	-	-	-	-	-	X	-
1034	-	0/1	-	CG11877	Atg14	Autophagy-related 14	FBgn0039636	-	-	-	-	-	-	X	X	-
1035	-	0/2	-	CG7986	Atg18a	Autophagy-related 18a	FBgn0035850	-	-	-	-	-	-	-	X	-
1036	-	0/2	-	CG4428	Atg4a	Autophagy-related 4a	FBgn0031298	-	-	-	-	-	-	-	X	-
1037	-	0/2	-	CG1643	Atg5	Autophagy-related 5	FBgn0029943	-	-	-	-	-	-	-	X	-
1038	-	0/2	-	CG5489	Atg7	Autophagy-related 7	FBgn0034366	-	-	-	-	-	-	-	X	-
1039	-	0/2	-	CG7508	ato	atonal	FBgn0010433	-	-	-	-	-	-	-	X	-
1040	-	0/1	-	CG6030	ATPsynD	ATP synthase, subunit D	FBgn0016120	-	-	-	-	-	-	-	X	-
1041	-	0/2	-	CG1107	aux	auxilin	FBgn0037218	-	-	X	X	-	-	X	X	-
1042	-	0/1	-	CG1072	Awh	Arrowhead	FBgn0013751	-	-	-	-	-	-	-	X	-
1043	-	0/1	-	CG5488	B-H2	BarH2	FBgn0004854	-	-	-	-	-	-	-	X	-
1044	-	0/1	-	CG7380	baf	barrier to autointegration factor	FBgn0031977	-	-	-	-	-	-	-	X	-
1045	-	0/1	-	CG10422	bam	bag of marbles	FBgn0000158	-	-	X	X	X	-	-	-	-
1046	-	0/2	-	CG7055	Bap111	Brahma associated protein 111kD	FBgn0030093	-	-	-	-	-	-	X	X	-
1047	-	0/1	-	CG3274	Bap170	Brahma associated protein 170kD	FBgn0042085	-	-	-	-	-	-	-	X	-
1048	-	0/1	-	CG1414	bbx	bobby sox	FBgn0024251	-	-	-	-	-	-	-	X	-
1049	-	0/1	-	CG1034	bcd	bicoid	FBgn0000166	-	-	-	-	-	-	-	X	-
1050	-	0/1	-	CG14334	beat-IIa	beaten path IIa	FBgn0038498	-	-	-	-	-	-	-	-	-
1051	-	0/1	-	CG14084	Bet1	Blocked early in transport 1	FBgn0260857	-	-	-	-	-	-	-	X	-
1052	-	0/1	-	CG18627	betaggt-II	beta subunit of type II geranylgeranyl transferase	FBgn0028970	-	-	-	-	-	-	-	X	-
1053	-	0/1	-	CG3578	bi	bifid	FBgn0000179	-	-	-	-	-	-	-	X	-
1054	-	0/2	-	CG4824	BicC	Bicaudal C	FBgn0000182	-	-	-	-	-	-	-	X	-
1055	-	0/1	-	CG6605	BicD	Bicaudal D	FBgn0000183	-	-	-	-	-	-	-	X	-
1056	-	0/2	-	CG3509	BigH1	Histone H1 variant BigH1	FBgn0038252	-	-	-	-	-	-	X	X	-
1057	-	0/1	-	CG18647	bin	biniou	FBgn0045759	-	-	-	-	-	-	-	X	-
1058	-	0/1	-	CG1363	blow	blown fuse	FBgn0004133	-	-	-	-	-	-	-	X	-
1059	-	0/2	-	CG34356	bma	black match	FBgn0085385	-	-	-	-	-	-	-	X	-
1060	-	0/1	-	CG7314	Bmcp	Bmcp	FBgn0036199	-	-	-	-	-	-	-	X	-
1061	-	0/1	-	CG1480	bnk	bottleneck	FBgn0004389	-	-	-	-	-	-	-	-	-
1062	-	0/1	-	CG30498	boca	boca	FBgn0004132	-	-	-	-	-	-	-	X	-
1063	-	0/1	-	CG5206	bon	bonus	FBgn0023097	-	-	-	-	-	-	-	X	-
1064	-	0/1	-	CG6921	bond	james bond	FBgn0260942	-	-	-	X	-	-	-	X	-
1065	-	0/1	-	CG14430	bou	boudin	FBgn0261284	-	-	-	-	-	-	-	-	-
1066	-	0/1	-	CG10021	bowl	brother of odd with entrails limited	FBgn0004893	-	-	-	-	-	-	-	X	-
1067	-	0/1	-	CG11491	br	broad	FBgn0283451	-	-	-	-	-	-	X	-	-
1068	-	0/1	-	CG10542	Bre1	Bre1	FBgn0086694	-	-	-	-	-	-	X	X	-
1069	-	0/1	-	CG9653	brk	brinker	FBgn0024250	-	-	-	-	-	-	-	-	-
1070	-	0/1	-	CG42344	brp	bruchpilot	FBgn0259246	-	-	-	-	-	-	-	X	-
1071	-	0/2	-	CG31762	bru1	bruno 1	FBgn0000114	-	-	X	X	-	-	-	X	-
1072	-	0/1	-	CG2478	brun	brunelleschi	FBgn0261787	-	-	X	X	-	-	-	X	-
1073	-	0/1	-	CG13762	brv3	brivido-3	FBgn0040333	-	-	-	-	-	-	-	X	-
1074	-	0/1	-	CG3411	bs	blistered	FBgn0004101	-	-	-	-	-	-	X	X	-
1075	-	0/1	-	CG10604	bsh	brain-specific homeobox	FBgn0000529	-	-	-	-	-	-	-	X	-
1076	-	0/2	-	CG5680	bsk	basket	FBgn0000229	-	-	-	-	-	-	-	X	-
1077	-	0/1	-	CG1826	BTBD9	BTB (POZ) domain containing 9	FBgn0030228	-	-	-	-	-	-	-	X	-
1078	-	0/1	-	CG44012	btsz	bitesize	FBgn0266756	-	-	-	-	-	-	-	X	-
1079	-	0/1	-	CG7581	Bub3	Bub3	FBgn0025457	-	-	-	-	-	-	-	X	-
1080	-	0/1	-	CG9242	bur	burgundy	FBgn0000239	-	-	-	-	-	-	X	X	-
1081	-	0/1	-	CG12135	c12.1	c12.1	FBgn0040235	-	-	-	-	-	-	-	X	-
1082	-	0/2	-	CG7937	C15	C15	FBgn0004863	-	-	-	-	-	-	-	X	-
1083	-	0/2	-	CG4894	Ca-alpha1D	Ca[2+]-channel protein alpha[[1]] subunit D	FBgn0001991	-	-	-	-	-	-	-	X	-
1084	-	0/1	-	CG15899	Ca-alpha1T	Ca[2+]-channel protein alpha[[1]] subunit T	FBgn0264386	-	-	-	-	-	-	-	X	-
1085	-	0/1	-	CG43368	cac	cacophony	FBgn0263111	-	-	-	-	-	-	-	X	-
1086	-	0/1	-	CG42601	Cad86C	Cadherin 86C	FBgn0261053	-	-	-	-	-	-	-	X	-
1087	-	0/1	-	CG14900	Cad89D	Cadherin 89D	FBgn0038439	-	-	-	-	-	-	-	X	-
1088	-	0/1	-	CG13664	Cad96Cb	Cadherin 96Cb	FBgn0039294	-	-	-	-	-	-	-	X	-
1089	-	0/1	-	CG31009	Cad99C	Cadherin 99C	FBgn0039709	-	-	-	X	-	-	-	X	-
1090	-	0/1	-	CG5685	Calx	Na/Ca-exchange protein	FBgn0013995	-	-	-	-	-	-	-	X	-
1091	-	0/2	-	CG18069	CaMKII	Calcium/calmodulin-dependent protein kinase II	FBgn0264607	-	-	-	-	-	-	-	X	-
1092	-	0/3	-	CG42332	Camta	Calmodulin-binding transcription activator	FBgn0259234	-	-	-	-	-	-	-	X	-
1093	-	0/2	-	CG18408	CAP	CAP	FBgn0033504	-	-	-	-	-	-	-	X	-
1094	-	0/1	-	CG31989	Cap-D3	Chromosome associated protein D3	FBgn0051989	-	-	-	X	-	-	-	X	-
1095	-	0/1	-	CG15520	Capa	Capability	FBgn0039722	-	-	-	-	-	-	-	-	-
1096	-	0/2	-	CG11282	caps	capricious	FBgn0023095	-	-	-	-	-	-	-	X	-
1097	-	0/1	-	CG33979	capt	capulet	FBgn0261458	-	-	-	-	-	-	-	X	-
1098	-	0/1	-	CG3399	capu	cappuccino	FBgn0000256	-	-	-	-	-	-	-	X	-
1099	-	0/2	-	CG2102	cas	castor	FBgn0004878	-	-	-	-	-	-	-	X	-
1100	-	0/2	-	CG6871	Cat	Catalase	FBgn0000261	-	-	-	-	-	-	-	X	-
1101	-	0/1	-	CG10605	caup	caupolican	FBgn0015919	-	-	-	X	-	-	-	X	-
1102	-	0/1	-	CG6702	Cbp53E	Calbindin 53E	FBgn0004580	-	-	-	-	-	-	-	X	-
1103	-	0/1	-	CG1753	Cbs	Cystathionine beta-synthase	FBgn0031148	-	-	-	-	-	-	-	X	-
1104	-	0/1	-	CG42301	CCKLR-17D1	Cholecystokinin-like receptor at 17D1	FBgn0259231	-	-	-	-	-	-	-	X	-
1105	-	0/1	-	CG32540	CCKLR-17D3	Cholecystokinin-like receptor at 17D3	FBgn0030954	-	-	-	-	-	-	-	X	-
1106	-	0/1	-	CG2341	Ccp84Ad	Ccp84Ad	FBgn0004780	-	-	-	-	-	-	-	-	-
1107	-	0/1	-	CG8977	Cctgamma	Cctgamma	FBgn0015019	-	-	-	-	X	X	-	X	-
1108	-	0/1	-	CG1471	CDase	Ceramidase	FBgn0039774	-	-	-	-	-	-	-	X	-
1109	-	0/1	-	CG31536	Cdep	Chondrocyte-derived ezrin-like domain containing protein	FBgn0265082	-	-	-	-	-	-	-	-	-
1110	-	0/1	-	CG6027	cdi	center divider	FBgn0004876	-	-	-	-	-	-	-	X	-
1111	-	0/2	-	CG5072	Cdk4	Cyclin-dependent kinase 4	FBgn0016131	-	-	-	-	-	-	-	X	-
1112	-	0/2	-	CG5387	Cdk5alpha	Cdk5 activator-like protein	FBgn0027491	-	-	-	-	-	-	-	X	-
1113	-	0/1	-	CG3319	Cdk7	Cyclin-dependent kinase 7	FBgn0263237	-	-	-	-	-	-	-	X	-
1114	-	0/1	-	CG10572	Cdk8	Cyclin-dependent kinase 8	FBgn0015618	-	-	-	-	-	-	-	X	-
1115	-	0/2	-	CG7212	cdm	cadmus	FBgn0261532	-	-	-	-	-	-	-	X	-
1116	-	0/1	-	CG7962	CdsA	CDP diglyceride synthetase	FBgn0010350	-	-	X	X	-	-	-	X	-
1117	-	0/1	-	CG6742	CenB1A	Centaurin beta 1A	FBgn0039056	-	-	-	-	-	-	-	X	-
1118	-	0/1	-	CG31811	CenG1A	Centaurin gamma 1A	FBgn0028509	-	-	-	-	-	-	-	X	-
1119	-	0/1	-	CG16708	Cerk	Ceramide kinase	FBgn0037315	-	-	-	-	-	-	-	X	-
1120	-	0/2	-	CG7207	cert	ceramide transfer protein	FBgn0027569	-	-	-	-	-	-	-	X	-
1121	-	0/1	-	CG11924	Cf2	Chorion factor 2	FBgn0000286	-	-	X	-	-	-	-	X	-
1122	-	0/1	-	CG5229	chm	chameau	FBgn0028387	-	-	-	-	-	-	-	X	-
1123	-	0/1	-	CG4618	CHMP2B	Charged multivesicular body protein 2b	FBgn0035589	-	-	-	-	-	-	X	X	-
1124	-	0/1	-	CG7595	ck	crinkled	FBgn0000317	-	-	-	-	-	-	-	X	-
1125	-	0/1	-	CG5284	ClC-c	Chloride channel-c	FBgn0036566	-	-	-	-	-	-	X	X	-
1126	-	0/1	-	CG3244	Clect27	C-type lectin 27kD	FBgn0031629	-	-	-	-	-	-	X	X	-
1127	-	0/1	-	CG5582	cln3	cln3	FBgn0036756	-	-	-	-	-	-	-	X	-
1128	-	0/1	-	CG3035	cm	carmine	FBgn0000330	-	-	-	-	-	-	-	X	-
1129	-	0/1	-	CG13253	cmpy	crimpy	FBgn0037015	-	-	-	-	-	-	-	-	-
1130	-	0/2	-	CG42701	CngA	Cyclic nucleotide-gated ion channel subunit A	FBgn0261612	-	-	-	-	-	-	-	X	-
1131	-	0/1	-	CG17922	CngB	Cyclic nucleotide-gated ion channel subunit B	FBgn0266346	-	-	-	-	-	-	-	X	-
1132	-	0/1	-	CG33696	CNMaR	CNMamide Receptor	FBgn0053696	-	-	-	-	-	-	-	X	-
1133	-	0/1	-	CG42312	cno	canoe	FBgn0259212	-	-	-	-	-	-	-	X	-
1134	-	0/1	-	CG31716	Cnot4	CCR4-NOT transcription complex subunit 4	FBgn0051716	-	-	-	-	-	-	X	X	-
1135	-	0/1	-	CG13493	comr	cookie monster	FBgn0034667	-	-	X	-	-	-	-	-	-
1136	-	0/1	-	CG7503	Con	Connectin	FBgn0005775	-	-	-	-	-	-	-	X	-
1137	-	0/1	-	CG8561	conv	convoluted	FBgn0261269	-	-	-	-	-	-	-	X	-
1138	-	0/1	-	CG9613	Coq2	Coenzyme Q biosynthesis protein 2	FBgn0037574	-	-	-	-	-	-	-	X	-
1139	-	0/1	-	CG13830	Cow	Carrier of Wingless	FBgn0039054	-	-	-	-	-	-	-	X	-
1140	-	0/1	-	CG6384	Cp190	Centrosomal protein 190kD	FBgn0000283	-	-	-	-	-	-	X	X	-
1141	-	0/3	-	CG10540	cpa	capping protein alpha	FBgn0034577	-	-	-	-	-	-	-	X	-
1142	-	0/2	-	CG17158	cpb	capping protein beta	FBgn0011570	-	-	-	-	-	-	-	X	-
1143	-	0/1	-	CG4795	Cpn	Calphotin	FBgn0261714	-	-	-	-	-	-	-	-	-
1144	-	0/1	-	CG4164	CR43080	-	FBgn0031256	-	-	-	X	-	-	-	X	-
1145	-	0/3	-	CG6383	crb	crumbs	FBgn0259685	-	-	-	-	-	-	-	X	-
1146	-	0/1	-	CG6038	crim	crimpled	FBgn0036198	-	-	-	-	-	-	-	-	-
1147	-	0/4	-	CG5069	croc	crocodile	FBgn0014143	-	-	-	-	-	-	-	X	-
1148	-	0/1	-	CG17218	crok	crooked	FBgn0032421	-	-	-	-	-	-	-	-	-
1149	-	0/1	-	CG3302	Crz	Corazonin	FBgn0013767	-	-	-	-	-	-	-	-	-
1150	-	0/1	-	CG42317	Csk	C-terminal Src kinase	FBgn0262081	-	-	-	-	-	-	-	X	-
1151	-	0/1	-	CG6932	CSN6	COP9 signalosome subunit 6	FBgn0028837	-	-	X	-	-	-	-	X	-
1152	-	0/1	-	CG42522	CSN8	COP9 signalosome subunit 8	FBgn0261437	-	-	-	-	-	-	-	X	-
1153	-	0/1	-	CG3954	csw	corkscrew	FBgn0000382	-	-	-	-	-	-	-	X	-
1154	-	0/2	-	CG11387	ct	cut	FBgn0004198	-	-	-	X	-	-	-	X	-
1155	-	0/2	-	CG17678	cta	concertina	FBgn0000384	-	-	-	-	-	-	-	X	-
1156	-	0/1	-	CG6998	ctp	cut up	FBgn0011760	-	-	X	X	-	X	-	X	-
1157	-	0/2	-	CG10992	CtsB1	Cathepsin B1	FBgn0030521	-	-	-	-	-	-	-	X	-
1158	-	0/1	-	CG8727	cyc	cycle	FBgn0023094	-	-	-	-	-	-	-	X	-
1159	-	0/3	-	CG3938	CycE	Cyclin E	FBgn0010382	-	-	-	-	-	-	-	X	-
1160	-	0/1	-	CG6292	CycT	Cyclin T	FBgn0025455	-	-	-	-	-	-	X	X	-
1161	-	0/1	-	CG9916	Cyp1	Cyclophilin 1	FBgn0004432	-	-	-	-	-	-	-	X	-
1162	-	0/1	-	CG14508	Cyt-c1L	Cytochrome c1-like	FBgn0039651	-	-	-	-	-	-	-	X	-
1163	-	0/1	-	CG5893	D	Dichaete	FBgn0000411	-	-	-	-	-	-	-	X	-
1164	-	0/1	-	CG9745	D1	D1 chromosomal protein	FBgn0000412	-	-	-	-	-	X	-	-	-
1165	-	0/1	-	CG4952	dac	dachshund	FBgn0005677	-	-	-	-	-	-	-	X	-
1166	-	0/1	-	CG12390	dare	defective in the avoidance of repellents	FBgn0015582	-	-	-	-	-	-	-	X	-
1167	-	0/1	-	CG3318	Dat	Dopamine N acetyltransferase	FBgn0019643	-	-	-	-	-	-	-	-	-
1168	-	0/1	-	CG6224	dbo	diablo	FBgn0040230	-	-	-	-	-	-	-	X	-
1169	-	0/1	-	CG42234	Dbx	Dbx	FBgn0261723	-	-	-	-	-	-	-	X	-
1170	-	0/1	-	CG4792	Dcr-1	Dicer-1	FBgn0039016	-	-	-	-	-	-	-	X	-
1171	-	0/1	-	CG33134	Debcl	Death executioner Bcl-2	FBgn0029131	-	-	-	-	-	-	-	X	-
1172	-	0/1	-	CG5935	Dek	Dek	FBgn0026533	-	-	-	-	-	-	-	X	-
1173	-	0/1	-	CG2189	Dfd	Deformed	FBgn0000439	-	-	-	-	-	-	-	X	-
1174	-	0/1	-	CG10981	dgrn	degringolade	FBgn0037384	-	-	-	-	-	-	-	X	-
1175	-	0/1	-	CG32843	Dh31-R	Diuretic hormone 31 Receptor	FBgn0052843	-	-	-	-	-	-	-	X	-
1176	-	0/1	-	CG8422	Dh44-R1	Diuretic hormone 44 receptor 1	FBgn0033932	-	-	-	-	-	-	-	X	-
1177	-	0/1	-	CG15804	Dhc62B	Dynein heavy chain at 62B	FBgn0013811	-	-	-	-	-	-	-	X	-
1178	-	0/1	-	CG11107	Dhx15	DEAH-box helicase 15	FBgn0033160	-	-	-	-	-	-	-	X	-
1179	-	0/1	-	CG6794	Dif	Dorsal-related immunity factor	FBgn0011274	-	-	-	-	-	-	-	X	-
1180	-	0/1	-	CG31646	DIP-theta	Dpr-interacting protein theta	FBgn0051646	-	-	-	-	-	-	X	X	-
1181	-	0/1	-	CG2019	disp	dispatched	FBgn0029088	-	-	-	-	-	-	-	X	-
1182	-	0/1	-	CG3619	Dl	Delta	FBgn0000463	-	-	-	-	-	-	-	X	-
1183	-	0/1	-	CG3629	Dll	Distal-less	FBgn0000157	-	-	-	-	-	-	-	X	-
1184	-	0/1	-	CG32315	dlt	discs lost	FBgn0024510	-	-	-	-	-	-	-	X	-
1185	-	0/1	-	CG5304	dmGlut	Dietary and metabolic glutamate transporter	FBgn0010497	-	-	-	-	-	-	-	X	-
1186	-	0/1	-	CG7143	DNApol-eta	DNApol-eta	FBgn0037141	-	-	-	-	-	-	X	X	-
1187	-	0/1	-	CG6560	dnd	dead end	FBgn0038916	-	-	-	-	-	-	-	X	-
1188	-	0/1	-	CG17559	dnt	doughnut on 2	FBgn0024245	-	-	-	-	-	-	-	X	-
1189	-	0/1	-	CG5133	Doc1	Dorsocross1	FBgn0028789	-	-	-	-	-	-	-	X	-
1190	-	0/2	-	CG3727	dock	dreadlocks	FBgn0010583	-	-	-	-	-	-	-	X	-
1191	-	0/1	-	CG18741	Dop1R2	Dopamine 1-like receptor 2	FBgn0266137	-	-	-	-	-	-	X	X	-
1192	-	0/2	-	CG1897	Dr	Drop	FBgn0000492	-	-	-	-	-	-	-	X	-
1193	-	0/1	-	CG32666	Drak	Death-associated protein kinase related	FBgn0052666	-	-	-	-	-	-	-	X	-
1194	-	0/1	-	CG1828	dre4	dre4	FBgn0002183	-	-	-	-	-	-	-	X	-
1195	-	0/1	-	CG5838	Dref	DNA replication-related element factor	FBgn0015664	-	-	-	-	-	-	-	-	-
1196	-	0/1	-	CG6033	drk	downstream of receptor kinase	FBgn0004638	-	-	-	-	-	-	X	X	-
1197	-	0/1	-	CG3915	Drl-2	Derailed 2	FBgn0033791	-	-	-	-	-	-	X	X	-
1198	-	0/1	-	CG2086	drpr	draper	FBgn0027594	-	-	-	-	-	-	-	X	-
1199	-	0/1	-	CG10810	Drs	Drosomycin	FBgn0283461	-	-	-	-	-	-	-	-	-
1200	-	0/1	-	CG12223	Dsp1	Dorsal switch protein 1	FBgn0278608	-	-	-	-	-	-	-	X	-
1201	-	0/1	-	CG8529	Dyb	Dystrobrevin	FBgn0033739	-	-	-	-	-	-	-	X	-
1202	-	0/1	-	CG32474	dysf	dysfusion	FBgn0039411	-	-	-	-	-	-	-	X	-
1203	-	0/1	-	CG9930	E5	E5	FBgn0008646	-	-	-	-	-	-	-	X	-
1204	-	0/1	-	CG10952	eag	ether a go-go	FBgn0000535	-	-	-	-	-	-	-	X	-
1205	-	0/1	-	CG4913	ear	ENL/AF9-related	FBgn0026441	-	-	-	-	-	-	X	X	-
1206	-	0/1	-	CG6050	EfTuM	Elongation factor Tu mitochondrial	FBgn0024556	-	-	-	-	-	-	-	X	-
1207	-	0/1	-	CG12196	egg	eggless	FBgn0086908	-	-	-	-	-	-	-	X	-
1208	-	0/1	-	CG4051	egl	egalitarian	FBgn0000562	-	-	-	-	-	-	-	X	-
1209	-	0/1	-	CG15609	Ehbp1	Eps15 homology domain containing protein-binding protein 1	FBgn0034180	-	-	-	-	-	-	-	X	-
1210	-	0/1	-	CG9805	eIF3-S10	eIF3-S10	FBgn0037249	-	-	-	-	-	-	-	X	-
1211	-	0/1	-	CG8127	Eip75B	Ecdysone-induced protein 75B	FBgn0000568	-	-	-	-	-	-	-	X	-
1212	-	0/1	-	CG7021	Elal	Elastin-like	FBgn0013949	-	-	-	-	-	-	-	-	-
1213	-	0/2	-	CG5076	Elk	Eag-like K[+] channel	FBgn0011589	-	-	-	-	-	-	-	X	-
1214	-	0/1	-	CG2943	EMC1	ER Membrane protein Complex 1	FBgn0037530	-	-	-	-	-	-	-	X	-
1215	-	0/1	-	CG9015	en	engrailed	FBgn0000577	-	-	-	-	-	-	-	X	-
1216	-	0/1	-	CG14296	EndoA	Endophilin A	FBgn0038659	-	-	-	-	-	-	-	X	-
1217	-	0/1	-	CG17654	Eno	Enolase	FBgn0000579	-	-	-	-	-	-	-	X	-
1218	-	0/2	-	CG16932	Eps-15	Epidermal growth factor receptor pathway substrate clone 15	FBgn0035060	-	-	-	-	-	-	-	X	-
1219	-	0/2	-	CG32703	Erk7	Extracellularly regulated kinase 7	FBgn0052703	-	-	-	-	-	-	-	X	-
1220	-	0/3	-	CG5911	ETHR	ETHR	FBgn0038874	-	-	-	-	-	-	-	X	-
1221	-	0/2	-	CG5583	Ets98B	Ets at 98B	FBgn0005659	-	-	-	-	-	-	-	X	-
1222	-	0/1	-	CG2328	eve	even skipped	FBgn0000606	-	-	-	-	-	-	-	X	-
1223	-	0/2	-	CG3114	ewg	erect wing	FBgn0005427	-	-	-	-	-	-	-	X	-
1224	-	0/1	-	CG8254	exex	extra-extra	FBgn0041156	-	-	-	-	-	-	-	X	-
1225	-	0/1	-	CG42665	Exn	Ephexin	FBgn0261547	-	-	-	-	-	-	-	X	-
1226	-	0/1	-	CG7127	Exo70	Exocyst 70	FBgn0266667	-	-	-	-	-	-	-	X	-
1227	-	0/1	-	CG13188	exp	expansion	FBgn0033668	-	-	-	-	-	-	-	X	-
1228	-	0/4	-	CG6355	fab1	fab1 kinase	FBgn0028741	-	-	-	-	-	-	-	X	-
1229	-	0/2	-	CG10023	Fak	Focal adhesion kinase	FBgn0020440	-	-	-	-	-	-	-	X	-
1230	-	0/1	-	CG13745	FANCI	Fanconi anemia complementation group I	FBgn0033354	-	-	-	-	-	-	-	X	-
1231	-	0/1	-	CG7922	Fancm	Fanconi anemia group M helicase	FBgn0038889	-	-	-	-	-	-	-	X	-
1232	-	0/2	-	CG3665	Fas2	Fasciclin 2	FBgn0000635	-	-	-	X	-	-	-	X	-
1233	-	0/2	-	CG3523	FASN1	Fatty acid synthase 1	FBgn0283427	-	-	-	-	-	-	-	X	-
1234	-	0/1	-	CG9461	FBXO11	F-box protein 11	FBgn0037760	-	-	-	-	-	-	-	X	-
1235	-	0/1	-	CG12252	Fcp1	TFIIF-interacting CTD phosphatase	FBgn0035026	-	-	-	-	-	-	-	X	-
1236	-	0/1	-	CG11922	fd96Cb	forkhead domain 96Cb	FBgn0004898	-	-	-	-	-	-	-	X	-
1237	-	0/1	-	CG8648	Fen1	Flap endonuclease 1	FBgn0025832	-	-	-	-	X	X	-	X	-
1238	-	0/2	-	CG8874	FER	FER tyrosine kinase	FBgn0000723	-	-	-	-	-	-	X	X	-
1239	-	0/1	-	CG14991	Fit1	Fermitin 1	FBgn0035498	-	-	-	-	-	-	-	X	-
1240	-	0/1	-	CG10917	fj	four-jointed	FBgn0000658	-	-	-	-	-	-	-	X	-
1241	-	0/1	-	CG10002	fkh	fork head	FBgn0000659	-	-	-	-	-	-	-	X	-
1242	-	0/2	-	CG9351	flfl	falafel	FBgn0024555	-	-	-	-	-	-	-	X	-
1243	-	0/2	-	CG1484	fliI	flightless I	FBgn0000709	-	-	-	-	-	-	-	X	-
1244	-	0/4	-	CG10724	flr	flare	FBgn0260049	-	-	-	-	-	-	-	X	-
1245	-	0/1	-	CG9559	fog	folded gastrulation	FBgn0000719	-	-	-	-	-	-	-	X	-
1246	-	0/1	-	CG11799	FoxK	Forkhead box K	FBgn0036134	-	-	-	-	-	-	-	X	-
1247	-	0/1	-	CG43067	FoxP	Forkhead box P	FBgn0262477	-	-	-	-	-	-	-	X	-
1248	-	0/2	-	CG32138	Frl	Formin-like	FBgn0267795	-	-	-	-	-	-	-	X	-
1249	-	0/1	-	CG2047	ftz	fushi tarazu	FBgn0001077	-	-	-	-	-	-	-	X	-
1250	-	0/2	-	CG4059	ftz-f1	ftz transcription factor 1	FBgn0001078	-	-	-	-	-	-	-	X	-
1251	-	0/1	-	CG34387	futsch	futsch	FBgn0259108	-	-	-	-	-	-	-	X	-
1252	-	0/1	-	CG1500	fw	furrowed	FBgn0001083	-	-	-	-	-	-	-	X	-
1253	-	0/1	-	CG6151	fwe	flower	FBgn0261722	-	-	-	-	-	-	-	X	-
1254	-	0/1	-	CG6706	GABA-B-R2	metabotropic GABA-B receptor subtype 2	FBgn0027575	-	-	-	-	-	-	-	X	-
1255	-	0/1	-	CG3022	GABA-B-R3	metabotropic GABA-B receptor subtype 3	FBgn0031275	-	-	-	-	-	-	-	X	-
1256	-	0/1	-	CG14994	Gad1	Glutamic acid decarboxylase 1	FBgn0004516	-	-	-	-	-	-	-	X	-
1257	-	0/2	-	CG3157	gammaTub23C	gamma-Tubulin at 23C	FBgn0260639	-	-	-	-	-	-	-	X	-
1258	-	0/1	-	CG17566	gammaTub37C	gamma-Tubulin at 37C	FBgn0010097	-	-	-	-	-	-	-	X	-
1259	-	0/2	-	CG31148	Gba1a	Glucocerebrosidase 1a	FBgn0051148	-	-	-	-	-	-	-	X	-
1260	-	0/2	-	CG31414	Gba1b	Glucocerebrosidase 1b	FBgn0051414	-	-	-	-	-	-	-	X	-
1261	-	0/1	-	CG10545	Gbeta13F	G protein beta-subunit 13F	FBgn0001105	-	-	-	-	-	-	-	X	-
1262	-	0/1	-	CG8770	Gbeta76C	G protein beta-subunit 76C	FBgn0004623	-	-	-	-	-	-	-	X	-
1263	-	0/3	-	CG12245	gcm	glial cells missing	FBgn0014179	-	-	-	-	-	-	-	X	-
1264	-	0/1	-	CG6539	Gem3	Gemin3	FBgn0011802	-	-	-	-	-	-	-	X	-
1265	-	0/1	-	CG33214	Glg1	Golgi complex-localized glycoprotein 1	FBgn0264561	-	-	-	-	-	-	-	X	-
1266	-	0/3	-	CG3903	Gli	Gliotactin	FBgn0001987	-	-	X	-	-	-	-	X	-
1267	-	0/1	-	CG8442	GluRIA	Glutamate receptor IA	FBgn0004619	-	-	-	-	-	-	-	X	-
1268	-	0/1	-	CG43743	GluRIB	Glutamate receptor IB	FBgn0264000	-	-	-	-	-	-	-	X	-
1269	-	0/1	-	CG4226	GluRIIC	Glutamate receptor IIC	FBgn0046113	-	-	-	-	-	-	-	X	-
1270	-	0/1	-	CG11061	GM130	Golgi matrix protein 130 kD	FBgn0034697	-	-	-	-	-	-	-	X	-
1271	-	0/1	-	CG1119	Gnf1	Germ line transcription factor 1	FBgn0004913	-	-	-	-	-	-	-	X	-
1272	-	0/1	-	CG17785	Golgin84	Golgin-84	FBgn0039188	-	-	-	-	-	-	-	X	-
1273	-	0/1	-	CG7700	Gos28	Golgi SNARE, 28 kDa	FBgn0044871	-	-	-	-	-	-	-	X	-
1274	-	0/2	-	CG7446	Grd	Glycine receptor	FBgn0001134	-	-	-	-	-	-	-	X	-
1275	-	0/4	-	CG42311	grh	grainy head	FBgn0259211	-	-	-	-	-	-	-	X	-
1276	-	0/2	-	CG4345	grim	grim	FBgn0015946	-	-	-	-	-	-	-	-	-
1277	-	0/1	-	CG6176	Grip75	Grip75	FBgn0026431	-	-	-	-	-	-	-	X	-
1278	-	0/1	-	CG3917	Grip84	Gamma-tubulin ring protein 84	FBgn0026430	-	-	X	X	-	-	-	X	-
1279	-	0/1	-	CG10988	Grip91	Gamma-tubulin ring protein 91	FBgn0001612	-	-	-	X	-	-	X	X	-
1280	-	0/1	-	CG3388	gsb	gooseberry	FBgn0001148	-	-	-	-	-	-	X	X	-
1281	-	0/1	-	CG2692	gsb-n	gooseberry-neuro	FBgn0001147	-	-	-	-	-	-	-	X	-
1282	-	0/1	-	CG8938	GstS1	Glutathione S transferase S1	FBgn0010226	-	-	-	X	-	-	-	X	-
1283	-	0/1	-	CG14886	Gyc89Db	Guanylyl cyclase at 89Db	FBgn0038436	-	-	-	-	-	-	-	X	-
1284	-	0/1	-	CG1912	Gycalpha99B	Guanylyl cyclase alpha-subunit at 99B	FBgn0013972	-	-	-	-	-	-	-	X	-
1285	-	0/1	-	CG31753	ham	hamlet	FBgn0045852	-	-	-	-	-	-	-	X	-
1286	-	0/1	-	CG7449	hbs	hibris	FBgn0029082	-	-	-	-	-	-	-	X	-
1287	-	0/2	-	CG1710	Hcf	Host cell factor	FBgn0039904	-	-	-	-	-	-	-	X	-
1288	-	0/1	-	CG4395	hec	hector	FBgn0030437	-	-	-	-	-	-	-	X	-
1289	-	0/1	-	CG12367	Hen1	Hen1 methyltransferase	FBgn0033686	-	-	-	-	-	-	X	X	-
1290	-	0/2	-	CG4637	hh	hedgehog	FBgn0004644	-	-	-	-	-	-	-	X	-
1291	-	0/1	-	CG7056	HHEX	Hematopoietically expressed homeobox	FBgn0038852	-	-	-	-	-	-	-	X	-
1292	-	0/2	-	CG5123	hid	head involution defective	FBgn0003997	-	-	-	-	-	-	-	-	-
1293	-	0/1	-	CG2040	hig	hikaru genki	FBgn0010114	-	-	-	-	-	-	-	X	-
1294	-	0/1	-	CG6017	Hip14	Huntingtin-interacting protein 14	FBgn0259824	-	-	X	-	-	-	-	X	-
1295	-	0/1	-	CG33837	His1:CG33837	His1:CG33837	FBgn0053837	-	-	-	-	-	-	-	X	-
1296	-	0/1	-	CG5499	His2Av	Histone H2A variant	FBgn0001197	-	-	-	-	-	-	-	X	-
1297	-	0/1	-	CG14723	HisCl1	Histamine-gated chloride channel subunit 1	FBgn0037950	-	-	-	-	-	-	-	X	-
1298	-	0/1	-	CG32592	hiw	highwire	FBgn0030600	-	-	-	-	-	-	-	X	-
1299	-	0/2	-	CG43388	Hk	Hyperkinetic	FBgn0263220	-	-	-	-	-	-	-	X	-
1300	-	0/1	-	CG2655	HLH3B	Helix loop helix protein 3B	FBgn0011276	-	-	-	-	-	-	-	X	-
1301	-	0/1	-	CG3052	HLH4C	Helix loop helix protein 4C	FBgn0011277	-	-	-	-	-	-	-	X	-
1302	-	0/1	-	CG7399	Hn	Henna	FBgn0001208	-	-	-	-	-	-	-	X	-
1303	-	0/1	-	CG8359	hng2	hinge2	FBgn0037634	-	-	-	-	-	-	-	-	-
1304	-	0/1	-	CG15624	hoe2	hoepel2	FBgn0031649	-	-	-	-	-	-	-	X	-
1305	-	0/1	-	CG11324	homer	homer	FBgn0025777	-	-	-	-	-	-	-	X	-
1306	-	0/1	-	CG2720	Hop	Hsp70/Hsp90 organizing protein	FBgn0024352	-	-	-	-	-	-	-	X	-
1307	-	0/1	-	CG11228	hpo	hippo	FBgn0261456	-	-	-	-	-	-	-	X	-
1308	-	0/1	-	CG33183	Hr3	Hormone receptor 3	FBgn0000448	-	-	-	-	-	-	-	X	-
1309	-	0/1	-	CG8676	Hr39	Hormone receptor-like in 39	FBgn0261239	-	-	-	-	-	-	-	X	-
1310	-	0/1	-	CG16902	Hr4	Hormone receptor 4	FBgn0264562	-	-	-	-	-	-	-	-	-
1311	-	0/1	-	CG43934	Hr4	Hormone receptor 4	FBgn0264562	-	-	-	-	-	-	-	X	-
1312	-	0/1	-	CG2903	Hrs	Hepatocyte growth factor regulated tyrosine kinase substrate	FBgn0031450	-	-	-	-	-	-	-	X	-
1313	-	0/1	-	CG33147	Hs3st-A	Heparan sulfate 3-O sulfotransferase-A	FBgn0053147	-	-	-	-	-	-	-	X	-
1314	-	0/1	-	CG30173	HSPC300	Haematopoietic stem/progenitor cell protein 300	FBgn0061198	-	-	-	-	-	-	-	X	-
1315	-	0/2	-	CG43443	hts	hu li tai shao	FBgn0263391	-	-	X	X	-	-	-	X	-
1316	-	0/1	-	CG9325	hts	hu li tai shao	FBgn0263391	-	-	-	-	-	-	-	-	-
1317	-	0/1	-	CG4536	iav	inactive	FBgn0086693	-	-	-	-	-	-	-	X	-
1318	-	0/1	-	CG10566	ICA69	ICA69	FBgn0037050	-	-	-	-	-	-	-	X	-
1319	-	0/2	-	CG8585	Ih	I[[h]] channel	FBgn0263397	-	-	-	-	-	-	-	X	-
1320	-	0/1	-	CG10504	Ilk	Integrin linked kinase	FBgn0028427	-	-	-	-	-	-	-	X	-
1321	-	0/1	-	CG18279	IMPPP	Immune induced molecule prepropeptide	FBgn0283462	-	-	-	-	-	-	-	-	-
1322	-	0/2	-	CG6518	inaC	inactivation no afterpotential C	FBgn0004784	-	-	-	-	-	-	-	X	-
1323	-	0/1	-	CG3504	inaD	inactivation no afterpotential D	FBgn0001263	-	-	-	-	-	-	-	X	-
1324	-	0/1	-	CG32810	inc	insomniac	FBgn0025394	-	-	-	-	-	-	-	X	-
1325	-	0/1	-	CG18402	InR	Insulin-like receptor	FBgn0283499	-	-	X	X	-	-	-	X	-
1326	-	0/1	-	CG1448	Inx5	Innexin 3	FBgn0265274	-	-	-	-	-	-	-	-	-
1327	-	0/2	-	CG7537	Inx5	Innexin 5	FBgn0030989	-	-	-	-	-	-	-	-	-
1328	-	0/1	-	CG17063	Inx6	Innexin 6	FBgn0027107	-	-	-	-	-	-	-	-	-
1329	-	0/2	-	CG2977	Inx7	Innexin 7	FBgn0027106	-	-	-	-	-	-	-	-	-
1330	-	0/1	-	CG3028	Ipp	Inositol polyphosphate 1-phosphatase	FBgn0016672	-	-	-	-	-	-	-	X	-
1331	-	0/1	-	CG5247	Irbp	Inverted repeat-binding protein	FBgn0011774	-	-	-	-	-	-	-	X	-
1332	-	0/1	-	CG44159	Irk1	Inwardly rectifying potassium channel 1	FBgn0265042	-	-	-	-	-	-	-	X	-
1333	-	0/1	-	CG4370	Irk2	Inwardly rectifying potassium channel 2	FBgn0039081	-	-	-	-	-	-	-	X	-
1334	-	0/1	-	CG10369	Irk3	Inwardly rectifying potassium channel 3	FBgn0032706	-	-	-	-	-	-	-	X	-
1335	-	0/3	-	CG16827	ItgaPS4	Integrin alphaPS4 subunit	FBgn0034005	-	-	-	-	-	-	-	X	-
1336	-	0/1	-	CG5372	ItgaPS5	Integrin alphaPS5 subunit	FBgn0034880	-	-	-	-	-	-	-	X	-
1337	-	0/1	-	CG1762	Itgbn	Integrin betanu subunit	FBgn0010395	-	-	-	-	-	-	-	X	-
1338	-	0/1	-	CG3654	Jarid2	Jumonji, AT rich interactive domain 2	FBgn0036004	-	-	-	-	-	-	-	X	-
1339	-	0/1	-	CG17383	jigr1	jing interacting gene regulatory 1	FBgn0039350	-	-	-	-	-	-	-	-	-
1340	-	0/1	-	CG2275	Jra	Jun-related antigen	FBgn0001291	-	-	-	-	-	-	X	X	-
1341	-	0/1	-	CG4029	jumu	jumeau	FBgn0015396	-	-	-	-	-	-	-	X	-
1342	-	0/1	-	CG1193	kat-60L1	katanin p60-like 1	FBgn0037375	-	-	-	-	-	-	X	X	-
1343	-	0/1	-	CG10229	Kat60	Katanin 60	FBgn0040208	-	-	-	-	-	-	-	X	-
1344	-	0/1	-	CG13956	kat80	katanin 80	FBgn0040207	-	-	-	-	-	-	-	X	-
1345	-	0/1	-	CG33135	KCNQ	KCNQ potassium channel	FBgn0033494	-	-	-	-	-	-	-	X	-
1346	-	0/2	-	CG7210	kel	kelch	FBgn0001301	-	-	-	-	-	-	-	X	-
1347	-	0/2	-	CG7765	Khc	Kinesin heavy chain	FBgn0001308	-	-	-	-	-	-	-	X	-
1348	-	0/1	-	CG3653	kirre	kin of irre	FBgn0028369	-	-	-	-	-	-	-	X	-
1349	-	0/1	-	CG40444	kl-5	male fertility factor kl5	FBgn0267433	-	-	-	-	-	-	-	-	-
1350	-	0/1	-	CG17046	klar	klarsicht	FBgn0001316	-	-	-	-	-	-	-	-	-
1351	-	0/1	-	CG3571	KLHL18	Kelch like family member 18	FBgn0037978	-	-	-	-	-	-	-	X	-
1352	-	0/1	-	CG43323	Klp54D	Kinesin-like protein at 54D	FBgn0263076	-	-	-	-	-	-	-	X	-
1353	-	0/1	-	CG10642	Klp64D	Kinesin-like protein at 64D	FBgn0004380	-	-	-	-	-	-	-	X	-
1354	-	0/1	-	CG7293	Klp68D	Kinesin-like protein at 68D	FBgn0004381	-	-	-	-	-	-	-	X	-
1355	-	0/1	-	CG5658	Klp98A	Kinesin-like protein at 98A	FBgn0004387	-	-	-	-	-	-	-	X	-
1356	-	0/1	-	CG4717	kni	knirps	FBgn0001320	-	-	-	-	X	-	-	X	-
1357	-	0/2	-	CG10275	kon	kon-tiki	FBgn0032683	-	-	-	-	-	-	X	X	-
1358	-	0/1	-	CG2922	kra	krasavietz	FBgn0250753	-	-	-	-	-	-	-	X	-
1359	-	0/1	-	CG18801	Ku80	Ku80	FBgn0041627	-	-	-	-	-	-	-	X	-
1360	-	0/2	-	CG1298	kune	kune-kune	FBgn0033032	-	-	-	-	-	-	-	-	-
1361	-	0/1	-	CG3839	l(1)sc	lethal of scute	FBgn0002561	-	-	-	-	-	-	-	X	-
1362	-	0/1	-	CG10255	Lap1	Lap1	FBgn0033984	-	-	-	-	-	-	-	X	-
1363	-	0/2	-	CG3849	Lasp	Lasp	FBgn0063485	-	-	X	X	-	-	-	X	-
1364	-	0/1	-	CG17336	Lcch3	Ligand-gated chloride channel homolog 3	FBgn0010240	-	-	-	-	-	-	-	X	-
1365	-	0/1	-	CG2044	Lcp4	Larval cuticle protein 4	FBgn0002535	-	-	-	-	-	-	-	X	-
1366	-	0/1	-	CG34411	Lgr4	Leucine-rich repeat-containing G protein-coupled receptor 4	FBgn0085440	-	-	-	-	-	-	-	X	-
1367	-	0/1	-	CG10699	Lim3	Lim3	FBgn0002023	-	-	-	-	-	-	-	X	-
1368	-	0/1	-	CG11206	Liprin-gamma	Liprin-gamma	FBgn0034720	-	-	-	-	-	-	-	X	-
1369	-	0/1	-	CG13480	Lk	Leucokinin	FBgn0028418	-	-	-	-	-	-	-	-	-
1370	-	0/1	-	CG10626	Lkr	Leucokinin receptor	FBgn0035610	-	-	-	-	-	-	-	X	-
1371	-	0/1	-	CG4677	lmd	lame duck	FBgn0039039	-	-	-	-	-	-	-	X	-
1372	-	0/1	-	CG5591	Lpt	Lost PHDs of trr	FBgn0263667	-	-	-	-	-	-	-	X	-
1373	-	0/1	-	CG4279	LSm1	Like Sm 1	FBgn0261067	-	-	-	-	-	-	-	X	-
1374	-	0/1	-	CG8317	Lst	Limostatin	FBgn0034140	-	-	-	-	-	-	-	-	-
1375	-	0/1	-	CG3004	Lst8	Lst8	FBgn0264691	-	-	-	-	-	-	-	X	-
1376	-	0/1	-	CG3018	lwr	lesswright	FBgn0010602	-	-	-	-	-	-	-	X	-
1377	-	0/1	-	CG1689	lz	lozenge	FBgn0002576	-	-	-	X	-	-	-	X	-
1378	-	0/1	-	CG12796	mAChR-C	muscarinic Acetylcholine Receptor, C-type	FBgn0029909	-	-	-	-	-	-	-	X	-
1379	-	0/1	-	CG9401	mago	mago nashi	FBgn0002736	-	-	-	X	-	-	-	X	-
1380	-	0/1	-	CG44132	mamo	maternal gene required for meiosis	FBgn0267033	-	-	-	-	-	-	-	-	-
1381	-	0/1	-	CG1483	Map205	Microtubule-associated protein 205	FBgn0002645	-	-	-	-	-	-	-	-	-
1382	-	0/2	-	CG1825	Map60	Microtubule-associated protein 60	FBgn0010342	-	-	-	-	-	-	-	-	-
1383	-	0/1	-	CG4203	Mau2	Mau2 sister chromatid cohesion factor	FBgn0038300	-	-	-	-	-	-	-	X	-
1384	-	0/1	-	CG4143	mbf1	multiprotein bridging factor 1	FBgn0262732	-	-	-	-	-	-	-	X	-
1385	-	0/2	-	CG7586	Mcr	Macroglobulin complement-related	FBgn0267488	-	-	X	-	-	-	-	X	-
1386	-	0/1	-	CG3879	Mdr49	Multi drug resistance 49	FBgn0004512	-	-	-	-	-	-	-	X	-
1387	-	0/1	-	CG8523	Mdr50	Multi drug resistance 50	FBgn0010241	-	-	-	-	-	-	-	X	-
1388	-	0/2	-	CG10181	Mdr65	Multi drug resistance 65	FBgn0004513	-	-	-	-	-	-	-	X	-
1389	-	0/1	-	CG1775	Med	Medea	FBgn0011655	-	-	-	-	-	-	-	X	-
1390	-	0/1	-	CG7162	MED1	Mediator complex subunit 1	FBgn0037109	-	-	-	-	-	-	-	X	-
1391	-	0/2	-	CG1429	Mef2	Myocyte enhancer factor 2	FBgn0011656	-	-	-	-	-	-	-	X	-
1392	-	0/1	-	CG5802	meigo	medial glomeruli	FBgn0250820	-	-	-	-	-	-	-	X	-
1393	-	0/2	-	CG7717	Mekk1	Mekk1	FBgn0024329	-	-	-	-	-	-	-	X	-
1394	-	0/1	-	CG31004	mesh	mesh	FBgn0051004	-	-	-	-	-	-	-	X	-
1395	-	0/1	-	CG4330	MFS10	Major Facilitator Superfamily Transporter 10	FBgn0030452	-	-	-	-	-	-	-	X	-
1396	-	0/1	-	CG8791	MFS12	Major Facilitator Superfamily Transporter 12	FBgn0033234	-	-	-	-	-	-	-	X	-
1397	-	0/1	-	CG15095	MFS14	Major Facilitator Superfamily Transporter 14	FBgn0010651	-	-	-	-	-	-	-	X	-
1398	-	0/1	-	CG15438	MFS18	Major Facilitator Superfamily Transporter 18	FBgn0025684	-	-	-	-	-	-	-	X	-
1399	-	0/1	-	CG4288	MFS9	Major Facilitator Superfamily Transporter 9	FBgn0038799	-	-	-	-	-	-	-	X	-
1400	-	0/1	-	CG12249	mira	miranda	FBgn0021776	-	-	-	-	-	-	-	-	-
1401	-	0/1	-	CG10601	mirr	mirror	FBgn0014343	-	-	-	-	-	-	-	X	-
1402	-	0/1	-	CG18156	Mis12	Mis12	FBgn0035725	-	-	-	-	-	-	-	-	-
1403	-	0/1	-	CG15730	Mks1	Meckel syndrome, type 1	FBgn0030395	-	-	-	-	-	-	-	X	-
1404	-	0/2	-	CG3201	Mlc-c	Myosin light chain cytoplasmic	FBgn0004687	-	-	-	-	-	-	-	X	-
1405	-	0/1	-	CG5596	Mlc1	Myosin alkali light chain 1	FBgn0002772	-	-	-	-	-	-	-	X	-
1406	-	0/1	-	CG13778	Mnn1	Menin 1	FBgn0031885	-	-	-	-	-	-	-	X	-
1407	-	0/1	-	CG4322	moody	moody	FBgn0025631	-	-	-	-	-	-	-	X	-
1408	-	0/1	-	CG1216	mri	mrityu	FBgn0035107	-	-	-	-	-	-	-	X	-
1409	-	0/2	-	CG1424	mst	misato	FBgn0020272	-	-	-	-	-	-	-	X	-
1410	-	0/1	-	CG31720	mthl15	methuselah-like 15	FBgn0051720	-	-	-	-	-	-	-	X	-
1411	-	0/1	-	CG4389	Mtpalpha	Mitochondrial trifunctional protein alpha subunit	FBgn0028479	-	-	-	-	-	-	-	X	-
1412	-	0/1	-	CG30361	mtt	mangetout	FBgn0050361	-	-	-	-	-	-	-	X	-
1413	-	0/1	-	CG43657	Myo10A	Myosin 10A	FBgn0263705	-	-	-	-	-	-	-	X	-
1414	-	0/1	-	CG6976	Myo28B1	Myosin 28B1	FBgn0040299	-	-	-	-	-	-	-	X	-
1415	-	0/1	-	CG15831	Myo81F	Myosin 81F	FBgn0267431	-	-	-	-	-	-	-	-	-
1416	-	0/4	-	CG1560	mys	myospheroid	FBgn0004657	-	-	-	-	-	-	-	X	-
1417	-	0/1	-	CG1517	na	narrow abdomen	FBgn0002917	-	-	-	-	-	X	-	X	-
1418	-	0/1	-	CG8178	Nach	Nach	FBgn0024319	-	-	-	-	-	-	-	X	-
1419	-	0/1	-	CG5610	nAChRalpha1	nicotinic Acetylcholine Receptor alpha1	FBgn0000036	-	-	-	-	-	-	-	X	-
1420	-	0/1	-	CG2302	nAChRalpha3	nicotinic Acetylcholine Receptor alpha3	FBgn0015519	-	-	-	-	-	-	-	X	-
1421	-	0/1	-	CG4128	nAChRalpha6	nicotinic Acetylcholine Receptor alpha6	FBgn0032151	-	-	-	-	-	-	-	X	-
1422	-	0/1	-	CG6798	nAChRbeta2	nicotinic Acetylcholine Receptor beta2	FBgn0004118	-	-	-	-	-	-	-	X	-
1423	-	0/1	-	CG11822	nAChRbeta3	nicotinic Acetylcholine Receptor beta3	FBgn0031261	-	-	-	-	-	-	-	X	-
1424	-	0/1	-	CG34405	NaCP60E	Na channel protein 60E	FBgn0085434	-	-	-	-	-	-	-	X	-
1425	-	0/1	-	CG10207	NaPi-T	Na[+]-dependent inorganic phosphate cotransporter	FBgn0016684	-	-	-	-	-	-	-	X	-
1426	-	0/1	-	CG4357	Ncc69	sodium chloride cotransporter 69	FBgn0036279	-	-	-	-	-	-	X	X	-
1427	-	0/1	-	CG14023	Ncoa6	Nuclear receptor coactivator 6	FBgn0031698	-	-	-	-	-	-	X	X	-
1428	-	0/1	-	CG8680	ND-13A	NADH dehydrogenase (ubiquinone) 13 kDa A subunit	FBgn0031684	-	-	-	-	-	-	-	X	-
1429	-	0/2	-	CG5703	ND-24	NADH dehydrogenase (ubiquinone) 24 kDa subunit	FBgn0030853	-	-	-	-	-	-	X	X	-
1430	-	0/1	-	CG3214	ND-B17.2	NADH dehydrogenase (ubiquinone) B17.2 subunit	FBgn0031436	-	-	-	-	-	-	-	X	-
1431	-	0/2	-	CG10718	neb	nebbish	FBgn0004374	-	-	X	X	-	-	-	X	-
1432	-	0/1	-	CG32721	NELF-B	NELF-B	FBgn0027553	-	-	-	-	-	-	X	X	-
1433	-	0/1	-	CG13906	nerfin-1	nervous fingers 1	FBgn0028999	-	-	-	-	-	-	-	X	-
1434	-	0/1	-	CG12809	nerfin-2	nervous fingers 2	FBgn0041105	-	-	-	-	-	-	X	X	-
1435	-	0/1	-	CG11450	net	net	FBgn0002931	-	-	-	-	-	-	-	X	-
1436	-	0/1	-	CG11988	neur	neuralized	FBgn0002932	-	-	-	-	-	-	-	X	-
1437	-	0/2	-	CG8318	Nf1	Neurofibromin 1	FBgn0015269	-	-	-	-	-	-	-	X	-
1438	-	0/1	-	CG10806	Nha1	Na[+]/H[+] hydrogen antiporter 1	FBgn0031865	-	-	-	-	-	-	-	X	-
1439	-	0/1	-	CG12178	Nhe1	Na[+]/H[+] hydrogen exchanger 1	FBgn0026787	-	-	-	-	-	-	-	X	-
1440	-	0/2	-	CG5125	ninaC	neither inactivation nor afterpotential C	FBgn0002938	-	-	-	-	-	-	-	X	-
1441	-	0/1	-	CG17704	Nipped-B	Nipped-B	FBgn0026401	-	-	-	-	-	-	-	X	-
1442	-	0/1	-	CG2910	nito	spenito	FBgn0027548	-	-	-	-	-	-	X	X	-
1443	-	0/1	-	CG31146	Nlg1	Neuroligin 1	FBgn0051146	-	-	-	-	-	-	-	X	-
1444	-	0/1	-	CG13772	Nlg2	Neuroligin 2	FBgn0031866	-	-	-	-	-	-	-	X	-
1445	-	0/1	-	CG34127	Nlg3	Neuroligin 3	FBgn0083963	-	-	-	-	-	-	-	X	-
1446	-	0/1	-	CG34139	Nlg4	Neuroligin 4	FBgn0083975	-	-	-	-	-	-	-	X	-
1447	-	0/2	-	CG2902	Nmdar1	NMDA receptor 1	FBgn0010399	-	-	-	-	-	-	-	X	-
1448	-	0/1	-	CG13645	Nmnat	Nicotinamide mononucleotide adenylyltransferase	FBgn0039254	-	-	-	-	-	-	-	X	-
1449	-	0/1	-	CG7892	nmo	nemo	FBgn0011817	-	-	-	-	-	-	-	X	-
1450	-	0/1	-	CG32627	Nna1	Nna1 carboxypeptidase	FBgn0265726	-	-	-	-	-	-	-	-	-
1451	-	0/1	-	CG12548	nompB	no mechanoreceptor potential B	FBgn0016919	-	-	-	-	-	-	-	X	-
1452	-	0/1	-	CG5637	nos	nanos	FBgn0002962	-	-	X	-	-	-	-	X	-
1453	-	0/1	-	CG4166	not	non-stop	FBgn0013717	-	-	-	-	-	-	-	X	-
1454	-	0/1	-	CG1147	NPFR	Neuropeptide F receptor	FBgn0037408	-	-	-	-	-	-	-	X	-
1455	-	0/3	-	CG7050	Nrx-1	Neurexin 1	FBgn0038975	-	-	-	-	-	-	-	X	-
1456	-	0/1	-	CG30104	NT5E-2	Ecto-5'-nucleotidase 2	FBgn0050104	-	-	-	-	-	-	-	X	-
1457	-	0/1	-	CG10855	ntc	nutcracker	FBgn0035461	-	-	X	X	-	-	-	-	-
1458	-	0/1	-	CG6698	NtR	NtR	FBgn0029147	-	-	-	-	-	-	-	X	-
1459	-	0/1	-	CG34395	nub	nubbin	FBgn0085424	-	-	-	-	-	-	-	X	-
1460	-	0/1	-	CG10198	Nup98-96	Nucleoporin 98-96kD	FBgn0039120	-	-	-	-	-	-	-	X	-
1461	-	0/1	-	CG43479	nwk	nervous wreck	FBgn0263456	-	-	-	-	-	-	-	X	-
1462	-	0/1	-	CG42702	Oaz	O/E-associated zinc finger protein	FBgn0284250	-	-	-	-	-	-	X	X	-
1463	-	0/1	-	CG3396	Ocho	Ocho	FBgn0040296	-	-	-	-	-	-	-	-	-
1464	-	0/1	-	CG7485	Oct-TyrR	Octopamine-Tyramine receptor	FBgn0004514	-	-	-	-	-	-	-	X	-
1465	-	0/1	-	CG6919	Octbeta1R	Octopamine beta1 receptor	FBgn0038980	-	-	-	-	-	-	-	X	-
1466	-	0/1	-	CG3851	odd	odd skipped	FBgn0002985	-	-	-	-	-	-	-	X	-
1467	-	0/1	-	CG1133	opa	odd paired	FBgn0003002	-	-	-	-	-	-	X	X	-
1468	-	0/1	-	CG3029	or	orange	FBgn0003008	-	-	-	-	-	-	-	X	-
1469	-	0/2	-	CG10868	orb	oo18 RNA-binding protein	FBgn0004882	-	-	X	-	-	-	-	X	-
1470	-	0/1	-	CG2917	Orc4	Origin recognition complex subunit 4	FBgn0023181	-	-	-	-	-	-	-	X	-
1471	-	0/3	-	CG1615	Ork1	Open rectifier K+ channel 1	FBgn0017561	-	-	-	-	-	-	-	X	-
1472	-	0/1	-	CG7411	ort	ora transientless	FBgn0003011	-	-	-	-	-	-	-	X	-
1473	-	0/1	-	CG7830	Ostgamma	Oligosaccharide transferase gamma subunit	FBgn0032015	-	-	-	-	-	-	-	X	-
1474	-	0/1	-	CG12743	otu	ovarian tumor	FBgn0003023	-	-	X	X	-	-	-	X	-
1475	-	0/1	-	CG15860	pain	painless	FBgn0060296	-	-	-	-	-	-	-	X	-
1476	-	0/1	-	CG9907	para	paralytic	FBgn0264255	-	-	-	-	-	-	-	X	-
1477	-	0/2	-	CG10523	park	parkin	FBgn0041100	-	-	X	X	-	-	-	X	-
1478	-	0/1	-	CG1800	pasha	partner of drosha	FBgn0039861	-	-	-	-	-	-	-	X	-
1479	-	0/1	-	CG10695	Pat1	Protein interacting with APP tail-1	FBgn0029878	-	-	-	-	-	-	-	X	-
1480	-	0/4	-	CG12021	Patj	Patj	FBgn0067864	-	-	-	-	-	-	X	X	-
1481	-	0/1	-	CG32443	Pc	Polycomb	FBgn0003042	-	-	-	-	-	-	-	X	-
1482	-	0/1	-	CG31453	pch2	pachytene checkpoint 2	FBgn0051453	-	-	-	-	-	-	-	X	-
1483	-	0/1	-	CG9193	PCNA	Proliferating cell nuclear antigen	FBgn0005655	-	-	-	-	X	-	X	X	-
1484	-	0/1	-	CG7761	pcs	parcas	FBgn0033988	-	-	-	-	-	-	-	X	-
1485	-	0/1	-	CG3443	pcx	pecanex	FBgn0003048	-	-	-	-	-	-	-	X	-
1486	-	0/1	-	CG42276	Pde9	Phosphodiesterase 9	FBgn0259171	-	-	-	-	-	X	-	X	-
1487	-	0/1	-	CG6988	Pdi	Protein disulfide isomerase	FBgn0014002	-	-	-	-	-	-	-	X	-
1488	-	0/1	-	CG12287	pdm2	POU domain protein 2	FBgn0004394	-	-	-	-	-	-	-	X	-
1489	-	0/1	-	CG42698	pdm3	pou domain motif 3	FBgn0261588	-	-	-	-	-	-	-	X	-
1490	-	0/1	-	CG9491	PDZ-GEF	PDZ domain-containing guanine nucleotide exchange factor	FBgn0265778	-	-	-	-	-	-	-	X	-
1491	-	0/3	-	CG12212	peb	pebbled	FBgn0003053	-	-	-	-	-	-	-	X	-
1492	-	0/1	-	CG2087	PEK	pancreatic eIF-2alpha kinase	FBgn0037327	-	-	-	-	-	-	-	X	-
1493	-	0/1	-	CG33198	pen-2	presenilin enhancer	FBgn0053198	-	-	-	-	-	-	-	X	-
1494	-	0/1	-	CG8251	Pgi	Phosphoglucose isomerase	FBgn0003074	-	-	-	-	-	-	-	X	-
1495	-	0/1	-	CG3127	Pgk	Phosphoglycerate kinase	FBgn0250906	-	-	-	-	-	-	-	X	-
1496	-	0/1	-	CG4432	PGRP-LC	Peptidoglycan recognition protein LC	FBgn0035976	-	-	-	-	-	-	-	X	-
1497	-	0/1	-	CG10108	phyl	phyllopod	FBgn0013725	-	-	-	-	-	-	-	-	-
1498	-	0/1	-	CG2699	Pi3K21B	Pi3K21B	FBgn0020622	-	-	-	-	-	-	-	X	-
1499	-	0/1	-	CG5373	Pi3K59F	Phosphotidylinositol 3 kinase 59F	FBgn0015277	-	-	-	-	-	-	X	X	-
1500	-	0/2	-	CG11621	Pi3K68D	Phosphotidylinositol 3 kinase 68D	FBgn0015278	-	-	-	-	-	-	-	X	-
1501	-	0/1	-	CG4141	Pi3K92E	Pi3K92E	FBgn0015279	-	-	-	-	-	-	X	X	-
1502	-	0/1	-	CG6167	PICK1	Protein interacting with C kinase 1	FBgn0032447	-	-	-	-	-	-	-	X	-
1503	-	0/1	-	CG8098	Picot	Picot	FBgn0024315	-	-	-	-	-	-	-	X	-
1504	-	0/1	-	CG6199	Plod	procollagen lysyl hydroxylase	FBgn0036147	-	-	-	-	-	-	-	X	-
1505	-	0/1	-	CG42314	PMCA	plasma membrane calcium ATPase	FBgn0259214	-	-	-	-	-	-	-	X	-
1506	-	0/1	-	CG33526	PNUTS	PNUTS	FBgn0053526	-	-	-	-	-	-	-	X	-
1507	-	0/1	-	CG4532	pod1	pod1	FBgn0029903	-	-	-	-	-	-	-	X	-
1508	-	0/1	-	CG14472	poe	purity of essence	FBgn0011230	-	-	X	X	-	-	-	X	-
1509	-	0/1	-	CG3346	pon	partner of numb	FBgn0025739	-	-	-	-	-	-	-	-	-
1510	-	0/1	-	CG6647	porin	porin	FBgn0004363	-	-	X	X	-	-	-	X	-
1511	-	0/1	-	CG17137	Porin2	Porin2	FBgn0069354	-	-	-	-	-	-	-	X	-
1512	-	0/2	-	CG9610	Poxm	Pox meso	FBgn0003129	-	-	-	-	-	-	-	X	-
1513	-	0/1	-	CG8246	Poxn	Pox neuro	FBgn0003130	-	-	-	X	-	-	-	X	-
1514	-	0/1	-	CG5650	Pp1-87B	Protein phosphatase 1 at 87B	FBgn0004103	-	-	-	-	X	X	-	X	-
1515	-	0/1	-	CG32505	Pp4-19C	Protein phosphatase 19C	FBgn0023177	-	-	-	-	-	-	-	X	-
1516	-	0/1	-	CG31105	ppk22	pickpocket 22	FBgn0051105	-	-	-	-	-	-	-	X	-
1517	-	0/1	-	CG8527	ppk23	pickpocket 23	FBgn0030844	-	-	-	-	-	-	-	X	-
1518	-	0/1	-	CG31065	ppk31	pickpocket 31	FBgn0051065	-	-	-	-	-	-	-	X	-
1519	-	0/1	-	CG7758	ppl	pumpless	FBgn0027945	-	-	-	-	-	-	-	X	-
1520	-	0/1	-	CG4851	Ppt2	Palmitoyl-protein Thioesterase 2	FBgn0032358	-	-	-	-	-	-	-	X	-
1521	-	0/1	-	CG5485	Prestin	Prestin	FBgn0036770	-	-	-	-	-	-	-	X	-
1522	-	0/1	-	CG17228	pros	prospero	FBgn0004595	-	-	-	X	-	-	-	X	-
1523	-	0/1	-	CG5266	Prosalpha2	Proteasome alpha2 subunit	FBgn0086134	-	-	-	-	-	-	X	X	-
1524	-	0/1	-	CG30483	Prosap	Prosap	FBgn0040752	-	-	-	-	-	-	-	X	-
1525	-	0/1	-	CG42670	ps	pasilla	FBgn0261552	-	-	-	-	-	-	-	X	-
1526	-	0/1	-	CG18803	pskl	pop-sickle	FBgn0019947	-	-	-	-	-	-	-	X	-
1527	-	0/1	-	CG2368	psq	pipsqueak	FBgn0263102	-	-	-	-	-	-	-	X	-
1528	-	0/1	-	CG2411	ptc	patched	FBgn0003892	-	-	-	-	-	-	-	X	-
1529	-	0/1	-	CG9181	Ptp61F	Protein tyrosine phosphatase 61F	FBgn0267487	-	-	-	-	-	-	-	X	-
1530	-	0/2	-	CG8222	Pvr	PDGF- and VEGF-receptor related	FBgn0032006	-	-	-	-	-	-	-	X	-
1531	-	0/1	-	CG31349	pyd	polychaetoid	FBgn0262614	-	-	-	-	-	-	-	-	-
1532	-	0/1	-	CG17142	pyx	pyrexia	FBgn0035113	-	-	-	-	-	-	-	X	-
1533	-	0/1	-	CG7752	pzg	putzig	FBgn0259785	-	-	-	-	-	-	-	X	-
1534	-	0/1	-	CG4212	Rab14	Rab14	FBgn0015791	-	-	-	-	-	-	-	X	-
1535	-	0/1	-	CG3129	Rab18	Rab18	FBgn0015794	-	-	-	-	-	-	-	X	-
1536	-	0/1	-	CG2108	Rab23	Rab23	FBgn0037364	-	-	-	-	-	-	-	X	-
1537	-	0/1	-	CG14791	Rab27	Rab27	FBgn0025382	-	-	-	-	-	-	-	X	-
1538	-	0/1	-	CG8024	Rab32	Rab32	FBgn0002567	-	-	-	-	-	-	-	X	-
1539	-	0/1	-	CG12156	Rab39	Rab39	FBgn0029959	-	-	-	-	-	-	-	X	-
1540	-	0/1	-	CG1900	Rab40	Rab40	FBgn0030391	-	-	-	-	-	-	-	X	-
1541	-	0/2	-	CG9139	Rabex-5	Rabaptin-5-associated exchange factor for Rab5	FBgn0262937	-	-	-	-	-	-	-	X	-
1542	-	0/1	-	CG7980	RabX5	RabX5	FBgn0035255	-	-	-	-	-	-	-	X	-
1543	-	0/1	-	CG7111	Rack1	Receptor of activated protein kinase C 1	FBgn0020618	-	-	-	-	-	-	-	X	-
1544	-	0/2	-	CG2845	Raf	Raf oncogene	FBgn0003079	-	-	X	-	-	-	X	X	-
1545	-	0/1	-	CG8707	RagC-D	Ras-related GTP binding C/D	FBgn0033272	-	-	-	-	-	-	-	X	-
1546	-	0/1	-	CG4320	raptor	raptor	FBgn0029840	-	-	-	-	-	-	-	X	-
1547	-	0/2	-	CG11427	rb	ruby	FBgn0003210	-	-	-	-	-	-	-	X	-
1548	-	0/1	-	CG32062	Rbfox1	RNA-binding Fox protein 1	FBgn0052062	-	-	-	-	-	-	-	X	-
1549	-	0/1	-	CG43073	Rbp	RIM-binding protein	FBgn0262483	-	-	-	-	-	-	-	X	-
1550	-	0/1	-	CG8506	Rbsn-5	Rabenosyn-5	FBgn0261064	-	-	-	-	-	-	-	X	-
1551	-	0/1	-	CG42667	rdgA	retinal degeneration A	FBgn0261549	-	-	-	-	-	-	-	X	-
1552	-	0/1	-	CG10537	Rdl	Resistant to dieldrin	FBgn0004244	-	-	-	X	-	-	-	X	-
1553	-	0/1	-	CG13624	REPTOR	Repressed by TOR	FBgn0039209	-	-	-	-	-	-	-	X	-
1554	-	0/1	-	CG4755	RhoGAP92B	Rho GTPase activating protein at 92B	FBgn0038747	-	-	-	-	-	-	-	X	-
1555	-	0/1	-	CG7823	RhoGDI	RhoGDI	FBgn0036921	-	-	-	-	-	-	-	X	-
1556	-	0/1	-	CG33547	Rim	Rab3 interacting molecule	FBgn0053547	-	-	-	-	-	-	-	X	-
1557	-	0/1	-	CG8930	rk	rickets	FBgn0003255	-	-	-	-	-	-	-	X	-
1558	-	0/1	-	CG40127	RNASEK	Ribonuclease kappa	FBgn0262116	-	-	-	-	-	-	-	X	-
1559	-	0/1	-	CG4926	Ror	Ror	FBgn0010407	-	-	-	-	-	-	-	X	-
1560	-	0/1	-	CG9633	RpA-70	Replication Protein A 70	FBgn0010173	-	-	-	-	-	-	X	X	-
1561	-	0/1	-	CG1554	RpII215	RNA polymerase II 215kD subunit	FBgn0003277	-	-	-	X	-	-	X	X	-
1562	-	0/1	-	CG7434	RpL22	Ribosomal protein L22	FBgn0015288	-	-	-	-	-	-	-	X	-
1563	-	0/1	-	CG1381	RpLP0-like	Ribosomal protein LP0-like	FBgn0033485	-	-	-	-	X	-	X	X	-
1564	-	0/1	-	CG42641	Rpn3	Regulatory particle non-ATPase 3	FBgn0261396	-	-	-	-	-	X	X	X	-
1565	-	0/2	-	CG4319	rpr	reaper	FBgn0011706	-	-	-	-	-	-	-	X	-
1566	-	0/1	-	CG3395	RpS9	Ribosomal protein S9	FBgn0010408	-	-	-	-	-	-	-	X	-
1567	-	0/2	-	CG1489	Rpt6	Regulatory particle triple-A ATPase 6	FBgn0020369	-	-	-	-	-	-	X	X	-
1568	-	0/2	-	CG4125	rst	roughest	FBgn0003285	-	-	-	X	-	-	-	X	-
1569	-	0/1	-	CG1849	run	runt	FBgn0003300	-	-	-	X	-	-	-	X	-
1570	-	0/1	-	CG34145	RunxA	Runt related A	FBgn0083981	-	-	-	-	-	-	-	X	-
1571	-	0/1	-	CG10052	Rx	Retinal Homeobox	FBgn0020617	-	-	-	-	-	-	-	X	-
1572	-	0/1	-	CG30044	s-cup	stanley-cup	FBgn0050044	-	-	-	-	-	-	-	-	-
1573	-	0/1	-	CG7001	S6KL	S6 Kinase Like	FBgn0283473	-	-	-	-	-	-	-	X	-
1574	-	0/1	-	CG8884	Sap47	Synapse-associated protein 47kD	FBgn0013334	-	-	-	-	-	-	-	X	-
1575	-	0/1	-	CG3827	sc	scute	FBgn0004170	-	-	-	X	-	-	-	X	-
1576	-	0/2	-	CG8095	scb	scab	FBgn0003328	-	-	-	-	-	-	-	X	-
1577	-	0/1	-	CG3273	sced	scrambled	FBgn0013732	-	-	-	-	-	-	-	-	-
1578	-	0/2	-	CG7851	Scgalpha	Sarcoglycan alpha	FBgn0032013	-	-	-	-	-	-	-	X	-
1579	-	0/1	-	CG5657	Scgbeta	Sarcoglycan beta	FBgn0038042	-	-	-	-	-	-	-	X	-
1580	-	0/2	-	CG14808	Scgdelta	Sarcoglycan delta	FBgn0025391	-	-	-	-	-	-	-	X	-
1581	-	0/2	-	CG5505	scny	scrawny	FBgn0260936	-	-	-	X	-	-	-	X	-
1582	-	0/2	-	CG1030	Scr	Sex combs reduced	FBgn0003339	-	-	-	-	-	-	-	X	-
1583	-	0/1	-	CG1130	scrt	scratch	FBgn0004880	-	-	-	-	-	-	-	X	-
1584	-	0/1	-	CG10497	Sdc	Syndecan	FBgn0010415	-	-	-	-	-	-	-	X	-
1585	-	0/1	-	CG3283	SdhB	Succinate dehydrogenase, subunit B (iron-sulfur)	FBgn0014028	-	-	-	-	-	-	-	X	-
1586	-	0/1	-	CG3837	Sdr	Secreted decoy of InR	FBgn0038279	-	-	-	-	-	-	-	X	-
1587	-	0/1	-	CG6159	Sec10	Secretory 10	FBgn0266673	-	-	-	-	-	-	-	X	-
1588	-	0/1	-	CG7359	Sec22	Secretory 22	FBgn0260855	-	-	-	-	-	-	-	X	-
1589	-	0/1	-	CG13779	Sem1	Suppressor of exocyst mutations 1	FBgn0266666	-	-	-	-	-	-	-	X	-
1590	-	0/2	-	CG18405	Sema1a	Semaphorin 1a	FBgn0011259	-	-	-	-	-	-	-	X	-
1591	-	0/2	-	CG6446	Sema1b	Semaphorin 1b	FBgn0016059	-	-	-	-	-	-	-	X	-
1592	-	0/1	-	CG32120	sens	senseless	FBgn0002573	-	-	-	-	-	-	-	X	-
1593	-	0/2	-	CG31632	sens-2	senseless-2	FBgn0051632	-	-	-	-	-	-	-	X	-
1594	-	0/1	-	CG17259	SerRS	Seryl-tRNA synthetase	FBgn0031497	-	-	-	-	-	-	-	X	-
1595	-	0/1	-	CG18085	sev	sevenless	FBgn0003366	-	-	-	-	-	-	-	X	-
1596	-	0/2	-	CG2621	sgg	shaggy	FBgn0003371	-	-	-	-	X	-	-	X	-
1597	-	0/1	-	CG12348	Sh	Shaker	FBgn0003380	-	-	-	-	-	-	-	X	-
1598	-	0/1	-	CG6757	SH3PX1	SH3 and PX domain containing 1	FBgn0040475	-	-	-	-	-	-	X	X	-
1599	-	0/2	-	CG43128	Shab	Shaker cognate b	FBgn0262593	-	-	-	-	-	-	-	X	-
1600	-	0/4	-	CG34358	shakB	shaking B	FBgn0085387	-	-	-	-	-	-	-	-	-
1601	-	0/2	-	CG18247	Shark	SH2 ankyrin repeat kinase	FBgn0015295	-	-	-	-	-	-	-	X	-
1602	-	0/1	-	CG2822	Shaw	Shaker cognate w	FBgn0003386	-	-	-	-	-	-	-	X	-
1603	-	0/1	-	CG34366	Shawl	Shaw-like	FBgn0085395	-	-	-	-	-	-	-	X	-
1604	-	0/1	-	CG9198	shtd	shattered	FBgn0004391	-	-	-	-	-	-	-	X	-
1605	-	0/1	-	CG34418	sif	still life	FBgn0085447	-	-	-	X	-	-	-	X	-
1606	-	0/1	-	CG10823	SIFaR	SIFamide receptor	FBgn0038880	-	-	-	-	-	-	-	X	-
1607	-	0/1	-	CG7771	sim	single-minded	FBgn0004666	-	-	-	X	-	-	-	X	-
1608	-	0/1	-	CG7951	sima	similar	FBgn0266411	-	-	-	-	-	-	-	-	-
1609	-	0/1	-	CG10706	SK	small conductance calcium-activated potassium channel	FBgn0029761	-	-	-	-	-	-	-	X	-
1610	-	0/2	-	CG13701	skl	sickle	FBgn0036786	-	-	-	-	-	-	-	-	-
1611	-	0/1	-	CG4484	Slc45-1	Solute carrier family 45 member 1	FBgn0035968	-	-	-	-	-	-	-	X	-
1612	-	0/1	-	CG8021	SLIRP2	SRA stem-loop interacting RNA binding protein 2	FBgn0037602	-	-	-	-	-	-	-	X	-
1613	-	0/1	-	CG10693	slo	slowpoke	FBgn0003429	-	-	-	-	-	-	X	X	-
1614	-	0/2	-	CG6534	slou	slouch	FBgn0002941	-	-	-	-	-	-	-	X	-
1615	-	0/2	-	CG16738	slp1	sloppy paired 1	FBgn0003430	-	-	-	-	-	-	-	X	-
1616	-	0/1	-	CG16792	SmF	Small ribonucleoprotein particle protein SmF	FBgn0000426	-	-	-	-	-	-	-	X	-
1617	-	0/1	-	CG16725	Smn	survival motor neuron	FBgn0036641	-	-	-	-	-	-	-	X	-
1618	-	0/1	-	CG4494	smt3	smt3	FBgn0264922	-	-	-	-	-	-	X	X	-
1619	-	0/1	-	CG3353	Smyd5	SET and MYND domain containing, class 5	FBgn0038869	-	-	-	-	-	-	-	X	-
1620	-	0/1	-	CG3956	sna	snail	FBgn0003448	-	-	-	-	-	-	-	X	-
1621	-	0/1	-	CG9474	Snap24	Synaptosomal-associated protein 24kDa	FBgn0266720	-	-	-	-	-	-	-	X	-
1622	-	0/1	-	CG40452	Snap25	Synaptosomal-associated protein 25kDa	FBgn0011288	-	-	-	-	-	-	-	X	-
1623	-	0/1	-	CG9958	Snapin	SNAP associated protein	FBgn0031455	-	-	-	-	-	-	-	X	-
1624	-	0/1	-	CG42257	Snp	Snipper	FBgn0265184	-	-	-	-	-	-	-	-	-
1625	-	0/2	-	CG33141	sns	sticks and stones	FBgn0024189	-	-	X	X	-	-	-	X	-
1626	-	0/1	-	CG8991	Sobp	Sine oculis-binding protein	FBgn0033654	-	-	-	-	-	-	-	X	-
1627	-	0/1	-	CG43081	solo	sisters on the loose	FBgn0283440	-	-	-	-	-	-	-	-	-
1628	-	0/1	-	CG18024	SoxN	SoxNeuro	FBgn0029123	-	-	-	-	-	-	-	X	-
1629	-	0/1	-	CG14041	SP555	SP555	FBgn0260470	-	-	-	-	-	-	-	X	-
1630	-	0/1	-	CG8216	spab	space blanket	FBgn0033358	-	-	-	-	-	-	-	X	-
1631	-	0/1	-	CG1571	Spase25	Spase 25-subunit	FBgn0029993	-	-	-	-	-	-	-	X	-
1632	-	0/1	-	CG18497	spen	split ends	FBgn0016977	-	-	-	-	-	-	-	X	-
1633	-	0/1	-	CG10334	spi	spitz	FBgn0005672	-	-	-	-	-	-	-	X	-
1634	-	0/1	-	CG8428	spin	spinster	FBgn0086676	-	-	-	-	-	-	-	X	-
1635	-	0/2	-	CG10076	spir	spire	FBgn0003475	-	-	-	-	-	-	-	X	-
1636	-	0/1	-	CG12114	spn-F	spn-F	FBgn0086362	-	-	-	-	-	-	-	-	-
1637	-	0/1	-	CG16752	SPR	Sex peptide receptor	FBgn0029768	-	-	-	-	-	-	-	X	-
1638	-	0/1	-	CG12225	Spt6	Spt6	FBgn0028982	-	-	-	-	-	-	-	X	-
1639	-	0/1	-	CG42347	sqa	spaghetti-squash activator	FBgn0259678	-	-	-	-	-	-	X	X	-
1640	-	0/1	-	CG4931	Sra-1	specifically Rac1-associated protein 1	FBgn0038320	-	-	-	-	-	-	-	X	-
1641	-	0/1	-	CG7873	Src42A	Src oncogene at 42A	FBgn0264959	-	-	-	-	-	-	-	-	-
1642	-	0/1	-	CG4602	Srp54	Srp54	FBgn0024285	-	-	-	-	-	-	-	X	-
1643	-	0/1	-	CG17957	Sry-alpha	Serendipity alpha	FBgn0003510	-	-	-	-	-	-	-	-	-
1644	-	0/2	-	CG6993	ss	spineless	FBgn0003513	-	-	-	X	-	-	-	X	-
1645	-	0/1	-	CG6981	Ssk	Snakeskin	FBgn0036945	-	-	-	-	-	-	-	-	-
1646	-	0/1	-	CG14216	Ssu72	Ssu72 CTD phosphatase	FBgn0031054	-	-	-	-	-	-	-	X	-
1647	-	0/1	-	CG31641	stai	stathmin	FBgn0266521	-	-	-	X	-	-	-	X	-
1648	-	0/1	-	CG6521	Stam	Signal transducing adaptor molecule	FBgn0027363	-	-	-	-	-	-	-	X	-
1649	-	0/2	-	CG5753	stau	staufen	FBgn0003520	-	-	-	X	-	-	-	X	-
1650	-	0/2	-	CG9126	Stim	Stromal interaction molecule	FBgn0045073	-	-	-	-	-	-	-	X	-
1651	-	0/1	-	CG12295	stj	straightjacket	FBgn0261041	-	-	-	-	-	-	-	X	-
1652	-	0/1	-	CG40293	Stlk	Ste20-like kinase	FBgn0046692	-	-	-	-	-	-	-	X	-
1653	-	0/1	-	CG31317	stumps	stumps	FBgn0020299	-	-	-	-	-	-	-	X	-
1654	-	0/1	-	CG3836	stwl	stonewall	FBgn0003459	-	-	-	-	-	-	-	-	-
1655	-	0/1	-	CG3497	Su(H)	Suppressor of Hairless	FBgn0004837	-	-	-	-	-	-	-	X	-
1656	-	0/1	-	CG4086	Su(P)	Suppressor of ref(2)P sterility	FBgn0004465	-	-	-	-	-	-	-	X	-
1657	-	0/1	-	CG11049	sv	shaven	FBgn0005561	-	-	-	-	-	-	-	X	-
1658	-	0/1	-	CG11502	svp	seven up	FBgn0003651	-	-	-	-	-	-	-	X	-
1659	-	0/2	-	CG10084	swm	second mitotic wave missing	FBgn0002044	-	-	-	-	-	-	-	X	-
1660	-	0/1	-	CG3985	Syn	Synapsin	FBgn0004575	-	-	-	-	-	-	-	X	-
1661	-	0/3	-	CG7152	Syn1	Syntrophin-like 1	FBgn0037130	-	-	-	-	-	-	-	X	-
1662	-	0/2	-	CG3139	Syt1	Synaptotagmin 1	FBgn0004242	-	-	-	-	-	-	-	X	-
1663	-	0/2	-	CG10617	Syt12	Synaptotagmin 12	FBgn0261085	-	-	-	-	-	-	-	X	-
1664	-	0/1	-	CG10047	Syt4	Synaptotagmin 4	FBgn0028400	-	-	-	-	-	-	-	X	-
1665	-	0/1	-	CG11278	Syx13	Syntaxin 13	FBgn0036341	-	-	-	X	-	-	-	X	-
1666	-	0/1	-	CG7452	Syx17	Syntaxin 17	FBgn0035540	-	-	-	-	-	-	-	X	-
1667	-	0/1	-	CG2715	Syx4	Syntaxin 4	FBgn0024980	-	-	-	-	-	-	-	X	-
1668	-	0/1	-	CG4109	Syx8	Syntaxin 8	FBgn0036643	-	-	-	-	-	-	X	X	-
1669	-	0/1	-	CG5507	T48	Transcript 48	FBgn0004359	-	-	-	-	-	-	-	-	-
1670	-	0/1	-	CG17603	Taf1	TBP-associated factor 1	FBgn0010355	-	-	-	-	X	-	X	X	-
1671	-	0/1	-	CG13109	tai	taiman	FBgn0041092	-	-	-	-	-	-	-	X	-
1672	-	0/1	-	CG18492	Tak1	TGF-beta activated kinase 1	FBgn0026323	-	-	-	-	-	-	-	X	-
1673	-	0/1	-	CG2827	Taldo	Transaldolase	FBgn0023477	-	-	-	-	-	-	-	X	-
1674	-	0/1	-	CG18398	Tango6	Transport and Golgi organization 6	FBgn0032728	-	-	-	-	-	-	-	X	-
1675	-	0/1	-	CG9637	Task6	TWIK-related acid-sensitive K[+] channel 6	FBgn0038165	-	-	-	-	-	-	-	X	-
1676	-	0/2	-	CG9361	Task7	TWIK-related acid-sensitive K[+] channel 7	FBgn0037690	-	-	-	-	-	-	-	X	-
1677	-	0/1	-	CG11490	Tbc1d15-17	TBC1 domain family member 15/17	FBgn0031233	-	-	-	-	-	-	-	X	-
1678	-	0/1	-	CG1543	Tbh	Tyramine beta hydroxylase	FBgn0010329	-	-	-	-	-	-	X	X	-
1679	-	0/1	-	CG6535	tefu	telomere fusion	FBgn0045035	-	-	-	-	-	-	-	X	-
1680	-	0/1	-	CG5723	Ten-m	Tenascin major	FBgn0004449	-	-	-	-	-	-	-	X	-
1681	-	0/1	-	CG4217	TFAM	mitochondrial transcription factor A	FBgn0038805	-	-	-	-	-	-	-	X	-
1682	-	0/2	-	CG7807	TfAP-2	Transcription factor AP-2	FBgn0261953	-	-	-	-	-	-	-	X	-
1683	-	0/2	-	CG1981	Thd1	Thd1	FBgn0026869	-	-	-	-	-	-	-	X	-
1684	-	0/1	-	CG31671	tho2	tho2	FBgn0031390	-	-	-	-	-	-	-	X	-
1685	-	0/2	-	CG12443	ths	thisbe	FBgn0033652	-	-	-	-	-	-	-	-	-
1686	-	0/2	-	CG11527	Tig	Tiggrin	FBgn0011722	-	-	-	-	-	-	-	-	-
1687	-	0/1	-	CG7895	tin	tinman	FBgn0004110	-	-	-	-	-	-	-	X	-
1688	-	0/1	-	CG31247	tinc	tincar	FBgn0261649	-	-	-	-	-	-	-	-	-
1689	-	0/1	-	CG1232	tipE	temperature-induced paralytic E	FBgn0003710	-	-	-	-	-	-	-	-	-
1690	-	0/1	-	CG6515	TkR86C	Tachykinin-like receptor at 86C	FBgn0004841	-	-	-	-	-	-	-	X	-
1691	-	0/1	-	CG7887	TkR99D	Tachykinin-like receptor at 99D	FBgn0004622	-	-	-	-	-	-	-	X	-
1692	-	0/1	-	CG5490	Tl	Toll	FBgn0262473	-	-	-	-	-	-	-	X	-
1693	-	0/1	-	CG34412	Tlk	Tousled-like kinase	FBgn0283657	-	-	-	-	-	-	-	X	-
1694	-	0/1	-	CG1378	tll	tailless	FBgn0003720	-	-	-	-	-	-	-	X	-
1695	-	0/2	-	CG1539	tmod	tropomodulin	FBgn0082582	-	-	-	-	-	-	-	X	-
1696	-	0/1	-	CG5528	Toll-9	Toll-9	FBgn0036978	-	-	-	-	-	-	-	X	-
1697	-	0/1	-	CG8330	tomboy40	tomboy40	FBgn0033074	-	-	X	-	-	-	-	X	-
1698	-	0/1	-	CG8484	topi	matotopetli	FBgn0037751	-	-	X	X	-	-	-	X	-
1699	-	0/1	-	CG2171	Tpi	Triose phosphate isomerase	FBgn0086355	-	-	-	-	-	-	-	X	-
1700	-	0/1	-	CG16724	tra	transformer	FBgn0003741	-	-	-	X	-	-	-	-	-
1701	-	0/1	-	CG3171	Tre1	Trapped in endoderm 1	FBgn0046687	-	-	-	X	-	-	X	X	-
1702	-	0/1	-	CG42865	trh	trachealess	FBgn0262139	-	-	-	-	-	-	-	X	-
1703	-	0/1	-	CG2848	Trn-SR	Transportin-Serine/Arginine rich	FBgn0031456	-	-	-	-	-	-	-	X	-
1704	-	0/1	-	CG7875	trp	transient receptor potential	FBgn0003861	-	-	-	-	-	-	-	X	-
1705	-	0/1	-	CG18345	trpl	transient receptor potential-like	FBgn0005614	-	-	-	-	-	-	-	X	-
1706	-	0/1	-	CG5161	Trs20	TRAPP subunit 20	FBgn0266724	-	-	X	-	X	-	-	X	-
1707	-	0/1	-	CG9298	Trs23	TRAPP subunit 23	FBgn0260861	-	-	-	-	-	-	-	X	-
1708	-	0/1	-	CG10153	Trs31	TRAPP subunit 31	FBgn0266723	-	-	-	-	-	-	-	X	-
1709	-	0/1	-	CG10620	Tsf2	Transferrin 2	FBgn0036299	-	-	-	-	-	-	-	X	-
1710	-	0/1	-	CG1374	tsh	teashirt	FBgn0003866	-	-	-	-	-	-	-	X	-
1711	-	0/1	-	CG14468	Tsp42A	Tetraspanin 42A	FBgn0033042	-	-	-	-	-	-	-	-	-
1712	-	0/1	-	CG12143	Tsp42Ej	Tetraspanin 42Ej	FBgn0033132	-	-	-	-	-	-	-	-	-
1713	-	0/1	-	CG5492	Tsp74F	Tetraspanin 74F	FBgn0036769	-	-	-	-	-	-	-	X	-
1714	-	0/1	-	CG4254	tsr	twinstar	FBgn0011726	-	-	-	X	-	-	-	X	-
1715	-	0/1	-	CG10520	tub	tube	FBgn0003882	-	-	-	-	-	-	-	X	-
1716	-	0/1	-	CG15427	tutl	turtle	FBgn0010473	-	-	-	-	-	-	-	X	-
1717	-	0/1	-	CG3172	twf	twinfilin	FBgn0038206	-	-	-	-	-	-	-	X	-
1718	-	0/2	-	CG2956	twi	twist	FBgn0003900	-	-	-	-	X	-	-	X	-
1719	-	0/1	-	CG11624	Ubi-p63E	Ubiquitin-63E	FBgn0003943	-	-	X	X	X	-	-	X	-
1720	-	0/1	-	CG6269	unc-4	unc-4	FBgn0024184	-	-	-	-	-	-	-	X	-
1721	-	0/1	-	CG8166	unc-5	unc-5	FBgn0034013	-	-	-	-	-	-	-	X	-
1722	-	0/1	-	CG7107	up	upheld	FBgn0004169	-	-	-	-	-	-	-	X	-
1723	-	0/1	-	CG14181	Use1	Unconventional SNARE in the ER 1	FBgn0035965	-	-	-	-	-	-	-	X	-
1724	-	0/1	-	CG17592	Usf	Usf	FBgn0029711	-	-	-	-	-	-	-	X	-
1725	-	0/1	-	CG32848	VAChT	Vesicular acetylcholine transporter	FBgn0270928	-	-	-	-	-	-	-	X	-
1726	-	0/1	-	CG1599	Vamp7	Vesicle-associated membrane protein 7	FBgn0266186	-	-	-	-	-	-	-	X	-
1727	-	0/1	-	CG3830	vg	vestigial	FBgn0003975	-	-	-	X	-	-	-	X	-
1728	-	0/1	-	CG8394	VGAT	Vesicular GABA Transporter	FBgn0033911	-	-	-	-	-	-	-	X	-
1729	-	0/1	-	CG9887	VGlut	Vesicular glutamate transporter	FBgn0031424	-	-	-	-	-	-	-	X	-
1730	-	0/1	-	CG6213	Vha13	Vacuolar H[+] ATPase 13kD subunit	FBgn0283536	-	-	-	-	-	-	-	X	-
1731	-	0/1	-	CG3161	Vha16-1	Vacuolar H[+] ATPase 16kD subunit 1	FBgn0262736	-	-	-	-	-	-	X	X	-
1732	-	0/1	-	CG6737	Vha16-5	Vacuolar H[+] ATPase 16kD subunit 5	FBgn0032294	-	-	-	-	-	-	-	X	-
1733	-	0/1	-	CG17369	Vha55	Vacuolar H[+]-ATPase 55kD subunit	FBgn0005671	-	-	-	-	-	-	-	X	-
1734	-	0/1	-	CG17332	VhaSFD	Vacuolar H[+]-ATPase SFD subunit	FBgn0027779	-	-	-	-	-	-	-	X	-
1735	-	0/1	-	CG3572	vimar	visceral mesodermal armadillo-repeats	FBgn0022960	-	-	-	-	-	-	-	X	-
1736	-	0/1	-	CG3299	Vinc	Vinculin	FBgn0004397	-	-	-	-	-	-	-	X	-
1737	-	0/1	-	CG33528	Vmat	Vesicular monoamine transporter	FBgn0260964	-	-	-	X	-	-	-	X	-
1738	-	0/1	-	CG10491	vn	vein	FBgn0003984	-	-	-	X	-	-	-	X	-
1739	-	0/1	-	CG6172	vnd	ventral nervous system defective	FBgn0261930	-	-	-	-	-	-	-	X	-
1740	-	0/1	-	CG9746	Vps15	Vacuolar protein sorting 15	FBgn0260935	-	-	-	-	-	-	-	X	-
1741	-	0/1	-	CG15087	Vps51	Vacuolar protein sorting 51	FBgn0034380	-	-	-	-	-	-	X	X	-
1742	-	0/1	-	CG33980	Vsx2	Visual system homeobox 2	FBgn0263512	-	-	-	-	-	-	-	X	-
1743	-	0/1	-	CG10037	vvl	ventral veins lacking	FBgn0086680	-	-	-	-	-	-	-	X	-
1744	-	0/1	-	CG8996	wal	walrus	FBgn0010516	-	-	-	-	-	-	-	X	-
1745	-	0/3	-	CG1520	WASp	WASp	FBgn0024273	-	-	X	X	-	-	-	X	-
1746	-	0/1	-	CG17437	wds	will die slowly	FBgn0040066	-	-	-	-	X	-	X	X	-
1747	-	0/2	-	CG8789	wnd	wallenda	FBgn0036896	-	-	X	X	-	-	-	X	-
1748	-	0/1	-	CG7870	wol	wollknaeuel	FBgn0261020	-	-	-	-	-	-	-	X	-
1749	-	0/1	-	CG31284	wtrw	water witch	FBgn0260005	-	-	-	-	-	-	-	X	-
1750	-	0/1	-	CG9089	wus	wurst	FBgn0030805	-	-	-	-	-	-	-	X	-
1751	-	0/1	-	CG9415	Xbp1	X box binding protein-1	FBgn0021872	-	-	-	-	-	-	-	X	-
1752	-	0/1	-	CG4548	XNP	XNP	FBgn0039338	-	-	-	-	-	-	X	X	-
1753	-	0/1	-	CG1973	yata	yata	FBgn0260990	-	-	-	-	-	-	-	X	-
1754	-	0/2	-	CG2913	yin	yin	FBgn0265575	-	-	-	-	-	-	-	-	-
1755	-	0/1	-	CG1515	Ykt6	YKT6 v-SNARE	FBgn0260858	-	-	-	-	-	-	X	X	-
1756	-	0/1	-	CG4621	YL-1	YL-1	FBgn0032321	-	-	-	-	-	-	-	X	-
1757	-	0/1	-	CG1046	zen	zerknullt	FBgn0004053	-	-	-	-	-	-	-	X	-
1758	-	0/1	-	CG1048	zen2	zerknullt-related	FBgn0004054	-	-	-	-	X	-	-	X	-
1759	-	0/1	-	CG33484	zormin	zormin	FBgn0052311	-	-	-	-	-	-	-	X	-
1760	-	0/2	-	CG10125	zpg	zero population growth	FBgn0024177	-	-	X	X	-	-	-	-	-
1761	-	0/1	-	CG9543	εCOP	Coat Protein (coatomer) ε	FBgn0027496	-	-	-	-	-	-	-	X	-
1762	-	0/1	-	CG10103	CG10103	-	FBgn0035715	-	-	-	-	-	-	-	X	-
1763	-	0/1	-	CG10137	CG10137	-	FBgn0032800	-	-	-	-	-	-	-	X	-
1764	-	0/1	-	CG10164	CG10164	-	FBgn0039088	-	-	-	-	-	-	-	-	-
1765	-	0/1	-	CG10177	CG10177	-	FBgn0039083	-	-	-	-	-	-	-	X	-
1766	-	0/1	-	CG10188	CG10188	-	FBgn0032796	-	-	-	-	-	-	-	X	-
1767	-	0/1	-	CG10205	CG10205	-	FBgn0033970	-	-	-	-	-	-	X	-	-
1768	-	0/1	-	CG10208	CG10208	-	FBgn0039118	-	-	-	-	-	-	-	-	-
1769	-	0/1	-	CG10268	CG10268	-	FBgn0032811	-	-	-	-	-	-	-	X	-
1770	-	0/1	-	CG10333	CG10333	-	FBgn0032690	-	-	-	-	X	-	X	X	-
1771	-	0/1	-	CG10341	CG10341	-	FBgn0032701	-	-	-	-	-	-	X	X	-
1772	-	0/1	-	CG10344	CG10344	-	FBgn0034729	-	-	-	-	-	-	-	X	-
1773	-	0/1	-	CG10348	CG10348	-	FBgn0032707	-	-	-	-	-	-	-	X	-
1774	-	0/1	-	CG10376	CG10376	-	FBgn0032702	-	-	-	-	-	-	-	X	-
1775	-	0/1	-	CG10413	CG10413	-	FBgn0032689	-	-	-	-	-	-	-	X	-
1776	-	0/1	-	CG10631	CG10631	-	FBgn0032817	-	-	-	-	-	-	-	X	-
1777	-	0/1	-	CG10802	CG10802	-	FBgn0029664	-	-	-	-	-	-	-	X	-
1778	-	0/1	-	CG10864	CG10864	-	FBgn0038621	-	-	-	-	-	-	-	X	-
1779	-	0/1	-	CG10920	CG10920	-	FBgn0029963	-	-	-	-	-	-	-	X	-
1780	-	0/1	-	CG10933	CG10933	-	FBgn0034264	-	-	-	-	-	-	X	X	-
1781	-	0/1	-	CG11134	CG11134	-	FBgn0030518	-	-	-	-	-	-	-	X	-
1782	-	0/1	-	CG11286	CG11286	-	FBgn0037516	-	-	-	-	-	-	-	X	-
1783	-	0/1	-	CG1129	CG1129	-	FBgn0037279	-	-	-	-	-	-	-	X	-
1784	-	0/1	-	CG11340	CG11340	-	FBgn0039840	-	-	-	-	-	-	-	X	-
1785	-	0/1	-	CG1135	CG11350	-	FBgn0263832	-	-	-	-	-	-	X	X	-
1786	-	0/1	-	CG11398	CG11398	-	FBgn0040366	-	-	-	-	-	-	-	X	-
1787	-	0/1	-	CG11448	CG11448	-	FBgn0024985	-	-	-	-	-	-	-	X	-
1788	-	0/2	-	CG11656	CG11656	-	FBgn0038109	-	-	-	-	-	-	-	-	-
1789	-	0/1	-	CG11696	CG11696	-	FBgn0030314	-	-	-	-	-	-	-	X	-
1790	-	0/1	-	CG11722	CG11722	-	FBgn0037777	-	-	-	-	X	-	X	X	-
1791	-	0/1	-	CG11811	CG11811	-	FBgn0036099	-	-	-	-	-	-	-	X	-
1792	-	0/1	-	CG11906	CG11906	-	FBgn0034425	-	-	-	-	-	-	-	X	-
1793	-	0/1	-	CG11984	CG11984	-	FBgn0037655	-	-	-	-	-	-	-	X	-
1794	-	0/1	-	CG12006	CG12006	-	FBgn0035464	-	-	-	-	-	-	-	X	-
1795	-	0/1	-	CG12009	CG12009	-	FBgn0035430	-	-	-	-	-	-	-	-	-
1796	-	0/1	-	CG12034	CG12034	-	FBgn0035421	-	-	-	-	-	-	-	X	-
1797	-	0/1	-	CG12038	CG12038	-	FBgn0035179	-	-	-	-	-	-	-	X	-
1798	-	0/1	-	CG12091	CG12091	-	FBgn0035228	-	-	-	-	-	-	-	X	-
1799	-	0/1	-	CG12128	CG12128	-	FBgn0033473	-	-	-	-	-	-	X	X	-
1800	-	0/1	-	CG12155	CG12155	-	FBgn0029957	-	-	-	-	-	-	-	X	-
1801	-	0/1	-	CG12170	CG12170	-	FBgn0037356	-	-	-	-	-	-	-	X	-
1802	-	0/1	-	CG12224	CG12224	-	FBgn0037974	-	-	-	-	-	-	-	X	-
1803	-	0/1	-	CG12239	CG12239	-	FBgn0029810	-	-	-	-	-	-	-	-	-
1804	-	0/1	-	CG12344	CG12344	-	FBgn0033558	-	-	-	-	-	-	-	X	-
1805	-	0/1	-	CG12391	CG12391	-	FBgn0033581	-	-	-	-	-	-	-	X	-
1806	-	0/1	-	CG12404	CG12404	-	FBgn0032465	-	-	X	X	-	-	-	X	-
1807	-	0/1	-	CG12605	CG12605	-	FBgn0035481	-	-	-	-	-	-	X	X	-
1808	-	0/1	-	CG12795	CG12795	-	FBgn0031535	-	-	-	-	-	-	-	X	-
1809	-	0/1	-	CG12942	CG12942	-	FBgn0033569	-	-	-	-	-	-	-	X	-
1810	-	0/1	-	CG13114	CG13114	-	FBgn0032127	-	-	-	-	-	-	-	-	-
1811	-	0/1	-	CG13243	CG13243	-	FBgn0028903	-	-	-	-	-	-	-	X	-
1812	-	0/1	-	CG13293	CG13293	-	FBgn0035677	-	-	-	-	-	-	-	X	-
1813	-	0/1	-	CG13298	CG13298	-	FBgn0035692	-	-	-	-	X	-	X	X	-
1814	-	0/1	-	CG13384	CG13384	-	FBgn0032036	-	-	-	-	-	-	-	X	-
1815	-	0/1	-	CG1344	CG1344	-	FBgn0027507	-	-	-	-	-	-	-	X	-
1816	-	0/1	-	CG13532	CG13532	-	FBgn0034788	-	-	-	-	-	-	-	X	-
1817	-	0/1	-	CG13551	CG13551	-	FBgn0040660	-	-	-	-	-	-	-	X	-
1818	-	0/1	-	CG13575	CG13575	-	FBgn0034996	-	-	-	-	-	-	-	X	-
1819	-	0/1	-	CG13579	CG13579	-	FBgn0035010	-	-	-	-	-	-	-	X	-
1820	-	0/2	-	CG13676	CG13676	-	FBgn0035844	-	-	-	-	-	-	-	-	-
1821	-	0/1	-	CG13692	CG13692	-	FBgn0031254	-	-	-	-	-	-	-	X	-
1822	-	0/1	-	CG13894	CG13894	-	FBgn0035157	-	-	-	-	-	-	-	X	-
1823	-	0/1	-	CG13921	CG13921	-	FBgn0035267	-	-	-	-	-	-	-	-	-
1824	-	0/1	-	CG13928	CG13928	-	FBgn0035246	-	-	-	-	-	-	-	-	-
1825	-	0/1	-	CG13995	CG13995	-	FBgn0031770	-	-	-	-	-	-	-	-	-
1826	-	0/1	-	CG13996	CG13996	-	FBgn0031763	-	-	-	-	-	-	-	-	-
1827	-	0/1	-	CG14042	CG14042	-	FBgn0260451	-	-	-	-	-	-	-	-	-
1828	-	0/1	-	CG14050	CG14050	-	FBgn0040392	-	-	-	-	-	-	-	-	-
1829	-	0/1	-	CG14419	CG14419	-	FBgn0029639	-	-	-	-	-	-	-	-	-
1830	-	0/1	-	CG14535	CG14535	-	FBgn0031955	-	-	-	-	-	-	-	X	-
1831	-	0/1	-	CG14563	CG14563	-	FBgn0037139	-	-	-	-	-	-	-	-	-
1832	-	0/1	-	CG14647	CG14647	-	FBgn0037244	-	-	-	-	-	-	-	X	-
1833	-	0/1	-	CG14655	CG14655	-	FBgn0037275	-	-	-	-	-	-	-	X	-
1834	-	0/1	-	CG14669	CG14669	-	FBgn0037326	-	-	-	-	-	-	-	X	-
1835	-	0/1	-	CG14691	CG14691	-	FBgn0037829	-	-	-	-	-	-	-	X	-
1836	-	0/2	-	CG14718	CG14718	-	FBgn0037939	-	-	-	-	-	-	-	X	-
1837	-	0/1	-	CG14892	CG14892	-	FBgn0038447	-	-	-	-	-	-	-	X	-
1838	-	0/1	-	CG14903	CG14903	-	FBgn0038446	-	-	-	-	-	-	-	X	-
1839	-	0/1	-	CG14937	CG14937	-	FBgn0032377	-	-	-	-	-	-	-	-	-
1840	-	0/1	-	CG15014	CG15014	-	FBgn0035532	-	-	-	-	-	-	-	X	-
1841	-	0/1	-	CG1504	CG1504	-	FBgn0031100	-	-	-	-	-	-	-	X	-
1842	-	0/2	-	CG15097	CG15097	-	FBgn0034396	-	-	-	-	-	-	-	X	-
1843	-	0/1	-	CG15115	CG15115	-	FBgn0034413	-	-	-	-	-	-	-	-	-
1844	-	0/1	-	CG15236	CG15236	-	FBgn0033108	-	-	-	-	-	-	-	-	-
1845	-	0/1	-	CG15270	CG15270	-	FBgn0028879	-	-	-	-	-	-	-	X	-
1846	-	0/1	-	CG15274	CG33310	-	FBgn0260446	-	-	-	-	-	-	-	X	-
1847	-	0/1	-	CG15369	CG15369	-	FBgn0030105	-	-	-	-	-	-	-	-	-
1848	-	0/1	-	CG15423	CG15423	-	FBgn0031580	-	-	-	-	-	-	-	-	-
1849	-	0/1	-	CG15459	CG15459	-	FBgn0031108	-	-	-	-	-	-	-	X	-
1850	-	0/1	-	CG15465	CG15465	-	FBgn0029746	-	-	-	-	-	-	-	-	-
1851	-	0/1	-	CG15533	CG15533	-	FBgn0039768	-	-	-	-	-	-	-	X	-
1852	-	0/1	-	CG15696	CG15696	-	FBgn0038833	-	-	-	-	-	-	-	X	-
1853	-	0/1	-	CG15710	CG15710	-	FBgn0034120	-	-	-	-	-	-	-	-	-
1854	-	0/1	-	CG15735	CG15735	-	FBgn0030364	-	-	-	-	-	-	-	X	-
1855	-	0/1	-	CG15744	CG15744	-	FBgn0030466	-	-	-	-	-	-	-	X	-
1856	-	0/1	-	CG15784	CG15784	-	FBgn0029766	-	-	-	-	-	-	-	-	-
1857	-	0/1	-	CG15890	CG15890	-	FBgn0030576	-	-	-	-	-	-	-	X	-
1858	-	0/1	-	CG15916	CG15916	-	FBgn0030704	-	-	-	-	-	-	-	X	-
1859	-	0/1	-	CG1603	CG1603	-	FBgn0033185	-	-	-	-	-	-	-	X	-
1860	-	0/1	-	CG1663	CG1663	-	FBgn0033449	-	-	-	-	-	-	-	X	-
1861	-	0/1	-	CG1688	CG1688	-	FBgn0027589	-	-	-	-	-	-	-	X	-
1862	-	0/1	-	CG16935	CG16935	-	FBgn0033883	-	-	-	-	-	-	-	X	-
1863	-	0/1	-	CG16941	CG16941	-	FBgn0266917	-	-	X	X	X	X	X	X	-
1864	-	0/1	-	CG17119	CG17119	-	FBgn0039045	-	-	-	-	-	-	-	X	-
1865	-	0/1	-	CG17219	CG17219	-	FBgn0031494	-	-	-	-	-	-	-	X	-
1866	-	0/1	-	CG17237	CG17237	-	FBgn0031410	-	-	-	-	-	-	-	X	-
1867	-	0/1	-	CG17528	CG17528	-	FBgn0261387	-	-	-	-	-	-	-	X	-
1868	-	0/1	-	CG17593	CG17593	-	FBgn0031544	-	-	-	-	-	-	-	X	-
1869	-	0/1	-	CG18095	CG18095	-	FBgn0028872	-	-	-	-	-	-	-	X	-
1870	-	0/1	-	CG18249	CG18249	-	FBgn0037553	-	-	-	-	-	-	-	-	-
1871	-	0/1	-	CG18265	CG18265	-	FBgn0036725	-	-	-	-	-	-	-	X	-
1872	-	0/1	-	CG18324	CG18324	-	FBgn0033905	-	-	-	-	-	-	-	X	-
1873	-	0/1	-	CG18480	CG18480	-	FBgn0028518	-	-	-	-	-	-	-	X	-
1874	-	0/1	-	CG18599	CG18599	-	FBgn0038592	-	-	-	-	-	-	-	X	-
1875	-	0/1	-	CG18662	CG18662	-	FBgn0040963	-	-	-	-	-	-	-	X	-
1876	-	0/1	-	CG1894	CG1894	-	FBgn0039585	-	-	-	-	-	-	-	X	-
1877	-	0/1	-	CG1907	CG1907	-	FBgn0039674	-	-	-	-	-	-	-	X	-
1878	-	0/1	-	CG1909	CG1909	-	FBgn0039911	-	-	-	-	-	-	-	X	-
1879	-	0/1	-	CG1951	CG1951	-	FBgn0039623	-	-	-	-	-	-	-	X	-
1880	-	0/1	-	CG2017	CG2017	-	FBgn0037391	-	-	-	-	-	-	-	X	-
1881	-	0/1	-	CG2124	CG2124	-	FBgn0030217	-	-	-	-	-	-	-	X	-
1882	-	0/1	-	CG2247	CG2247	-	FBgn0030320	-	-	-	-	-	-	-	X	-
1883	-	0/1	-	CG2678	CG2678	-	FBgn0014931	-	-	-	-	-	-	-	X	-
1884	-	0/1	-	CG2875	CG2875	-	FBgn0029672	-	-	-	-	-	-	-	X	-
1885	-	0/1	-	CG2962	CG2962	-	FBgn0030186	-	-	-	-	-	-	-	X	-
1886	-	0/1	-	CG30046	CG30046	-	FBgn0050046	-	-	-	-	-	-	X	X	-
1887	-	0/1	-	CG30089	CG30089	-	FBgn0050089	-	-	-	-	-	-	-	-	-
1888	-	0/1	-	CG30184	CG30184	-	FBgn0050184	-	-	-	-	-	-	X	X	-
1889	-	0/1	-	CG30340	CG30340	-	FBgn0050340	-	-	-	-	-	-	-	X	-
1890	-	0/1	-	CG30345	CG30345	-	FBgn0050345	-	-	-	-	-	-	-	X	-
1891	-	0/1	-	CG3036	CG3036	-	FBgn0031645	-	-	-	-	-	-	-	X	-
1892	-	0/1	-	CG3039	CG3909	-	FBgn0004646	-	-	-	-	-	-	-	-	-
1893	-	0/1	-	CG30414	CG30414	-	FBgn0050414	-	-	-	-	-	-	-	X	-
1894	-	0/1	-	CG30420	CG44247	-	FBgn0265182	-	-	-	-	-	-	-	-	-
1895	-	0/1	-	CG30499	CG30499	-	FBgn0050499	-	-	-	-	-	-	-	X	-
1896	-	0/1	-	CG31103	CG31103	-	FBgn0051103	-	-	-	-	-	-	-	X	-
1897	-	0/1	-	CG31106	CG31106	-	FBgn0051106	-	-	-	-	-	-	-	X	-
1898	-	0/1	-	CG31140	CG31140	-	FBgn0051140	-	-	-	-	-	-	X	X	-
1899	-	0/1	-	CG3121	CG3121	-	FBgn0034957	-	-	-	-	-	-	-	X	-
1900	-	0/1	-	CG31221	CG31221	-	FBgn0051221	-	-	-	-	-	-	-	-	-
1901	-	0/1	-	CG31226	CG31226	-	FBgn0051226	-	-	-	-	-	-	-	-	-
1902	-	0/1	-	CG31272	CG31272	-	FBgn0051272	-	-	-	-	-	-	-	X	-
1903	-	0/1	-	CG31460	CG31460	-	FBgn0051460	-	-	-	-	-	-	-	X	-
1904	-	0/1	-	CG31522	CG31522	-	FBgn0051522	-	-	-	-	-	-	-	X	-
1905	-	0/1	-	CG31676	CG31676	-	FBgn0051676	-	-	-	-	-	-	-	-	-
1906	-	0/1	-	CG31751	CG31751	-	FBgn0086909	-	-	-	-	-	-	-	X	-
1907	-	0/1	-	CG31855	CG31855	-	FBgn0051855	-	-	-	-	-	-	-	X	-
1908	-	0/1	-	CG32204	CG32204	-	FBgn0052204	-	-	-	-	-	-	-	-	-
1909	-	0/1	-	CG3226	CG3226	-	FBgn0029882	-	-	-	-	-	-	-	X	-
1910	-	0/1	-	CG3257	CG3257	-	FBgn0034978	-	-	-	-	-	-	-	-	-
1911	-	0/1	-	CG32649	CG32649	-	FBgn0052649	-	-	-	-	-	-	-	X	-
1912	-	0/1	-	CG33253	CG33253	-	FBgn0030992	-	-	-	-	-	-	-	X	-
1913	-	0/1	-	CG33470	CG33470	-	FBgn0053470	-	-	-	-	-	-	-	-	-
1914	-	0/1	-	CG33639	CG33639	-	FBgn0053639	-	-	-	-	-	-	X	X	-
1915	-	0/1	-	CG3376	CG3376	-	FBgn0034997	-	-	-	-	-	-	-	X	-
1916	-	0/1	-	CG3397	CG3397	-	FBgn0037975	-	-	-	-	-	-	-	X	-
1917	-	0/2	-	CG33981	CG33981	-	FBgn0250851	-	-	-	-	-	-	-	X	-
1918	-	0/1	-	CG34174	CG34174	-	FBgn0085203	-	-	-	-	X	-	-	X	-
1919	-	0/1	-	CG3419	CG45068	-	FBgn0266438	-	-	-	-	-	-	-	-	-
1920	-	0/1	-	CG34229	CG34229	-	FBgn0259832	-	-	-	-	-	-	-	X	-
1921	-	0/1	-	CG34370	CG34370	-	FBgn0085399	-	-	-	-	-	-	-	-	-
1922	-	0/1	-	CG34396	CG34396	-	FBgn0085425	-	-	-	-	-	-	X	X	-
1923	-	0/1	-	CG34402	CG34402	-	FBgn0085431	-	-	-	-	-	-	-	-	-
1924	-	0/1	-	CG3494	CG3494	-	FBgn0035008	-	-	-	-	-	-	-	X	-
1925	-	0/1	-	CG3605	CG3605	-	FBgn0031493	-	-	-	-	X	-	X	X	-
1926	-	0/1	-	CG3632	CG3632	-	FBgn0030735	-	-	-	-	-	-	-	X	-
1927	-	0/1	-	CG3678	CG3678	-	FBgn0038461	-	-	-	-	-	-	-	X	-
1928	-	0/1	-	CG3690	CG3690	-	FBgn0040350	-	-	-	-	-	-	-	X	-
1929	-	0/1	-	CG3711	CG3711	-	FBgn0040344	-	-	-	-	-	-	-	X	-
1930	-	0/1	-	CG3770	CG3770	-	FBgn0035085	-	-	-	-	-	-	-	X	-
1931	-	0/1	-	CG3803	CG3803	-	FBgn0034938	-	-	-	-	-	-	-	X	-
1932	-	0/1	-	CG40378	CG45781	-	FBgn0267428	-	-	-	-	-	-	-	-	-
1933	-	0/1	-	CG41087	CG45782	-	FBgn0267429	-	-	-	-	-	-	-	-	-
1934	-	0/1	-	CG41099	CG41099	-	FBgn0039955	-	-	-	-	-	-	-	X	-
1935	-	0/1	-	CG4133	CG4133	-	FBgn0031257	-	-	-	-	-	-	-	-	-
1936	-	0/1	-	CG42233	CG42233	-	FBgn0250755	-	-	-	-	-	-	-	X	-
1937	-	0/1	-	CG42237	CG42237	-	FBgn0250862	-	-	-	-	-	-	-	X	-
1938	-	0/1	-	CG42260	CG42260	-	FBgn0259145	-	-	-	-	-	-	-	X	-
1939	-	0/1	-	CG42271	CG42271	-	FBgn0259166	-	-	-	-	-	-	-	X	-
1940	-	0/1	-	CG42327	CG42327	-	FBgn0259227	-	-	-	-	-	-	X	X	-
1941	-	0/1	-	CG42340	CG42340	-	FBgn0259242	-	-	-	-	-	-	-	X	-
1942	-	0/1	-	CG42342	CG42342	-	FBgn0259244	-	-	-	-	-	-	-	X	-
1943	-	0/1	-	CG42366	CG42366	-	FBgn0259712	-	-	-	-	-	-	-	X	-
1944	-	0/2	-	CG42594	CG42594	-	FBgn0260971	-	-	-	-	-	-	-	X	-
1945	-	0/1	-	CG42709	CG42709	-	FBgn0261674	-	-	-	-	-	-	-	X	-
1946	-	0/1	-	CG4282	CG4282	-	FBgn0034114	-	-	-	-	-	-	-	X	-
1947	-	0/1	-	CG43143	CG43143	-	FBgn0262617	-	-	-	-	-	-	-	X	-
1948	-	0/1	-	CG43155	CG43155	-	FBgn0262685	-	-	-	-	-	-	-	X	-
1949	-	0/1	-	CG4328	CG4328	-	FBgn0036274	-	-	-	-	-	-	-	X	-
1950	-	0/1	-	CG43795	CG43795	-	FBgn0264339	-	-	-	-	-	-	-	X	-
1951	-	0/1	-	CG43954	CG43954	-	FBgn0264605	-	-	-	-	-	-	-	-	-
1952	-	0/1	-	CG4476	CG4476	-	FBgn0035969	-	-	-	-	-	-	-	X	-
1953	-	0/1	-	CG4546	CG4546	-	FBgn0038373	-	-	-	-	-	-	-	X	-
1954	-	0/1	-	CG4557	CG4557	-	FBgn0029912	-	-	-	-	-	-	-	X	-
1955	-	0/1	-	CG4586	CG4586	-	FBgn0029924	-	-	-	-	-	-	-	X	-
1956	-	0/1	-	CG4587	CG4587	-	FBgn0028863	-	-	-	-	-	-	-	X	-
1957	-	0/1	-	CG4596	CG4596	-	FBgn0037849	-	-	-	-	-	-	-	X	-
1958	-	0/1	-	CG4747	CG4747	-	FBgn0043456	-	-	-	-	-	-	-	X	-
1959	-	0/1	-	CG5003	CG5003	-	FBgn0039554	-	-	-	-	-	-	-	-	-
1960	-	0/1	-	CG5235	CG5235	-	FBgn0036565	-	-	-	-	-	-	-	X	-
1961	-	0/1	-	CG5439	CG5439	-	FBgn0032476	-	-	-	-	-	-	-	X	-
1962	-	0/1	-	CG5599	CG5599	-	FBgn0030612	-	-	-	-	-	-	-	X	-
1963	-	0/1	-	CG5618	CG5618	-	FBgn0036975	-	-	-	-	-	-	-	X	-
1964	-	0/1	-	CG5644	CG5644	-	FBgn0035948	-	-	-	-	-	-	-	-	-
1965	-	0/1	-	CG6024	CG6024	-	FBgn0036202	-	-	-	-	-	-	-	-	-
1966	-	0/1	-	CG6044	CG6044	-	FBgn0034725	-	-	-	-	-	-	-	-	-
1967	-	0/1	-	CG6356	CG6356	-	FBgn0039178	-	-	-	-	-	-	X	X	-
1968	-	0/1	-	CG6418	CG6418	-	FBgn0036104	-	-	-	-	-	-	-	X	-
1969	-	0/1	-	CG6495	CG6495	-	FBgn0027550	-	-	-	-	-	-	-	X	-
1970	-	0/1	-	CG6512	CG6512	-	FBgn0036702	-	-	-	-	-	-	-	X	-
1971	-	0/1	-	CG6543	CG6543	-	FBgn0033879	-	-	-	-	-	-	-	X	-
1972	-	0/1	-	CG6927	CG6927	-	FBgn0029733	-	-	-	-	-	-	-	X	-
1973	-	0/1	-	CG7140	CG7140	-	FBgn0037147	-	-	-	-	-	-	-	X	-
1974	-	0/1	-	CG7156	CG7156	-	FBgn0038588	-	-	-	-	-	-	-	X	-
1975	-	0/1	-	CG7299	CG7299	-	FBgn0032282	-	-	-	-	-	-	-	-	-
1976	-	0/1	-	CG7420	CG7420	-	FBgn0031344	-	-	-	-	X	-	-	X	-
1977	-	0/2	-	CG7430	CG7430	-	FBgn0036762	-	-	-	-	-	-	-	X	-
1978	-	0/1	-	CG7456	CG7456	-	FBgn0032258	-	-	-	-	-	-	-	X	-
1979	-	0/1	-	CG7470	CG7470	-	FBgn0037146	-	-	-	-	-	-	X	X	-
1980	-	0/1	-	CG7589	CG7589	-	FBgn0036727	-	-	-	-	-	-	-	X	-
1981	-	0/1	-	CG7708	CG7708	-	FBgn0038641	-	-	-	-	-	-	-	X	-
1982	-	0/1	-	CG7766	CG7766	-	FBgn0030087	-	-	-	-	-	-	X	X	-
1983	-	0/1	-	CG7787	CG7787	-	FBgn0032020	-	-	-	-	-	-	X	X	-
1984	-	0/1	-	CG7896	CG7896	-	FBgn0039728	-	-	-	-	-	-	-	X	-
1985	-	0/1	-	CG8204	CG8204	-	FBgn0034033	-	-	-	-	-	-	-	X	-
1986	-	0/1	-	CG8397	CG8397	-	FBgn0034066	-	-	-	-	-	-	X	X	-
1987	-	0/1	-	CG8713	CG8713	-	FBgn0033257	-	-	-	-	-	-	-	X	-
1988	-	0/2	-	CG8800	CG8800	-	FBgn0033408	-	-	-	-	-	-	-	X	-
1989	-	0/1	-	CG8916	CG8916	-	FBgn0030707	-	-	-	-	-	-	-	X	-
1990	-	0/1	-	CG9147	CG9147	-	FBgn0031774	-	-	-	-	-	-	X	X	-
1991	-	0/1	-	CG9194	CG9194	-	FBgn0035192	-	-	-	-	-	-	-	X	-
1992	-	0/2	-	CG9222	CG9222	-	FBgn0031784	-	-	-	-	-	-	-	X	-
1993	-	0/1	-	CG9313	CG9313	-	FBgn0034566	-	-	-	-	-	-	-	X	-
1994	-	0/1	-	CG9368	CG9368	-	FBgn0036890	-	-	-	-	-	-	X	-	-
1995	-	0/1	-	CG9411	CG9411	-	FBgn0030569	-	-	-	-	-	-	-	-	-
1996	-	0/1	-	CG9467	CG9467	-	FBgn0037758	-	-	-	-	-	-	-	X	-
1997	-	0/1	-	CG9485	CG9485	-	FBgn0034618	-	-	-	-	-	-	-	X	-
1998	-	0/1	-	CG9588	CG9588	-	FBgn0038166	-	-	-	-	-	-	-	X	-
[truncated: 6 more rows]

## Sheet: Sterile genes
#	Male Sterile (tj>RNAi)	Gene ID	Gene Classification (Major groupings)	Testis Phenotype (tj>RNAi)	Regulated in Sertoli cells*
0
1	AP-1-2β	CG12532	Endomembrane Transport	Sp.gonial defect	-
2	Chc	CG9012	Endomembrane Transport	Sp.gonial defect	-
3	Rab5	CG3664	Endomembrane Transport	Sp.gonial defect	-
4	sec15	CG7034	Endomembrane Transport	Sp.gonial defect	-
5	Vps16A	CG8454	Endomembrane Transport	Sp.gonial defect	-
6	cora	CG11949	Adhesion and Cell Polarity	Sp.gonial defect	Epb41l3
7	dlg1	CG1725	Adhesion and Cell Polarity	Sp.gonial defect	Dlg1
8	l(2)gl	CG2671	Adhesion and Cell Polarity	Sp.gonial defect	-
9	Lac	CG12369	Adhesion and Cell Polarity	Sp.gonial defect	Negr1
10	Nrx-IV	CG6827	Adhesion and Cell Polarity	Sp.gonial defect	Cntnap5b
11	scrib	CG43398	Adhesion and Cell Polarity	Sp.gonial defect	-
12	Cdc42	CG12530	Actin Cytoskeleton	Sp.gonial defect	Rhoq
13	ssh	CG6238	Actin Cytoskeleton	Sp.gonial defect	Ssh1
14	alien	CG9556	Ubiquitination/Protein Stability	Sp.gonial defect	-
15	CSN1b	CG3889	Ubiquitination/Protein Stability	Sp.gonial defect	-
16	CSN3	CG18332	Ubiquitination/Protein Stability	Sp.gonial defect	-
17	Kap-α3	CG9423	Nuclear Import and Export	Sp.gonial defect	Kpna6
18	Atx2	CG5166	mRNA Regulation	Sp.gonial defect	-
19	IntS8	CG5859	mRNA Regulation	Sp.gonial defect	-
20	LSm7	CG13277	mRNA Regulation	Sp.gonial defect	-
21	pix	CG5651	mRNA Regulation	Sp.gonial defect	-
22	Pop2	CG5684	mRNA Regulation	Sp.gonial defect	Cnot7
23	snRNP-U1-70K	CG8749	mRNA Regulation	Sp.gonial defect	-
24	U2af50	CG9998	mRNA Regulation	Sp.gonial defect	-
25	CG6066	CG6066	mRNA Regulation	Sp.gonial defect	-
26	ATPsynB	CG8189	Mitochondrial	Sp.gonial defect	-
27	ATPsynγ	CG7610	Mitochondrial	Sp.gonial defect	-
28	Mtch	CG6851	Mitochondrial	Sp.gonial defect	-
29	Tom40	CG12157	Mitochondrial	Sp.gonial defect	-
30	Atpα	CG5670	-	Sp.gonial defect	Atp1a1
31	cngl	CG43395	-	Sp.gonial defect	-
32	MED19	CG5546	-	Sp.gonial defect	-
33	MED4	CG8609	-	Sp.gonial defect	-
34	chico	CG5686	-	Sp.gonial defect	-
35	E(Pc)	CG7776	-	Sp.gonial defect	Epc1
36	SA	CG3423	-	Sp.gonial defect	Stag3
37	Tip60	CG6121	-	Sp.gonial defect	-
38	CG5589	CG5589	-	Sp.gonial defect	-
39	CG9609	CG9609	-	Sp.gonial defect	-
40	CkIIβ	CG15224	-	Sp.gonial defect	-
41	CkIα	CG2028	-	Sp.gonial defect	Csnk1e
42	mts	CG7109	-	Sp.gonial defect	-
42.1
43	AP-2μ	CG7057	Endomembrane Transport	Sp.cyte defect	-
44	Syx1A	CG31136	Endomembrane Transport	Sp.cyte defect	-
45	Syx7	CG5081	Endomembrane Transport	Sp.cyte defect	-
46	aPKC	CG42783	Adhesion and Cell Polarity	Sp.cyte defect	-
47	baz	CG5055	Adhesion and Cell Polarity	Sp.cyte defect	Pard3
48	par-1	CG8201	Adhesion and Cell Polarity	Sp.cyte defect	Mark2
49	par-6	CG5884	Adhesion and Cell Polarity	Sp.cyte defect	Pard6g
50	pck	CG14779	Adhesion and Cell Polarity	Sp.cyte defect	-
51	sinu	CG10624	Adhesion and Cell Polarity	Sp.cyte defect	-
51.1
52	Arf102F	CG11027	Endomembrane Transport	Sp.tid defect	Arf3
53	Crag	CG12737	Endomembrane Transport	Sp.tid defect	-
54	dor	CG3093	Endomembrane Transport	Sp.tid defect	Vps18
55	endoB	CG9834	Endomembrane Transport	Sp.tid defect	Sh3glb1
56	Rab7	CG5915	Endomembrane Transport	Sp.tid defect	Rab7b
57	Rbcn-3A	CG3585	Endomembrane Transport	Sp.tid defect	-
58	Rep	CG8432	Endomembrane Transport	Sp.tid defect	Chm
59	sec71	CG7578	Endomembrane Transport	Sp.tid defect	-
60	Snap29	CG11173	Endomembrane Transport	Sp.tid defect	-
61	Syx5	CG4214	Endomembrane Transport	Sp.tid defect	Stx5a
62	Vps25	CG14750	Endomembrane Transport	Sp.tid defect	-
63	Shg	CG3722	Adhesion and Cell Polarity	Sp.tid defect	-
64	Act5C	CG4027	Actin Cytoskeleton	Sp.tid defect	Acta2
65	AnxB10	CG9579	Actin Cytoskeleton	Sp.tid defect	Anxa6
66	Arp1	CG6174	Actin Cytoskeleton	Sp.tid defect	Acta2
67	Arp2	CG9901	Actin Cytoskeleton	Sp.tid defect	-
68	Arp3	CG7558	Actin Cytoskeleton	Sp.tid defect	Actr3b
69	Arpc1	CG8978	Actin Cytoskeleton	Sp.tid defect	-
70	Arpc2	CG10954	Actin Cytoskeleton	Sp.tid defect	-
71	Arpc5	CG9881	Actin Cytoskeleton	Sp.tid defect	Arpc5
72	Dmn	CG8269	Actin Cytoskeleton	Sp.tid defect	-
73	RacGAP84C	CG2595	Actin Cytoskeleton	Sp.tid defect	Racgap1
74	zip	CG15792	Actin Cytoskeleton	Sp.tid defect	Myh10
75	Dhc64C	CG7507	Tubulin Cytoskeleton	Sp.tid defect	Dnah8
76	Dlic	CG1938	Tubulin Cytoskeleton	Sp.tid defect	Dync1li2
77	dyn-p25	CG10846	Tubulin Cytoskeleton	Sp.tid defect	Dctn5
78	Gl	CG9206	Tubulin Cytoskeleton	Sp.tid defect	Dctn1
79	msps	CG5000	Tubulin Cytoskeleton	Sp.tid defect	Ckap5
80	sw	CG18000	Tubulin Cytoskeleton	Sp.tid defect	-
81	α1Tub	CG1913	Tubulin Cytoskeleton	Sp.tid defect	Tuba3b
82	α2Tub	CG9476	Tubulin Cytoskeleton	Sp.tid defect	Tuba3a
83	β3Tub	CG3401	Tubulin Cytoskeleton	Sp.tid defect	Tubb2b
84	β4Tub	CG4869	Tubulin Cytoskeleton	Sp.tid defect	Tubb2a
85	Hsf	CG5748	Ubiquitination/Protein Stability	Sp.tid defect	-
86	Hsp83	CG1242	Ubiquitination/Protein Stability	Sp.tid defect	Hsp90b1
87	l(2)tid	CG5504	Ubiquitination/Protein Stability	Sp.tid defect	-
88	Trn	CG7398	Nuclear Import and Export	Sp.tid defect	Tnpo2
89	Nopp140	CG7421	Nucleolar	Sp.tid defect	-
90	ns1	CG3983	Nucleolar	Sp.tid defect	-
91	me31B	CG4916	mRNA Regulation	Sp.tid defect	-
92	CG2021	CG2021	mRNA Regulation	Sp.tid defect	-
93	blw	CG3612	Mitochondrial	Sp.tid defect	-
94	COX5A	CG14724	Mitochondrial	Sp.tid defect	Cox5a
95	cype	CG14028	Mitochondrial	Sp.tid defect	Cox6c
96	mRpS10	CG4247	Mitochondrial	Sp.tid defect	-
97	ND-23	CG3944	Mitochondrial	Sp.tid defect	-
98	ND-42	CG6343	Mitochondrial	Sp.tid defect	-
99	ND-51	CG9140	Mitochondrial	Sp.tid defect	-
100	ND-75	CG2286	Mitochondrial	Sp.tid defect	-
101	ND-B18	CG5548	Mitochondrial	Sp.tid defect	-
102	ZnT49B	CG8632	-	Sp.tid defect	-
103	da	CG5102	-	Sp.tid defect	Tcf12
104	yki	CG4005	-	Sp.tid defect	Yap1
105	bun	CG42281	-	Sp.tid defect	Tsc22d1
106	msn	CG16973	-	Sp.tid defect	Tnik
107	Pten	CG5671	-	Sp.tid defect	-
108	pyr	CG13194	-	Sp.tid defect	-
109	Hlc	CG1666	-	Sp.tid defect	-
110	PI4KIIIα	CG10260	-	Sp.tid defect	Pi4ka
111	schlank	CG3576	-	Sp.tid defect	Cers5
112	sktl	CG9985	-	Sp.tid defect	Pip5k1b
113	TER94	CG2331	-	Sp.tid defect	-
113.1
114	Bet3	CG3911	Endomembrane Transport	Cyst cells absent	-
115	eIF-1A	CG8053	Endomembrane Transport	Cyst cells absent	-
116	exo84	CG6095	Endomembrane Transport	Cyst cells absent	-
117	Rab1	CG3320	Endomembrane Transport	Cyst cells absent	-
118	Rab11	CG5771	Endomembrane Transport	Cyst cells absent	Rab11a
119	Rph	CG11556	Endomembrane Transport	Cyst cells absent	Doc2b
120	sar1	CG7073	Endomembrane Transport	Cyst cells absent	-
121	sec23	CG1250	Endomembrane Transport	Cyst cells absent	-
122	sec5	CG8843	Endomembrane Transport	Cyst cells absent	Exoc2
123	Slh	CG3539	Endomembrane Transport	Cyst cells absent	-
124	Syx18	CG13626	Endomembrane Transport	Cyst cells absent	-
125	β'Cop	CG6699	Endomembrane Transport	Cyst cells absent	-
126	βCop	CG6223	Endomembrane Transport	Cyst cells absent	Copb1
127	γCop	CG1528	Endomembrane Transport	Cyst cells absent	-
128	ζCOP	CG3948	Endomembrane Transport	Cyst cells absent	Copz1
129	CG2023	CG2023	Endomembrane Transport	Cyst cells absent	-
130	CG32113	CG32113	Endomembrane Transport	Cyst cells absent	-
131	Ama	CG2198	Adhesion and Cell Polarity	Cyst cells absent	-
132	pk	CG11084	Adhesion and Cell Polarity	Cyst cells absent	Fhl5
133	Act88F	CG5178	Actin Cytoskeleton	Cyst cells absent	Acta2
134	chic	CG9553	Actin Cytoskeleton	Cyst cells absent	-
135	form3	CG33556	Actin Cytoskeleton	Cyst cells absent	Daam2
136	pbl	CG8114	Actin Cytoskeleton	Cyst cells absent	Ect2
137	Rho1	CG8416	Actin Cytoskeleton	Cyst cells absent	Rhoc
138	tum	CG13345	Actin Cytoskeleton	Cyst cells absent	Racgap1
139	nudC	CG9710	Tubulin Cytoskeleton	Cyst cells absent	Nudc
140	shi	CG18102	Tubulin Cytoskeleton	Cyst cells absent	Dnm3
141	unc-104	CG8566	Tubulin Cytoskeleton	Cyst cells absent	Kif1c
142	Cct5	CG8439	Ubiquitination/Protein Stability	Cyst cells absent	-
143	Hsc70-4	CG4264	Ubiquitination/Protein Stability	Cyst cells absent	Hspa2
144	hyd	CG9484	Ubiquitination/Protein Stability	Cyst cells absent	-
145	Prosα7	CG1519	Ubiquitination/Protein Stability	Cyst cells absent	-
146	Prosβ5	CG12323	Ubiquitination/Protein Stability	Cyst cells absent	-
147	Rpn11	CG18174	Ubiquitination/Protein Stability	Cyst cells absent	-
148	Rpn6	CG10149	Ubiquitination/Protein Stability	Cyst cells absent	-
149	Rpn7	CG5378	Ubiquitination/Protein Stability	Cyst cells absent	-
150	Rpn8	CG3416	Ubiquitination/Protein Stability	Cyst cells absent	Psmd7
151	Rpt2	CG5289	Ubiquitination/Protein Stability	Cyst cells absent	-
152	skpA	CG16983	Ubiquitination/Protein Stability	Cyst cells absent	-
153	T-cp1	CG5374	Ubiquitination/Protein Stability	Cyst cells absent	-
154	Uba1	CG1782	Ubiquitination/Protein Stability	Cyst cells absent	Uba1y
155	Uba2	CG7528	Ubiquitination/Protein Stability	Cyst cells absent	-
156	Cas	CG13281	Nuclear Import and Export	Cyst cells absent	-
157	emb	CG13387	Nuclear Import and Export	Cyst cells absent	Xpo1
158	Fs(2)Ket	CG2637	Nuclear Import and Export	Cyst cells absent	-
159	msk	CG7935	Nuclear Import and Export	Cyst cells absent	-
160	Ntf-2	CG1740	Nuclear Import and Export	Cyst cells absent	-
161	RanGAP	CG9999	Nuclear Import and Export	Cyst cells absent	-
162	bys	CG1430	Nucleolar	Cyst cells absent	-
163	l(2)05287	CG12050	Nucleolar	Cyst cells absent	-
164	Rs1	CG2173	Nucleolar	Cyst cells absent	-
165	CG11920	CG11920	Nucleolar	Cyst cells absent	-
166	CG13096	CG13096	Nucleolar	Cyst cells absent	-
167	Bx42	CG8264	mRNA Regulation	Cyst cells absent	-
168	Cbp20	CG12357	mRNA Regulation	Cyst cells absent	-
169	Cbp80	CG7035	mRNA Regulation	Cyst cells absent	-
170	crn	CG3193	mRNA Regulation	Cyst cells absent	-
171	hfp	CG12085	mRNA Regulation	Cyst cells absent	-
172	hrg	CG9854	mRNA Regulation	Cyst cells absent	Papola
173	l(1)10Bb	CG1639	mRNA Regulation	Cyst cells absent	-
174	Not1	CG34407	mRNA Regulation	Cyst cells absent	Cnot1
175	pAbp	CG5119	mRNA Regulation	Cyst cells absent	Pabpc4
176	Prp19	CG5519	mRNA Regulation	Cyst cells absent	-
177	Prp3	CG7757	mRNA Regulation	Cyst cells absent	-
178	SmB	CG5352	mRNA Regulation	Cyst cells absent	-
179	SmD3	CG8427	mRNA Regulation	Cyst cells absent	-
180	SmE	CG18591	mRNA Regulation	Cyst cells absent	-
181	snRNP-U1-C	CG5454	mRNA Regulation	Cyst cells absent	-
182	CG10418	CG10418	mRNA Regulation	Cyst cells absent	-
183	CG11985	CG11985	mRNA Regulation	Cyst cells absent	-
184	CG2807	CG2807	mRNA Regulation	Cyst cells absent	-
185	CG9548	CG9548	mRNA Regulation	Cyst cells absent	-
186	ATPsynCF6	CG4412	Mitochondrial	Cyst cells absent	-
187	ATPsynO	CG4307	Mitochondrial	Cyst cells absent	-
188	ATPsynβ	CG11154	Mitochondrial	Cyst cells absent	-
189	Letm1	CG4589	Mitochondrial	Cyst cells absent	Letm2
190	SERCA	CG3725	-	Cyst cells absent	Atp2a2
191	Vha26	CG1088	-	Cyst cells absent	Atp6v1e1
192	AsnRS	CG10687	-	Cyst cells absent	-
193	eIF-2γ	CG43665	-	Cyst cells absent	Suv39h2
194	eIF4AIII	CG7483	-	Cyst cells absent	-
195	eIF5	CG9177	-	Cyst cells absent	-
196	LeuRS	CG33123	-	Cyst cells absent	Lars
197	e(y)1	CG6474	-	Cyst cells absent	-
198	eya	CG9554	-	Cyst cells absent	-
199	lab	CG1264	-	Cyst cells absent	-
200	Spt5	CG7626	-	Cyst cells absent	Supt5
201	Stat92E	CG4257	-	Cyst cells absent	Stat5b
202	Akt1	CG4006	-	Cyst cells absent	Sgk1
203	alph	CG1906	-	Cyst cells absent	-
204	Ance	CG8827	-	Cyst cells absent	Ace
205	Strip	CG11526	-	Cyst cells absent	Strip2
206	Tor	CG5092	-	Cyst cells absent	Mtor
207	CG10483	CG10483	-	Cyst cells absent	-
208	Atac2	CG10414	-	Cyst cells absent	-
209	aurB	CG6620	-	Cyst cells absent	Aurkb
210	BRWD3	CG31132	-	Cyst cells absent	-
211	Caf1-55	CG4236	-	Cyst cells absent	-
212	Cdk1	CG5363	-	Cyst cells absent	Cdk1
213	Cenp-C	CG31258	-	Cyst cells absent	-
214	CycK	CG15218	-	Cyst cells absent	Ccnk
215	east	CG4399	-	Cyst cells absent	-
216	glu	CG11397	-	Cyst cells absent	Smc4
217	Hat1	CG2051	-	Cyst cells absent	Hat1
218	MBD-R2	CG10042	-	Cyst cells absent	Kmt2e
219	Mi-2	CG8103	-	Cyst cells absent	Chd3
220	mxc	CG12124	-	Cyst cells absent	-
221	Nipped-A	CG33554	-	Cyst cells absent	Trrap
222	SMC2	CG10212	-	Cyst cells absent	Smc2
223	SMC3	CG9802	-	Cyst cells absent	-
224	Spc105R	CG11451	-	Cyst cells absent	-
225	Ssrp	CG4817	-	Cyst cells absent	-
226	Su(var)2-10	CG8068	-	Cyst cells absent	Zmiz1
227	Su(var)2-HP2	CG12864	-	Cyst cells absent	Rif1
228	Su(var)3-9	CG43664	-	Cyst cells absent	Suv39h2
229	CG2469	CG2469	-	Cyst cells absent	Ctr9
230	INPP5E	CG10426	-	Cyst cells absent	-
231	Cdc37	CG12019	-	Cyst cells absent	Cdc37l1
232	l(2)37Cc	CG10691	-	Cyst cells absent	-
233	M1BP	CG9797	-	Cyst cells absent	Zfp24
234	Pp2A-29B	CG17291	-	Cyst cells absent	-
235	SelD	CG8553	-	Cyst cells absent	Sephs1
236	tut	CG32364	-	Cyst cells absent	-
237	CG11180	CG11180	-	Cyst cells absent	-
238	CG12264	CG12264	-	Cyst cells absent	-
239	CG7839	CG7839	-	Cyst cells absent	-
239.1
240	garz	CG8487	Endomembrane Transport	-	Gbf1
241	RabX2	CG2885	Endomembrane Transport	-	-
242	sec6	CG5341	Endomembrane Transport	-	Exoc3l
243	αSnap	CG6625	Endomembrane Transport	-	-
244	Act42A	CG12051	Actin Cytoskeleton	-	Acta2
245	sosie	CG13636	Actin Cytoskeleton	-	-
246	Klc	CG5433	Tubulin Cytoskeleton	-	Klc4
247	β1Tub	CG9277	Tubulin Cytoskeleton	-	Tubb2b
248	Aos1	CG12276	Ubiquitination/Protein Stability	-	-
249	CSN5	CG14884	Ubiquitination/Protein Stability	-	-
250	CSN7	CG2038	Ubiquitination/Protein Stability	-	-
251	Cul1	CG1877	Ubiquitination/Protein Stability	-	-
252	mr	CG3060	Ubiquitination/Protein Stability	-	-
253	Nedd8	CG10679	Ubiquitination/Protein Stability	-	-
254	Ntf-2r	CG10174	Nuclear Import and Export	-	-
255	ND-ACP	CG9160	Mitochondrial	-	-
256	UQCR-14	CG3560	Mitochondrial	-	-
257	CG8728	CG8728	Mitochondrial	-	-
258	Bap55	CG6546	-	-	Actl6a
259	Best2	CG10173	-	-	Best1
260	foi	CG6817	-	-	Slc39a10
261	inx2	CG4590	-	-	-
262	RyR	CG10844	-	-	-
263	Vha68-2	CG3762	-	-	-
264	VhaAC45	CG8029	-	-	-
265	Ef1α100E	CG1873	-	-	-
266	RpL10	CG17521	-	-	-
267	MED17	CG7957	-	-	-
268	pb	CG31481	-	-	-
269	Six4	CG3871	-	-	Six5
270	tj	CG10034	-	-	-
271	Cdk2	CG10498	-	-	Cdk1
272	mip130	CG3480	-	-	-
273	ph-p	CG18412	-	-	Phc3
274	polo	CG12306	-	-	Plk1
275	CG30020	CG30020	-	-	Zfp580
276	cup	CG11181	-	-	-
277	CG10289	CG10289	-	-	Ppp6r2
278	CG12822	CG12822	-	-	-
279	CG34310	CG34310	-	-	-
280	CG8509	CG8509	-	-	-
281	CG9451	CG9451	-	-	-
281.1	-	-	-	-	#N/A

## Sheet: GOterm enrichment
Database for Annotation, Visualization and Integrated Discovery (DAVID ) v6.8
Background		SPERMATOGONIAL DEFECTS									SPERMATOCYTE DEFECTS									SPERMATID DEFECTS
Sterile genes w/ phenotypes		Genes	SPERMATOGONIAL DEFECTS		Type	Term	Count	P_Value	Benjamini		Genes	SPERMATOCYTE DEFECTS		Type	Term	Count	P_Value	Benjamini		Genes	SPERMATID DEFECTS		Type	Term	Count	P_Value	Benjamini			ALL GENES
FBgn0010380		FBgn0010380									FBgn0267849									FBgn0000042										Gene ID	Nickname	Name	Flybase ID	DAVID Compatible Flybase ID
FBgn0000319		FBgn0000319	1	Annotation Cluster 1	Enrichment Score: 1.06						FBgn0263351	1	Annotation Cluster 1	Enrichment Score: 1.96						FBgn0000084	1	Annotation Cluster 1	Enrichment Score: 1.63							CG12532	AP-1-2β	Adaptor Protein complex 1/2, beta subunit	FBgn0010380	FBgn0010380
FBgn0014010		FBgn0014010		Annotation Cluster 1	GOTERM_BP_DIRECT	regulation of cell cycle	6	0.0043	0.56		FBgn0261854		Annotation Cluster 1	GOTERM_BP_DIRECT	germarium-derived oocyte fate determination	3	0.0059	0.29		FBgn0000482		Annotation Cluster 1	UP_KEYWORDS	Oxidoreductase	7	0.0041	0.12			CG9012	Chc	Clathrin heavy chain	FBgn0000319	FBgn0000319
FBgn0266674		FBgn0266674		Annotation Cluster 1	UP_KEYWORDS	Developmental protein	10	0.023	0.65		FBgn0260934		Annotation Cluster 1	GOTERM_BP_DIRECT	oocyte anterior/posterior axis specification	3	0.0097	0.31		FBgn0001108		Annotation Cluster 1	UP_KEYWORDS	Ubiquinone	5	0.016	0.25			CG3664	Rab5	Rab5	FBgn0014010	FBgn0014010
FBgn0261241		FBgn0261241		Annotation Cluster 1	UP_KEYWORDS	Differentiation	6	0.037	0.66		FBgn0026192		Annotation Cluster 1	GOTERM_CC_DIRECT	cell cortex	4	0.024	0.14		FBgn0001222		Annotation Cluster 1	GOTERM_CC_DIRECT	mitochondrial respiratory chain complex I	5	0.016	0.45			CG7034	sec15	Secretory 15	FBgn0266674	FBgn0266674
FBgn0010434		FBgn0010434		Annotation Cluster 1	GOTERM_BP_DIRECT	male germ-line cyst encapsulation	3	0.076	1		FBgn0013720	2	Annotation Cluster 2	Enrichment Score: 1.87						FBgn0001233		Annotation Cluster 1	GOTERM_MF_DIRECT	NADH dehydrogenase activity	5	0.021	0.68			CG8454	Vps16A	Vacuolar protein sorting 16A	FBgn0261241	FBgn0261241
FBgn0001624		FBgn0001624		Annotation Cluster 1	GOTERM_BP_DIRECT	cullin deneddylation	3	0.076	1		FBgn0013343		Annotation Cluster 2	GOTERM_BP_DIRECT	oocyte axis specification	3	0.003	0.29		FBgn0001565		Annotation Cluster 1	GOTERM_MF_DIRECT	NADH dehydrogenase (ubiquinone) activity	5	0.021	0.68			CG11949	cora	coracle	FBgn0010434	FBgn0010434
FBgn0002121		FBgn0002121		Annotation Cluster 1	UP_KEYWORDS	Signalosome	3	0.077	0.76		FBgn0010894		Annotation Cluster 2	GOTERM_BP_DIRECT	synapse assembly	3	0.003	0.29		FBgn0001961		Annotation Cluster 1	GOTERM_BP_DIRECT	mitochondrial electron transport, NADH to ubiquinone	4	0.052	1			CG1725	dlg1	discs large 1	FBgn0001624	FBgn0001624
FBgn0010238		FBgn0010238		Annotation Cluster 1	GOTERM_CC_DIRECT	COP9 signalosome	3	0.078	0.92		FBgn0000163		Annotation Cluster 2	GOTERM_BP_DIRECT	branching involved in open tracheal system development	3	0.0059	0.29		FBgn0002174		Annotation Cluster 1	GOTERM_MF_DIRECT	4 iron, 4 sulfur cluster binding	3	0.18	0.99			CG2671	l(2)gl	lethal (2) giant larvae	FBgn0002121	FBgn0002121
FBgn0013997		FBgn0013997		Annotation Cluster 1	GOTERM_BP_DIRECT	mitotic G2 DNA damage checkpoint	6	0.09	1				Annotation Cluster 2	GOTERM_CC_DIRECT	subapical complex	3	0.0061	0.17		FBgn0003391	2	Annotation Cluster 2	Enrichment Score: 1.43							CG12369	Lac	Lachesin	FBgn0010238	FBgn0010238
FBgn0263289		FBgn0263289		Annotation Cluster 1	UP_KEYWORDS	Oogenesis	4	0.1	0.73				Annotation Cluster 2	GOTERM_BP_DIRECT	zonula adherens assembly	3	0.0097	0.31		FBgn0003654		Annotation Cluster 2	GOTERM_MF_DIRECT	structural constituent of cytoskeleton	11	0.00018	0.019			CG6827	Nrx-IV	Neurexin IV	FBgn0013997	FBgn0013997
FBgn0010341		FBgn0010341		Annotation Cluster 1	GOTERM_BP_DIRECT	female germ-line stem cell population maintenance	3	0.14	1				Annotation Cluster 2	GOTERM_CC_DIRECT	apical plasma membrane	3	0.01	0.14		FBgn0003884		Annotation Cluster 2	GOTERM_BP_DIRECT	Arp2/3 complex-mediated actin nucleation	5	0.016	0.97			CG43398	scrib	scribbled	FBgn0263289	FBgn0263289
FBgn0029157		FBgn0029157		Annotation Cluster 1	GOTERM_BP_DIRECT	protein stabilization	3	0.14	1				Annotation Cluster 2	GOTERM_BP_DIRECT	establishment or maintenance of polarity of embryonic epithelium	3	0.014	0.34		FBgn0003886		Annotation Cluster 2	GOTERM_CC_DIRECT	Arp2/3 protein complex	5	0.016	0.45			CG12530	Cdc42	Cdc42	FBgn0010341	FBgn0010341
FBgn0013746		FBgn0013746		Annotation Cluster 1	UP_SEQ_FEATURE	domain:PCI	3	0.2	1				Annotation Cluster 2	GOTERM_BP_DIRECT	establishment or maintenance of neuroblast polarity	3	0.014	0.34		FBgn0003888		Annotation Cluster 2	GOTERM_BP_DIRECT	cytoskeleton organization	6	0.12	1			CG6238	ssh	slingshot	FBgn0029157	FBgn0029157
FBgn0027057		FBgn0027057		Annotation Cluster 1	GOTERM_BP_DIRECT	germarium-derived cystoblast division	3	0.2	1				Annotation Cluster 2	GOTERM_BP_DIRECT	asymmetric neuroblast division	3	0.014	0.34		FBgn0003890		Annotation Cluster 2	GOTERM_BP_DIRECT	cell morphogenesis	7	0.2	1			CG9556	alien	alien	FBgn0013746	FBgn0013746
FBgn0027055		FBgn0027055		Annotation Cluster 1	GOTERM_BP_DIRECT	germ cell development	3	0.2	1				Annotation Cluster 2	GOTERM_MF_DIRECT	protein binding	5	0.019	0.24		FBgn0004419		Annotation Cluster 2	UP_KEYWORDS	Actin-binding	4	0.25	0.91			CG3889	CSN1b	COP9 signalosome subunit 1b	FBgn0027057	FBgn0027057
FBgn0027338		FBgn0027338		Annotation Cluster 1	UP_KEYWORDS	Cytoplasm	8	0.84	1				Annotation Cluster 2	GOTERM_BP_DIRECT	apical protein localization	3	0.02	0.37		FBgn0010909		Annotation Cluster 2	GOTERM_MF_DIRECT	actin binding	5	0.35	1			CG18332	CSN3	COP9 signalosome subunit 3	FBgn0027055	FBgn0027055
FBgn0041188		FBgn0041188	2	Annotation Cluster 2	Enrichment Score: 1.01								Annotation Cluster 2	GOTERM_BP_DIRECT	establishment or maintenance of epithelial cell apical/basal polarity	3	0.02	0.37		FBgn0011211	3	Annotation Cluster 3	Enrichment Score: 1.25							CG9423	Kap-α3	karyopherin alpha3	FBgn0027338	FBgn0027338
FBgn0025830		FBgn0025830		Annotation Cluster 2	GOTERM_BP_DIRECT	septate junction assembly	7	0.00098	0.31				Annotation Cluster 2	GOTERM_CC_DIRECT	apical cortex	3	0.02	0.15		FBgn0011708		Annotation Cluster 3	GOTERM_BP_DIRECT	microtubule-based movement	7	0.0041	0.84			CG5166	Atx2	Ataxin-2	FBgn0041188	FBgn0041188
FBgn0261068		FBgn0261068		Annotation Cluster 2	GOTERM_CC_DIRECT	septate junction	7	0.0011	0.12				Annotation Cluster 2	GOTERM_CC_DIRECT	cell cortex	4	0.024	0.14		FBgn0011742		Annotation Cluster 3	GOTERM_CC_DIRECT	cytoplasmic dynein complex	3	0.16	0.91			CG5859	IntS8	Integrator 8	FBgn0025830	FBgn0025830
FBgn0086706		FBgn0086706		Annotation Cluster 2	GOTERM_BP_DIRECT	regulation of cell cycle	6	0.0043	0.56				Annotation Cluster 2	KEGG_PATHWAY	Endocytosis	4	0.025	0.12		FBgn0011745		Annotation Cluster 3	GOTERM_BP_DIRECT	axo-dendritic transport	3	0.27	1			CG13277	LSm7	Like Sm 7	FBgn0261068	FBgn0261068
FBgn0036239		FBgn0036239		Annotation Cluster 2	UP_KEYWORDS	Cell junction	5	0.0088	0.54				Annotation Cluster 2	GOTERM_BP_DIRECT	morphogenesis of a polarized epithelium	3	0.032	0.47		FBgn0013749	4	Annotation Cluster 4	Enrichment Score: 1.2							CG5651	pix	pixie	FBgn0086706	FBgn0086706
FBgn0016978		FBgn0016978		Annotation Cluster 2	GOTERM_CC_DIRECT	basolateral plasma membrane	4	0.038	0.91				Annotation Cluster 2	KEGG_PATHWAY	Hippo signaling pathway - fly	3	0.062	0.15		FBgn0015031		Annotation Cluster 4	UP_KEYWORDS	Microtubule	8	0.0033	0.14			CG5684	Pop2	Pop2	FBgn0036239	FBgn0036239
FBgn0005411		FBgn0005411		Annotation Cluster 2	GOTERM_BP_DIRECT	dorsal closure	6	0.05	1			3	Annotation Cluster 3	Enrichment Score: 1.41						FBgn0015795		Annotation Cluster 4	GOTERM_BP_DIRECT	microtubule-based movement	7	0.0041	0.84			CG8749	snRNP-U1-70K	small ribonucleoprotein particle U1 subunit 70K	FBgn0016978	FBgn0016978
FBgn0039488		FBgn0039488		Annotation Cluster 2	GOTERM_CC_DIRECT	plasma membrane	11	0.053	0.89				Annotation Cluster 3	GOTERM_CC_DIRECT	integral component of membrane	4	0.015	0.14		FBgn0016984		Annotation Cluster 4	GOTERM_CC_DIRECT	microtubule	7	0.0097	0.67			CG9998	U2af50	U2 small nuclear riboprotein auxiliary factor 50	FBgn0005411	FBgn0005411
FBgn0019644		FBgn0019644		Annotation Cluster 2	GOTERM_BP_DIRECT	morphogenesis of follicular epithelium	3	0.076	1				Annotation Cluster 3	UP_KEYWORDS	Transmembrane helix	4	0.016	0.32		FBgn0017566		Annotation Cluster 4	GOTERM_BP_DIRECT	retrograde axonal transport	5	0.016	0.97			CG6066	CG6066	-	FBgn0039488	FBgn0039488
FBgn0020235		FBgn0020235		Annotation Cluster 2	GOTERM_BP_DIRECT	morphogenesis of larval imaginal disc epithelium	3	0.076	1				Annotation Cluster 3	UP_KEYWORDS	Transmembrane	4	0.019	0.2		FBgn0017567		Annotation Cluster 4	GOTERM_CC_DIRECT	centrosome	6	0.05	0.76			CG8189	ATPsynB	ATP synthase, subunit B	FBgn0019644	FBgn0019644
FBgn0027786		FBgn0027786		Annotation Cluster 2	GOTERM_BP_DIRECT	establishment or maintenance of polarity of larval imaginal disc epithelium	3	0.076	1				Annotation Cluster 3	UP_KEYWORDS	Membrane	5	0.058	0.38		FBgn0019624		Annotation Cluster 4	UP_KEYWORDS	Dynein	4	0.052	0.56			CG7610	ATPsynγ	ATP synthase, gamma subunit	FBgn0020235	FBgn0020235
FBgn0016041		FBgn0016041		Annotation Cluster 2	GOTERM_CC_DIRECT	smooth septate junction	3	0.078	0.92				Annotation Cluster 3	GOTERM_CC_DIRECT	plasma membrane	3	0.35	0.89		FBgn0019957		Annotation Cluster 4	GOTERM_CC_DIRECT	dynactin complex	4	0.052	0.7			CG6851	Mtch	Mitochondrial carrier homolog 1	FBgn0027786	FBgn0027786
FBgn0002921		FBgn0002921		Annotation Cluster 2	UP_KEYWORDS	Cell membrane	5	0.099	0.78											FBgn0021825		Annotation Cluster 4	GOTERM_CC_DIRECT	dynein complex	4	0.052	0.7			CG12157	Tom40	Translocase of outer membrane 40	FBgn0016041	FBgn0016041
FBgn0263257		FBgn0263257		Annotation Cluster 2	GOTERM_CC_DIRECT	cytoskeleton	4	0.1	0.93											FBgn0022027		Annotation Cluster 4	GOTERM_MF_DIRECT	motor activity	4	0.063	0.91			CG5670	Atpα	Na pump alpha subunit	FBgn0002921	FBgn0002921
FBgn0036761		FBgn0036761		Annotation Cluster 2	GOTERM_BP_DIRECT	protein localization	3	0.14	1											FBgn0023458		Annotation Cluster 4	GOTERM_CC_DIRECT	axon cytoplasm	5	0.073	0.75			CG43395	cngl	Cyclic nucleotide-gated ion channel-like	FBgn0263257	FBgn0263257
FBgn0035754		FBgn0035754		Annotation Cluster 2	GOTERM_BP_DIRECT	establishment or maintenance of polarity of follicular epithelium	3	0.14	1											FBgn0024921		Annotation Cluster 4	GOTERM_BP_DIRECT	centrosome localization	4	0.11	1			CG5546	MED19	Mediator complex subunit 19	FBgn0036761	FBgn0036761
FBgn0024248		FBgn0024248		Annotation Cluster 2	GOTERM_BP_DIRECT	cell adhesion involved in heart morphogenesis	3	0.14	1											FBgn0025864		Annotation Cluster 4	GOTERM_BP_DIRECT	protein localization to kinetochore	3	0.27	1			CG8609	MED4	Mediator complex subunit 4	FBgn0035754	FBgn0035754
FBgn0000581		FBgn0000581		Annotation Cluster 2	UP_KEYWORDS	Cell adhesion	3	0.14	0.8											FBgn0026378		Annotation Cluster 4	GOTERM_BP_DIRECT	spindle organization	3	0.27	1			CG5686	chico	chico	FBgn0024248	FBgn0024248
FBgn0020616		FBgn0020616		Annotation Cluster 2	GOTERM_BP_DIRECT	negative regulation of cell proliferation	4	0.14	1											FBgn0026379		Annotation Cluster 4	GOTERM_BP_DIRECT	mitotic nuclear division	6	0.33	1			CG7776	E(Pc)	Enhancer of Polycomb	FBgn0000581	FBgn0000581
FBgn0026080		FBgn0026080		Annotation Cluster 2	GOTERM_BP_DIRECT	regulation of tube size, open tracheal system	3	0.2	1											FBgn0027948		Annotation Cluster 4	GOTERM_BP_DIRECT	mRNA transport	3	0.48	1			CG3423	SA	Stromalin	FBgn0020616	FBgn0020616
FBgn0036754		FBgn0036754		Annotation Cluster 2	UP_SEQ_FEATURE	splice variant	10	0.2	1											FBgn0028538		Annotation Cluster 4	GOTERM_BP_DIRECT	cellularization	3	0.77	1			CG6121	Tip60	Tat interactive protein 60kDa	FBgn0026080	FBgn0026080
FBgn0030787		FBgn0030787		Annotation Cluster 2	GOTERM_CC_DIRECT	apicolateral plasma membrane	3	0.21	0.99											FBgn0030276	5	Annotation Cluster 5	Enrichment Score: 1.16							CG5589	CG5589	-	FBgn0036754	FBgn0036754
FBgn0000259		FBgn0000259		Annotation Cluster 2	GOTERM_BP_DIRECT	establishment or maintenance of polarity of embryonic epithelium	3	0.27	1											FBgn0030605		Annotation Cluster 5	UP_KEYWORDS	Microtubule	8	0.0033	0.14			CG9609	CG9609	-	FBgn0030787	FBgn0030787
FBgn0015024		FBgn0015024		Annotation Cluster 2	UP_KEYWORDS	Alternative splicing	8	0.33	0.96											FBgn0031437		Annotation Cluster 5	GOTERM_CC_DIRECT	microtubule	7	0.0097	0.67			CG15224	CkIIβ	Casein kinase II beta subunit	FBgn0000259	FBgn0000259
FBgn0004177		FBgn0004177		Annotation Cluster 2	UP_KEYWORDS	Phosphoprotein	10	0.33	0.95											FBgn0031771		Annotation Cluster 5	UP_KEYWORDS	GTP-binding	6	0.16	0.84			CG2028	CkIα	Casein kinase Ialpha	FBgn0015024	FBgn0015024
FBgn0263351				Annotation Cluster 2	GOTERM_BP_DIRECT	asymmetric protein localization	3	0.34	1											FBgn0032859		Annotation Cluster 5	UP_SEQ_FEATURE	nucleotide phosphate-binding region:GTP	5	0.25	1			CG7109	mts	microtubule star	FBgn0004177	FBgn0004177
FBgn0013343				Annotation Cluster 2	GOTERM_BP_DIRECT	establishment or maintenance of epithelial cell apical/basal polarity	3	0.34	1											FBgn0033649		Annotation Cluster 5	GOTERM_MF_DIRECT	GTP binding	7	0.25	0.99			CG7057	AP-2μ	Adaptor Protein complex 2, mu subunit	FBgn0263351	FBgn0263351
FBgn0267849				Annotation Cluster 2	GOTERM_BP_DIRECT	morphogenesis of a polarized epithelium	3	0.47	1											FBgn0033762		Annotation Cluster 5	GOTERM_MF_DIRECT	GTPase activity	6	0.33	1			CG31136	Syx1A	Syntaxin 1A	FBgn0013343	FBgn0013343
FBgn0261854				Annotation Cluster 2	GOTERM_BP_DIRECT	cell proliferation	3	0.64	1											FBgn0034433	6	Annotation Cluster 6	Enrichment Score: 0.51							CG5081	Syx7	Syntaxin 7	FBgn0267849	FBgn0267849
FBgn0000163				Annotation Cluster 2	GOTERM_CC_DIRECT	cell cortex	4	0.71	1											FBgn0034913		Annotation Cluster 6	GOTERM_CC_DIRECT	mitochondrion	12	0.013	0.51			CG42783	aPKC	atypical protein kinase C	FBgn0261854	FBgn0261854
FBgn0260934				Annotation Cluster 2	GOTERM_BP_DIRECT	ovarian follicle cell development	3	0.91	1											FBgn0034970		Annotation Cluster 6	UP_KEYWORDS	Mitochondrion	6	0.27	0.91			CG5055	baz	bazooka	FBgn0000163	FBgn0000163
FBgn0026192			3	Annotation Cluster 3	Enrichment Score: 0.46															FBgn0035271		Annotation Cluster 6	UP_KEYWORDS	Transit peptide	5	0.37	0.96			CG8201	par-1	par-1	FBgn0260934	FBgn0260934
FBgn0013720				Annotation Cluster 3	UP_KEYWORDS	Ion transport	5	0.099	0.78											FBgn0037137		Annotation Cluster 6	UP_SEQ_FEATURE	transit peptide:Mitochondrion	5	0.39	1			CG5884	par-6	par-6	FBgn0026192	FBgn0026192
FBgn0010894				Annotation Cluster 3	UP_KEYWORDS	Transport	9	0.26	0.94											FBgn0038307		Annotation Cluster 6	UP_KEYWORDS	Mitochondrion inner membrane	3	0.65	0.99			CG14779	pck	pickel	FBgn0013720	FBgn0013720
FBgn0013749				Annotation Cluster 3	UP_KEYWORDS	Mitochondrion	3	0.73	1											FBgn0038473		Annotation Cluster 6	UP_KEYWORDS	Metal-binding	6	0.87	1			CG10624	sinu	sinuous	FBgn0010894	FBgn0010894
FBgn0025864				Annotation Cluster 3	GOTERM_CC_DIRECT	mitochondrion	4	0.8	1											FBgn0040228		Annotation Cluster 6	GOTERM_MF_DIRECT	metal ion binding	4	0.93	1			CG11027	Arf102F	ADP ribosylation factor at 102F	FBgn0013749	FBgn0013749
FBgn0000482			4	Annotation Cluster 4	Enrichment Score: 0.34															FBgn0040918	7	Annotation Cluster 7	Enrichment Score: 0.47							CG12737	Crag	Calmodulin-binding protein related to a Rab3 GDP/GTP exchange protein	FBgn0025864	FBgn0025864
FBgn0034433				Annotation Cluster 4	GOTERM_CC_DIRECT	integral component of plasma membrane	3	0.21	0.99											FBgn0045843		Annotation Cluster 7	UP_KEYWORDS	Nucleotide-binding	17	0.097	0.74			CG3093	dor	deep orange	FBgn0000482	FBgn0000482
FBgn0015795				Annotation Cluster 4	UP_KEYWORDS	Transmembrane	5	0.42	0.97											FBgn0259176		Annotation Cluster 7	GOTERM_BP_DIRECT	pole cell formation	3	0.16	1			CG9834	endoB	Endophilin B	FBgn0034433	FBgn0034433
FBgn0023458				Annotation Cluster 4	UP_KEYWORDS	Transmembrane helix	4	0.63	1											FBgn0261014		Annotation Cluster 7	UP_SEQ_FEATURE	nucleotide phosphate-binding region:ATP	6	0.35	1			CG5915	Rab7	Rab7	FBgn0015795	FBgn0015795
FBgn0026378				Annotation Cluster 4	GOTERM_CC_DIRECT	integral component of membrane														FBgn0261797		Annotation Cluster 7	UP_KEYWORDS	ATP-binding	11	0.4	0.96			CG3585	Rbcn-3A	Rabconnectin-3A	FBgn0023458	FBgn0023458
FBgn0028538			5	Annotation Cluster 5	Enrichment Score: 0.2															FBgn0262716		Annotation Cluster 7	GOTERM_MF_DIRECT	ATP binding	13	0.45	1			CG8432	Rep	Rab escort protein	FBgn0026378	FBgn0026378
FBgn0034913				Annotation Cluster 5	GOTERM_CC_DIRECT	U2-type prespliceosome	3	0.28	1											FBgn0265434		Annotation Cluster 7	GOTERM_CC_DIRECT	microtubule associated complex	8	0.61	1			CG7578	sec71	Secretory 71	FBgn0028538	FBgn0028538
FBgn0011708				Annotation Cluster 5	GOTERM_MF_DIRECT	RNA binding	3	0.72	1											FBgn0267350		Annotation Cluster 7	UP_KEYWORDS	Hydrolase	8	0.85	1			CG11173	Snap29	Synaptosomal-associated protein 29kDa	FBgn0034913	FBgn0034913
FBgn0022027				Annotation Cluster 5	GOTERM_BP_DIRECT	mRNA splicing, via spliceosome	4	0.82	1											FBgn0267821	8	Annotation Cluster 8	Enrichment Score: 0.21							CG4214	Syx5	Syntaxin 5	FBgn0011708	FBgn0011708
FBgn0003391				Annotation Cluster 5	GOTERM_CC_DIRECT	precatalytic spliceosome	3	0.92	1													Annotation Cluster 8	GOTERM_MF_DIRECT	ATPase activity	6	0.33	1			CG14750	Vps25	Vacuolar protein sorting 25	FBgn0022027	FBgn0022027
FBgn0000042			6	Annotation Cluster 6	Enrichment Score: 0.04																	Annotation Cluster 8	UP_KEYWORDS	Hydrolase	8	0.85	1			CG3722	Shg	shotgun	FBgn0003391	FBgn0003391
FBgn0000084				Annotation Cluster 6	UP_KEYWORDS	Hydrolase	6	0.76	1													Annotation Cluster 8	GOTERM_BP_DIRECT	dendrite morphogenesis	3	0.86	1			CG4027	Act5C	Actin 5C	FBgn0000042	FBgn0000042
FBgn0011745																					9	Annotation Cluster 9	Enrichment Score: 0.16							CG9579	AnxB10	Annexin B10	FBgn0000084	FBgn0000084
FBgn0011742																						Annotation Cluster 9	GOTERM_BP_DIRECT	positive regulation of transcription, DNA-templated	3	0.16	1			CG6174	Arp1	Actin-related protein 1	FBgn0011745	FBgn0011745
FBgn0262716																						Annotation Cluster 9	GOTERM_MF_DIRECT	transcription factor activity, sequence-specific DNA binding	3	0.62	1			CG9901	Arp2	Actin-related protein 2	FBgn0011742	FBgn0011742
FBgn0001961																						Annotation Cluster 9	UP_KEYWORDS	Activator	3	0.72	1			CG7558	Arp3	Actin-related protein 3	FBgn0262716	FBgn0262716
FBgn0032859																						Annotation Cluster 9	GOTERM_BP_DIRECT	positive regulation of transcription from RNA polymerase II promoter	3	0.77	1			CG8978	Arpc1	Actin-related protein 2/3 complex, subunit 1	FBgn0001961	FBgn0001961
FBgn0031437																						Annotation Cluster 9	UP_KEYWORDS	Transcription	4	0.88	1			CG10954	Arpc2	Actin-related protein 2/3 complex, subunit 2	FBgn0032859	FBgn0032859
FBgn0021825																						Annotation Cluster 9	UP_KEYWORDS	Transcription regulation	4	0.88	1			CG9881	Arpc5	Actin-related protein 2/3 complex, subunit 5	FBgn0031437	FBgn0031437
FBgn0045843																						Annotation Cluster 9	GOTERM_BP_DIRECT	transcription, DNA-templated	3	0.89	1			CG8269	Dmn	Dynactin 2, p50 subunit	FBgn0021825	FBgn0021825
FBgn0265434																						Annotation Cluster 9	UP_KEYWORDS	Nucleus	8	1	1			CG2595	RacGAP84C	Rac GTPase activating protein at 84C	FBgn0045843	FBgn0045843
FBgn0261797																						Annotation Cluster 9	GOTERM_CC_DIRECT	nucleus	9	1	1			CG15792	zip	zipper	FBgn0265434	FBgn0265434
FBgn0030276																					10	Annotation Cluster 10	Enrichment Score: 0.08							CG7507	Dhc64C	Dynein heavy chain 64C	FBgn0261797	FBgn0261797
FBgn0040228																						Annotation Cluster 10	UP_KEYWORDS	DNA-binding	3	0.65	0.99			CG1938	Dlic	Dynein light intermediate chain	FBgn0030276	FBgn0030276
FBgn0001108																						Annotation Cluster 10	GOTERM_MF_DIRECT	DNA binding	3	0.89	1			CG10846	dyn-p25	Dynactin 5, p25 subunit	FBgn0040228	FBgn0040228
FBgn0027948																						Annotation Cluster 10	UP_KEYWORDS	Nucleus	8	1	1			CG9206	Gl	Dynactin 1, p150 subunit	FBgn0001108	FBgn0001108
FBgn0003654																					11	Annotation Cluster 11	Enrichment Score: 0.06							CG5000	msps	mini spindles	FBgn0027948	FBgn0027948
FBgn0003884																						Annotation Cluster 11	UP_KEYWORDS	Zinc-finger	3	0.82	1			CG18000	sw	short wing	FBgn0003654	FBgn0003654
FBgn0003886																						Annotation Cluster 11	UP_KEYWORDS	Metal-binding	6	0.87	1			CG1913	α1Tub	α-Tubulin at 84B	FBgn0003884	FBgn0003884
FBgn0003888																						Annotation Cluster 11	UP_KEYWORDS	Zinc	3	0.95	1			CG9476	α2Tub	alpha-Tubulin at 85E	FBgn0003886	FBgn0003886
FBgn0003890																					12	Annotation Cluster 12	Enrichment Score: 0.04							CG3401	β3Tub	beta-Tubulin at 60D	FBgn0003888	FBgn0003888
FBgn0001222																						Annotation Cluster 12	UP_KEYWORDS	Transmembrane helix	4	0.88	1			CG4869	β4Tub	beta-Tubulin at 97EF	FBgn0003890	FBgn0003890
FBgn0001233																						Annotation Cluster 12	UP_KEYWORDS	Transmembrane	4	0.91	1			CG5748	Hsf	Heat shock factor	FBgn0001222	FBgn0001222
FBgn0002174																						Annotation Cluster 12	GOTERM_CC_DIRECT	integral component of membrane	3	0.96	1			CG1242	Hsp83	Heat shock protein 83	FBgn0001233	FBgn0001233
FBgn0024921																														CG5504	l(2)tid	lethal (2) tumorous imaginal discs	FBgn0002174	FBgn0002174
FBgn0037137																														CG7398	Trn	Transportin	FBgn0024921	FBgn0024921
FBgn0038473																														CG7421	Nopp140	Nopp140	FBgn0037137	FBgn0037137
FBgn0004419																														CG3983	ns1	Nucleostemin 1	FBgn0038473	FBgn0038473
FBgn0035271																														CG4916	me31B	maternal expression at 31B	FBgn0004419	FBgn0004419
FBgn0011211																														CG2021	CG2021	-	FBgn0035271	FBgn0035271
FBgn0019624																														CG3612	blw	bellwether	FBgn0011211	FBgn0011211
FBgn0015031																														CG14724	COX5A	Cytochrome c oxidase subunit 5A	FBgn0019624	FBgn0019624
FBgn0038307																														CG14028	cype	cyclope	FBgn0015031	FBgn0015031
FBgn0017567																														CG4247	mRpS10	mitochondrial ribosomal protein S10	FBgn0038307	FBgn0038307
FBgn0019957																														CG3944	ND-23	NADH dehydrogenase (ubiquinone) 23 kDa subunit	FBgn0017567	FBgn0017567
FBgn0031771																														CG6343	ND-42	NADH dehydrogenase (ubiquinone) 42 kDa subunit	FBgn0019957	FBgn0019957
FBgn0017566																														CG9140	ND-51	NADH dehydrogenase (ubiquinone) 51 kDa subunit	FBgn0031771	FBgn0031771
FBgn0030605																														CG2286	ND-75	NADH dehydrogenase (ubiquinone) 75 kDa subunit	FBgn0017566	FBgn0017566
FBgn0033762																														CG5548	ND-B18	NADH dehydrogenase (ubiquinone) B18 subunit	FBgn0030605	FBgn0030605
FBgn0267821																														CG8632	ZnT49B	Zinc transporter 49B	FBgn0033762	FBgn0033762
FBgn0034970																														CG5102	da	daughterless	FBgn0267821	FBgn0267821
FBgn0259176																														CG4005	yki	yorkie	FBgn0034970	FBgn0034970
FBgn0010909																														CG42281	bun	bunched	FBgn0259176	FBgn0259176
FBgn0026379																														CG16973	msn	misshapen	FBgn0010909	FBgn0010909
FBgn0033649																														CG5671	Pten	Phosphatase and tensin homolog	FBgn0026379	FBgn0026379
FBgn0001565																														CG13194	pyr	pyramus	FBgn0033649	FBgn0033649
FBgn0267350																														CG1666	Hlc	Helicase	FBgn0001565	FBgn0001565
FBgn0040918																														CG10260	PI4KIIIα	Phosphatidylinositol 4-kinase III alpha	FBgn0267350	FBgn0267350
FBgn0016984																														CG3576	schlank	schlank	FBgn0040918	FBgn0040918
FBgn0261014																														CG9985	sktl	skittles	FBgn0016984	FBgn0016984
FBgn0260859																														CG2331	TER94	TER94	FBgn0261014	FBgn0261014
FBgn0026250																														CG3911	Bet3	Blocked early in transport 3	FBgn0260859	FBgn0260859
FBgn0266668																														CG8053	eIF-1A	Eukaryotic initiation factor 1A	FBgn0026250	FBgn0026250
FBgn0016700																														CG6095	exo84	Exocyst 84	FBgn0266668	FBgn0266668
FBgn0015790																														CG3320	Rab1	Rab1	FBgn0016700	FBgn0016700
FBgn0030230																														CG5771	Rab11	Rab11	FBgn0015790	FBgn0015790
FBgn0038947																														CG11556	Rph	Rabphilin	FBgn0030230	FBgn0030230
FBgn0262125																														CG7073	sar1	Secretion-associated Ras-related 1	FBgn0038947	FBgn0038947
FBgn0266670																														CG1250	sec23	Secretory 23	FBgn0262125	FBgn0262125
FBgn0264978																														CG8843	sec5	Secretory 5	FBgn0266670	FBgn0266670
FBgn0039212																														CG3539	Slh	SLY-1 homologous	FBgn0264978	FBgn0264978
FBgn0025724																														CG13626	Syx18	Syntaxin 18	FBgn0039212	FBgn0039212
FBgn0008635																														CG6699	β'Cop	Coat Protein (coatomer) beta'	FBgn0025724	FBgn0025724
FBgn0028968																														CG6223	βCop	Coat Protein (coatomer) beta	FBgn0008635	FBgn0008635
FBgn0040512																														CG1528	γCop	Coat Protein (coatomer) gamma	FBgn0028968	FBgn0028968
FBgn0037383																														CG3948	ζCOP	Coat Protein (coatomer) zeta	FBgn0040512	FBgn0040512
FBgn0052113																														CG2023	CG2023	-	FBgn0037383	FBgn0037383
FBgn0000071																														CG32113	CG32113	-	FBgn0052113	FBgn0052113
FBgn0003090																														CG2198	Ama	Amalgam	FBgn0000071	FBgn0000071
FBgn0000047																														CG11084	pk	prickle	FBgn0003090	FBgn0003090
FBgn0000308																														CG5178	Act88F	Actin 88F	FBgn0000047	FBgn0000047
FBgn0053556																														CG9553	chic	chickadee	FBgn0000308	FBgn0000308
FBgn0003041																														CG33556	form3	formin 3	FBgn0053556	FBgn0053556
FBgn0014020																														CG8114	pbl	pebble	FBgn0003041	FBgn0003041
FBgn0086356																														CG8416	Rho1	Rho1	FBgn0014020	FBgn0014020
FBgn0021768																														CG13345	tum	tumbleweed	FBgn0086356	FBgn0086356
FBgn0003392																														CG9710	nudC	nudC	FBgn0021768	FBgn0021768
FBgn0267002																														CG18102	shi	shibire	FBgn0003392	FBgn0003392
FBgn0010621																														CG8566	unc-104	uncoordinated-104	FBgn0267002	FBgn0267002
FBgn0266599																														CG8439	Cct5	T-complex Chaperonin 5	FBgn0010621	FBgn0010621
FBgn0002431																														CG4264	Hsc70-4	Heat shock protein cognate 4	FBgn0266599	FBgn0266599
FBgn0023175																														CG9484	hyd	hyperplastic discs	FBgn0002431	FBgn0002431
FBgn0029134																														CG1519	Prosα7	Proteasome alpha7 subunit	FBgn0023175	FBgn0023175
FBgn0028694																														CG12323	Prosβ5	Proteasome beta5 subunit	FBgn0029134	FBgn0029134
FBgn0028689																														CG18174	Rpn11	Regulatory particle non-ATPase 11	FBgn0028694	FBgn0028694
FBgn0028688																														CG10149	Rpn6	Regulatory particle non-ATPase 6	FBgn0028689	FBgn0028689
FBgn0002787																														CG5378	Rpn7	Regulatory particle non-ATPase 7	FBgn0028688	FBgn0028688
FBgn0015282																														CG3416	Rpn8	Regulatory particle non-ATPase 8	FBgn0002787	FBgn0002787
FBgn0025637																														CG5289	Rpt2	Regulatory particle triple-A ATPase 2	FBgn0015282	FBgn0015282
FBgn0003676																														CG16983	skpA	SKP1-related A	FBgn0025637	FBgn0025637
FBgn0023143																														CG5374	T-cp1	Tcp1-like	FBgn0003676	FBgn0003676
FBgn0029113																														CG1782	Uba1	Ubiquitin activating enzyme 1	FBgn0023143	FBgn0023143
FBgn0022213																														CG7528	Uba2	Ubiquitin activating enzyme 2	FBgn0029113	FBgn0029113
FBgn0020497																														CG13281	Cas	CAS/CSE1 segregation protein	FBgn0022213	FBgn0022213
FBgn0262743																														CG13387	emb	embargoed	FBgn0020497	FBgn0020497
FBgn0026252																														CG2637	Fs(2)Ket	Female sterile (2) Ketel	FBgn0262743	FBgn0262743
FBgn0031145																														CG7935	msk	moleskin	FBgn0026252	FBgn0026252
FBgn0003346																														CG1740	Ntf-2	Nuclear transport factor-2	FBgn0031145	FBgn0031145
FBgn0010292																														CG9999	RanGAP	Ran GTPase activating protein	FBgn0003346	FBgn0003346
FBgn0032915																														CG1430	bys	by S6	FBgn0010292	FBgn0010292
FBgn0021995																														CG12050	l(2)05287	lethal (2) 05287	FBgn0284251	FBgn0032915
FBgn0039274																														CG2173	Rs1	Rs1	FBgn0021995	FBgn0021995
FBgn0032050																														CG11920	CG11920	-	FBgn0039274	FBgn0039274
FBgn0004856																														CG13096	CG13096	-	FBgn0032050	FBgn0032050
FBgn0022943																														CG8264	Bx42	Bx42	FBgn0004856	FBgn0004856
FBgn0022942																														CG12357	Cbp20	cap binding protein 20	FBgn0022943	FBgn0022943
FBgn0000377																														CG7035	Cbp80	cap binding protein 80	FBgn0022942	FBgn0022942
FBgn0028577																														CG3193	crn	crooked neck	FBgn0000377	FBgn0000377
FBgn0015949																														CG12085	hfp	half pint	FBgn0028577	FBgn0028577
FBgn0001491																														CG9854	hrg	hiiragi	FBgn0015949	FBgn0015949
FBgn0085436																														CG1639	l(1)10Bb	lethal (1) 10Bb	FBgn0001491	FBgn0001491
FBgn0265297																														CG34407	Not1	Not1	FBgn0085436	FBgn0085436
FBgn0261119																														CG5119	pAbp	poly(A) binding protein	FBgn0265297	FBgn0265297
FBgn0036915																														CG5519	Prp19	Pre-RNA processing factor 19	FBgn0261119	FBgn0261119
FBgn0262601																														CG7757	Prp3	Precursor RNA processing 3	FBgn0036915	FBgn0036915
FBgn0023167																														CG5352	SmB	Small ribonucleoprotein particle protein SmB	FBgn0262601	FBgn0262601
FBgn0261790																														CG8427	SmD3	Small ribonucleoprotein particle protein SmD3	FBgn0023167	FBgn0023167
FBgn0261792																														CG18591	SmE	Small ribonucleoprotein particle protein SmE	FBgn0261790	FBgn0261790
FBgn0036277																														CG5454	snRNP-U1-C	small ribonucleoprotein particle U1 subunit C	FBgn0261792	FBgn0261792
FBgn0040534																														CG10418	CG10418	-	FBgn0036277	FBgn0036277
FBgn0031266																														CG11985	CG11985	-	FBgn0040534	FBgn0040534
FBgn0031822																														CG2807	CG2807	-	FBgn0031266	FBgn0031266
FBgn0016119																														CG9548	CG9548	-	FBgn0031822	FBgn0031822
FBgn0016691																														CG4412	ATPsynCF6	ATP synthase, coupling factor 6	FBgn0016119	FBgn0016119
FBgn0010217																														CG4307	ATPsynO	ATP synthase, oligomycin sensitivity conferring protein	FBgn0016691	FBgn0016691
FBgn0019886																														CG11154	ATPsynβ	ATP synthase, β subunit	FBgn0010217	FBgn0010217
FBgn0263006																														CG4589	Letm1	LETM1 ortholog	FBgn0284252	FBgn0019886
FBgn0015324																														CG3725	SERCA	Sarco/endoplasmic reticulum Ca(2+)-ATPase	FBgn0263006	FBgn0263006
FBgn0086443																														CG1088	Vha26	Vacuolar H[+]-ATPase 26kD subunit	FBgn0283535	FBgn0015324
FBgn0263740																														CG10687	AsnRS	Asparaginyl-tRNA synthetase	FBgn0086443	FBgn0086443
FBgn0037573																														CG43665	eIF-2γ	Eukaryotic initiation factor 2gamma	FBgn0263740	FBgn0263740
FBgn0030719																														CG7483	eIF4AIII	eIF4AIII	FBgn0037573	FBgn0037573
FBgn0053123																														CG9177	eIF5	eIF5	FBgn0030719	FBgn0030719
FBgn0000617																														CG33123	LeuRS	Leucyl-tRNA synthetase	FBgn0284253	FBgn0053123
FBgn0000320																														CG6474	e(y)1	enhancer of yellow 1	FBgn0000617	FBgn0000617
FBgn0002522																														CG9554	eya	eyes absent	FBgn0000320	FBgn0000320
FBgn0040273																														CG1264	lab	labial	FBgn0002522	FBgn0002522
FBgn0016917																														CG7626	Spt5	Spt5	FBgn0040273	FBgn0040273
FBgn0010379																														CG4257	Stat92E	Signal-transducer and activator of transcription protein at 92E	FBgn0016917	FBgn0016917
FBgn0086361																														CG4006	Akt1	Akt1	FBgn0010379	FBgn0010379
FBgn0012037																														CG1906	alph	alphabet	FBgn0086361	FBgn0086361
FBgn0035437																														CG8827	Ance	Angiotensin converting enzyme	FBgn0012037	FBgn0012037
FBgn0021796																														CG11526	Strip	Striatin interacting protein	FBgn0035437	FBgn0035437
FBgn0035649																														CG5092	Tor	Target of rapamycin	FBgn0021796	FBgn0021796
FBgn0032691																														CG10483	CG10483	-	FBgn0035649	FBgn0035649
FBgn0024227																														CG10414	Atac2	Ada2a-containing complex component 2	FBgn0032691	FBgn0032691
FBgn0011785																														CG6620	aurB	aurora B	FBgn0024227	FBgn0024227
FBgn0263979																														CG31132	BRWD3	BRWD3	FBgn0011785	FBgn0011785
FBgn0004106																														CG4236	Caf1-55	Chromatin assembly factor 1, p55 subunit	FBgn0263979	FBgn0263979
FBgn0266916																														CG5363	Cdk1	Cyclin-dependent kinase 1	FBgn0004106	FBgn0004106
FBgn0025674																														CG31258	Cenp-C	Centromeric protein-C	FBgn0266916	FBgn0266916
FBgn0261954																														CG15218	CycK	Cyclin K	FBgn0025674	FBgn0025674
FBgn0015391																														CG4399	east	enhanced adult sensory threshold	FBgn0261954	FBgn0261954
FBgn0037376																														CG11397	glu	gluon	FBgn0015391	FBgn0015391
FBgn0038016																														CG2051	Hat1	Histone acetyltransferase 1	FBgn0037376	FBgn0037376
FBgn0262519																														CG10042	MBD-R2	MBD-R2	FBgn0038016	FBgn0038016
FBgn0260789																														CG8103	Mi-2	Mi-2	FBgn0262519	FBgn0262519
FBgn0053554																														CG12124	mxc	multi sex combs	FBgn0260789	FBgn0260789
FBgn0027783																														CG33554	Nipped-A	Nipped-A	FBgn0053554	FBgn0053554
FBgn0015615																														CG10212	SMC2	Structural maintenance of chromosomes 2	FBgn0027783	FBgn0027783
FBgn0037025																														CG9802	SMC3	Structural maintenance of chromosomes 3	FBgn0015615	FBgn0015615
FBgn0010278																														CG11451	Spc105R	Spc105-related	FBgn0037025	FBgn0037025
FBgn0003612																														CG4817	Ssrp	Structure specific recognition protein	FBgn0010278	FBgn0010278
FBgn0026427																														CG8068	Su(var)2-10	Suppressor of variegation 2-10	FBgn0003612	FBgn0003612
FBgn0263755																														CG12864	Su(var)2-HP2	Su(var)2-HP2	FBgn0026427	FBgn0026427
FBgn0035205																														CG43664	Su(var)3-9	Suppressor of variegation 3-9	FBgn0263755	FBgn0263755
FBgn0036273																														CG2469	CG2469	-	FBgn0035205	FBgn0035205
FBgn0011573																														CG10426	INPP5E	Inositol polyphosphate 5-phosphatase E	FBgn0036273	FBgn0036273
FBgn0002031																														CG12019	Cdc37	Cdc37	FBgn0011573	FBgn0011573
FBgn0037621																														CG10691	l(2)37Cc	lethal (2) 37Cc	FBgn0002031	FBgn0002031
FBgn0260439																														CG9797	M1BP	Motif 1 Binding Protein	FBgn0037621	FBgn0037621
FBgn0261270																														CG17291	Pp2A-29B	Protein phosphatase 2A at 29B	FBgn0260439	FBgn0260439
FBgn0052364																														CG8553	SelD	Selenide,water dikinase	FBgn0261270	FBgn0261270
FBgn0034528																														CG32364	tut	tumorous testis	FBgn0052364	FBgn0052364
FBgn0032393																														CG11180	CG11180	-	FBgn0034528	FBgn0034528
FBgn0036124																														CG12264	CG12264	-	FBgn0032393	FBgn0032393
																														CG7839	CG7839	-	FBgn0036124	FBgn0036124
																														CG8487	garz	gartenzwerg	FBgn0264560	FBgn0264560
																														CG2885	RabX2	RabX2	FBgn0030200	FBgn0030200
																														CG5341	sec6	Secretory 6	FBgn0266671	FBgn0266671
																														CG6625	αSnap	alpha Soluble NSF attachment protein	FBgn0250791	FBgn0250791
																														CG12051	Act42A	Actin 42A	FBgn0000043	FBgn0000043
																														CG13636	sosie	sosie	FBgn0039232	FBgn0039232
																														CG5433	Klc	Kinesin light chain	FBgn0010235	FBgn0010235
																														CG9277	β1Tub	beta-Tubulin at 56D	FBgn0284243	FBgn0003887
																														CG12276	Aos1	Activator of SUMO 1	FBgn0029512	FBgn0029512
																														CG14884	CSN5	COP9 signalosome subunit 5	FBgn0027053	FBgn0027053
																														CG2038	CSN7	COP9 signalosome subunit 7	FBgn0028836	FBgn0028836
																														CG1877	Cul1	Cullin 1	FBgn0015509	FBgn0015509
																														CG3060	mr	morula	FBgn0002791	FBgn0002791
																														CG10679	Nedd8	Nedd8	FBgn0032725	FBgn0032725
																														CG10174	Ntf-2r	Nuclear transport factor-2-related	FBgn0032680	FBgn0032680
																														CG9160	ND-ACP	NADH dehydrogenase (ubiquinone) acyl carrier protein	FBgn0011361	FBgn0011361
																														CG3560	UQCR-14	Ubiquinol-cytochrome c reductase 14 kDa subunit	FBgn0030733	FBgn0030733
																														CG8728	CG8728	-	FBgn0033235	FBgn0033235
																														CG6546	Bap55	Brahma associated protein 55kD	FBgn0025716	FBgn0025716
																														CG10173	Best2	Bestrophin 2	FBgn0035696	FBgn0035696
																														CG6817	foi	fear-of-intimacy	FBgn0024236	FBgn0024236
																														CG4590	inx2	Innexin 2	FBgn0027108	FBgn0027108
[truncated: 1,743 more rows]

## Sheet: Screen comparison
			tj-Gal4 x UAS-RNAi (Testis)	tj-Gal4 x UAS-RNAi (Testis)	c587-Gal4 x UAS-RNAi (Testis)	tj-Gal4 x UAS-RNAi (Ovary)
[truncated: 3,232 more rows]
